# Supplementary material for: The ribosomal protein S6 kinase alpha-1 (RPS6KA1) induces resistance to venetoclax/azacitidine in acute myeloid leukemia
Source: Leukemia. 2023 Jul 6;37(8):1611–25. doi: 10.1038/s41375-023-01951-8 (PMC10400424; doi:10.1038/s41375-023-01951-8)
Supplement: Supplementary file 2 — Supplementary Tables S2-S6 [file 41375_2023_1951_MOESM2_ESM.xlsx]

## Sheet: TableS2
Primer no	Sequence 5' - 3'
First PCR step: enriches 20 bp guide-RNA regions and attaches an adaptor for the reverse primers of the second PCR
LCV2 forward	AATGGACTATCATATGCTTACCGTAACTTGAAAGTATTTCG
LCV2 reverse	TCTACTATTCTTTCCCCTGCACTGTtgtgggcgatgtgcgctctg
Second PCR step: amplifies the first PCR product with unique combinations of dual indices and stagger sequences as well as Illumina sequencing adapters.
2nd PCR forward_p5
GeCKO_F01	AATGATACGGCGACCACCGAGATCTACACTCTTTCCCTACACGACGCTCTTCCGATCTcgatCATGATCGtcttgtggaaaggacgaaacaccg
GeCKO_F02	AATGATACGGCGACCACCGAGATCTACACTCTTTCCCTACACGACGCTCTTCCGATCTtcgatCGTTACCAtcttgtggaaaggacgaaacaccg
GeCKO_F03	AATGATACGGCGACCACCGAGATCTACACTCTTTCCCTACACGACGCTCTTCCGATCTatcgatTCCTTGGTtcttgtggaaaggacgaaacaccg
GeCKO_F04	AATGATACGGCGACCACCGAGATCTACACTCTTTCCCTACACGACGCTCTTCCGATCTgatcgatAACGCATTtcttgtggaaaggacgaaacaccg
GeCKO_F05	AATGATACGGCGACCACCGAGATCTACACTCTTTCCCTACACGACGCTCTTCCGATCTcgatcgatACAGGTATtcttgtggaaaggacgaaacaccg
GeCKO_F06	AATGATACGGCGACCACCGAGATCTACACTCTTTCCCTACACGACGCTCTTCCGATCTacgatcgatAGGTAAGGtcttgtggaaaggacgaaacaccg
2nd PCR reverse_p7
GeCKO_R01	CAAGCAGAAGACGGCATACGAGATACACGATCGTGACTGGAGTTCAGACGTGTGCTCTTCCGATCTatTCTACTATTCTTTCCCCTGCACTGT
GeCKO_R02	CAAGCAGAAGACGGCATACGAGATCGCGCGGTGTGACTGGAGTTCAGACGTGTGCTCTTCCGATCTgatTCTACTATTCTTTCCCCTGCACTGT
GeCKO_R03	CAAGCAGAAGACGGCATACGAGATCGTTACCAGTGACTGGAGTTCAGACGTGTGCTCTTCCGATCTtcgatTCTACTATTCTTTCCCCTGCACTGT
GeCKO_R04	CAAGCAGAAGACGGCATACGAGATTCCTTGGTGTGACTGGAGTTCAGACGTGTGCTCTTCCGATCTatcgatTCTACTATTCTTTCCCCTGCACTGT
GeCKO_R05	CAAGCAGAAGACGGCATACGAGATAACAATGGGTGACTGGAGTTCAGACGTGTGCTCTTCCGATCTtTCTACTATTCTTTCCCCTGCACTGT
GeCKO_R06	CAAGCAGAAGACGGCATACGAGATAGGTCGCAGTGACTGGAGTTCAGACGTGTGCTCTTCCGATCTgatTCTACTATTCTTTCCCCTGCACTGT

## Sheet: TableS3_sgRNAreadcounts
sgRNA	gene	OCI-AML2_T0_A	OCI-AML2_T0_B	OCI-AML2_T0_C	OCI-AML2_T14_A	OCI-AML2_T14_B	OCI-AML2_T14_C	OCI-AML2_T14_D	OCI-AML2_T14_E	OCI-AML2_T14_F	TKOv3library_KW
chr19:49459522-49459541_BAX_+	BAX	633	650	612	318350	391185	467608	132822	322518	150248	335
chr19:49464820-49464839_BAX_-	BAX	620	436	531	170695	209894	174520	58277	145297	64695	173
chr19:49464129-49464148_BAX_-	BAX	406	384	425	156538	176632	186846	56768	144642	65116	104
chr17:56164517-56164536_DYNLL2_+	DYNLL2	89056	25631	57999	55908	6766	11719	15213	24909	19000	261
chr18:57569888-57569907_PMAIP1_+	PMAIP1	447	611	567	125119	186569	141342	44019	113655	51668	241
chr5:21842366-21842385_CDH12_-	CDH12	81692	22895	56113	51876	12613	12875	14310	24117	17607	547
chr18:57569915-57569934_PMAIP1_+	PMAIP1	328	339	428	127675	150659	101077	36457	98571	42873	243
chr11:102585390-102585409_MMP8_-	MMP8	36875	9289	25111	38102	4927	6789	11765	19209	13797	549
chr12:47629296-47629315_PCED1B_-	PCED1B	36161	9529	22924	39012	5092	7038	11628	19319	13954	300
chr19:49458954-49458973_BAX_+	BAX	352	359	367	66979	69226	115332	30511	72310	33940	154
chrX:48758471-48758490_PQBP1_+	PQBP1	590	535	744	145	261	131	266	285	297	248
chr12:54350211-54350230_HOXC12_+	HOXC12	347	305	297	39	173	34	95	55	42	209
chr11:18499158-18499177_LDHAL6A_+	LDHAL6A	26204	6720	21322	27399	3926	4885	9120	14811	10476	475
chr19:42566919-42566938_GRIK5_+	GRIK5	244	294	334	517	346	142	306	434	256	244
chr9:27561598-27561617_C9orf72_-	C9orf72	448	428	650	74	2407	16	159	148	147	213
chr8:143957743-143957762_CYP11B1_-	CYP11B1	412	329	426	13	0	6	170	74	57	345
chr1:99771867-99771886_LPPR4_+	LPPR4	496	616	678	120	38	529	348	305	313	276
chr22:20785288-20785307_SCARF2_+	SCARF2	662	761	760	2306	20711	202	633	1451	749	245
chr2:11280654-11280673_C2orf50_+	C2orf50	471	532	487	268	667	241	274	332	323	299
chr3:46963588-46963607_CCDC12_-	CCDC12	687	800	897	113	11	91	404	351	404	276
chr12:79693253-79693272_SYT1_+	SYT1	87	114	122	98	261	21	69	92	135	226
chr14:71444707-71444726_PCNX_-	PCNX	333	354	454	40	19	19	158	122	160	241
chr1:172437623-172437642_C1orf105_-	C1orf105	812	895	1043	572	188	486	453	644	491	327
chr19:12637530-12637549_ZNF564_+	ZNF564	272	335	317	41915	44012	25408	11299	29440	12881	176
chr2:71060139-71060158_CD207_-	CD207	219	268	299	243	45	99	117	197	166	123
chr4:17711195-17711214_FAM184B_-	FAM184B	97	150	122	38	1	2	43	32	32	84
chr11:111946331-111946350_C11orf57_-	C11orf57	338	361	421	38	80	81	182	171	304	239
chr14:61115361-61115380_SIX1_-	SIX1	340	387	416	121	84	189	159	254	270	83
chr5:139927376-139927395_EIF4EBP3_+	EIF4EBP3	649	850	834	18054	12247	55456	12759	27687	13801	270
chr20:30789930-30789949_PLAGL2_-	PLAGL2	278	231	372	11	5	1	41	42	12	114
chr3:56835772-56835791_ARHGEF3_-	ARHGEF3	337	414	447	344	85	185	235	346	254	191
chr18:74090848-74090867_ZNF516_-	ZNF516	10727	3168	10535	11344	2390	2294	4798	7138	4919	390
chr2:11605968-11605987_E2F6_+	E2F6	19064	5509	13062	11180	1618	2730	3423	5017	3939	298
chr11:75134819-75134838_KLHL35_-	KLHL35	18949	5195	12735	11379	1330	2576	3287	5215	4015	360
chr8:95654216-95654235_ESRP1_+	ESRP1	10201	2423	9639	10901	1806	2066	4481	6732	4441	178
chr16:19315470-19315489_CLEC19A_+	CLEC19A	10090	2636	9569	10618	1776	2035	4162	6402	4627	328
chr14:91808708-91808727_CCDC88C_+	CCDC88C	194	247	235	4025	30786	52565	10173	19199	10344	95
chr15:25963511-25963530_ATP10A_-	ATP10A	225	271	437	9	11	17	204	58	104	167
chr11:100863040-100863059_TMEM133_+	TMEM133	463	500	540	119	21	317	345	269	357	335
chr9:125562704-125562723_OR1K1_+	OR1K1	492	443	456	23	40	44	245	153	275	268
chr19:10736937-10736956_SLC44A2_-	SLC44A2	337	391	396	302	168	169	234	316	270	179
chr6:42713137-42713156_TBCC_-	TBCC	291	306	435	12	0	27	85	60	83	265
chr7:94285303-94285322_SGCE_+	SGCE	700	584	722	81	154	113	250	224	226	337
chr19:50944197-50944216_MYBPC2_-	MYBPC2	173	140	292	36	4	1	34	71	59	68
chr5:6374439-6374458_MED10_-	MED10	297	304	467	15	2	19	84	51	74	225
chr7:63982722-63982741_ZNF680_-	ZNF680	231	314	321	29	63	70	129	98	110	132
chr2:159201759-159201778_CCDC148_-	CCDC148	313	291	359	71	3	3	153	113	156	166
chr18:44560727-44560746_TCEB3B_+	TCEB3B	633	594	609	26	38	19	135	103	157	159
chr1:205739949-205739968_RAB7L1_+	RAB7L1	290	407	377	101	70	321	344	298	229	132
chr7:100253067-100253086_ACTL6B_+	ACTL6B	872	987	1175	103	242	331	521	480	627	371
chr19:36157714-36157733_UPK1A_+	UPK1A	194	256	191	29	2	9	75	60	99	68
chr11:95504772-95504791_FAM76B_-	FAM76B	316	322	392	332	362	151	295	355	383	256
chrX:139038384-139038403_CXorf66_-	CXorf66	735	854	770	775	277	420	425	689	502	271
chr5:55063729-55063748_DDX4_+	DDX4	313	317	306	3395	25011	41136	7867	15061	8230	194
chr16:20931531-20931550_LYRM1_-	LYRM1	236	284	283	87	22	140	220	124	120	179
chr11:2190892-2190911_TH_+	TH	553	513	534	155	48	500	345	393	307	214
chr17:35872421-35872440_DUSP14_-	DUSP14	355	388	350	83	51	15	65	100	113	104
chr20:43752493-43752512_WFDC12_+	WFDC12	528	524	544	17599	32426	17311	6183	15093	7179	200
chr19:15580622-15580641_PGLYRP2_-	PGLYRP2	230	267	312	40	145	65	96	66	113	192
chr7:24784297-24784316_DFNA5_-	DFNA5	533	577	648	26676	12345	19012	7751	20003	9045	165
chr2:211082737-211082756_ACADL_-	ACADL	397	382	423	253	1	131	203	266	254	236
chr8:27517034-27517053_SCARA3_-	SCARA3	530	544	485	12	19	52	194	94	125	233
chr15:41146123-41146142_SPINT1_-	SPINT1	317	336	417	43	58	361	220	237	162	211
chr3:120673818-120673837_STXBP5L_-	STXBP5L	340	408	534	65	108	75	94	151	145	286
chr20:25604497-25604516_NANP_-	NANP	419	402	622	106	41	252	306	189	223	199
chr5:129243917-129243936_CHSY3_+	CHSY3	497	542	572	12709	20046	23867	6270	14732	6963	203
chr10:70695832-70695851_DDX50_-	DDX50	160	170	167	16540	33231	13260	5057	12768	5610	208
chr3:194379782-194379801_LSG1_-	LSG1	468	412	525	28	62	135	125	86	103	233
chr18:56621010-56621029_ZNF532_+	ZNF532	635	484	600	3174	29093	28629	5877	11105	5808	226
chr18:11889401-11889420_MPPE1_-	MPPE1	424	459	524	1044	61	648	458	908	566	152
chr19:55106725-55106744_LILRA1_-	LILRA1	2347	1065	1587	2523	423	760	1429	1863	1253	199
chr6:30312933-30312952_RPP21_+	RPP21	609	735	889	24	27	7	177	100	112	147
chr17:39186310-39186329_KRTAP1-4_+	KRTAP1-4	383	470	506	14466	14175	23201	6273	15278	7259	132
chr5:60768652-60768671_ZSWIM6_-	ZSWIM6	755	886	851	120	125	90	319	286	428	457
chr3:196547272-196547291_PAK2_-	PAK2	9258	2763	6515	5721	830	1272	1716	2744	2122	202
chr12:110834224-110834243_ANAPC7_+	ANAPC7	404	530	520	32	55	26	154	124	211	132
chr2:37543599-37543618_PRKD3_+	PRKD3	386	437	518	340	330	765	367	525	298	188
chr21:19165801-19165820_C21orf91_+	C21orf91	312	314	358	741	51	62	249	440	246	146
chr9:131073262-131073281_TRUB2_-	TRUB2	186	183	204	19	4	3	76	62	88	112
chr19:9236789-9236808_OR7G3_-	OR7G3	286	362	328	43	174	10	107	74	178	251
chr14:42360741-42360760_LRFN5_+	LRFN5	322	321	361	37	70	14	144	77	100	168
chr19:9929262-9929281_FBXL12_+	FBXL12	1122	1127	1176	210	54	65	484	337	369	491
chr11:60557825-60557844_MS4A10_-	MS4A10	462	522	475	10054	12	33714	7802	16720	8515	262
chr19:54515304-54515323_CACNG6_-	CACNG6	423	396	317	42	21	35	110	101	66	277
chr1:112298531-112298550_DDX20_+	DDX20	2306	1121	1779	2340	378	609	1269	1880	1078	259
chr2:228118301-228118320_COL4A3_-	COL4A3	729	619	817	822	1623	1242	681	1055	646	299
chr1:234593422-234593441_TARBP1_-	TARBP1	4919	1542	3656	4955	785	961	1690	2771	2068	377
chr14:73577634-73577653_RBM25_+	RBM25	358	406	498	461	525	591	270	502	241	144
chr6:130761700-130761719_TMEM200A_-	TMEM200A	541	543	681	10344	27874	12859	4391	9896	4755	294
chr18:57569937-57569956_PMAIP1_-	PMAIP1	128	156	245	16344	22384	11484	4849	11816	5477	231
chr3:108074196-108074215_HHLA2_+	HHLA2	334	379	364	108	55	40	131	153	116	181
chr10:121431849-121431868_BAG3_+	BAG3	388	454	482	31	16	29	225	131	235	169
chr2:86378521-86378540_IMMT_-	IMMT	300	296	312	25	6	358	97	151	117	243
chr16:74671798-74671817_RFWD3_-	RFWD3	736	725	932	78	100	126	299	229	344	259
chr19:56973728-56973747_ZNF667_-	ZNF667	395	405	412	221	590	658	420	439	370	171
chr22:45804593-45804612_SMC1B_-	SMC1B	349	400	427	42	399	60	227	252	254	269
chrX:23398248-23398267_PTCHD1_-	PTCHD1	1284	578	967	593	112	308	502	453	367	207
chr12:48191176-48191195_HDAC7_+	HDAC7	259	217	248	452	307	0	87	242	111	105
chr11:9597601-9597620_WEE1_-	WEE1	288	304	222	112	38	0	119	85	132	197
chr7:117824271-117824290_NAA38_+	NAA38	424	439	431	11038	19158	14140	4300	10600	4724	201
chr14:77929008-77929027_AHSA1_+	AHSA1	128	151	143	7	55	0	72	29	46	238
chr1:150991003-150991022_PRUNE_-	PRUNE	239	266	325	27	4	15	54	65	69	189
chrX:105881048-105881067_CXorf57_+	CXorf57	306	490	437	20025	6326	11411	5023	14451	6243	241
chr6:36870139-36870158_C6orf89_-	C6orf89	224	333	309	39	49	139	194	123	174	244
chr9:35735116-35735135_CREB3_+	CREB3	456	433	536	538	411	723	422	641	343	149
chr1:154966169-154966188_LENEP_+	LENEP	423	371	367	362	51	61	154	253	169	271
chr9:130674833-130674852_ST6GALNAC4_-	ST6GALNAC4	492	695	887	10851	18107	13261	4237	10475	4728	243
chr3:183753783-183753802_HTR3D_+	HTR3D	55	78	67	19090	7061	13105	5248	14167	6210	34
chr1:213032471-213032490_FLVCR1_-	FLVCR1	337	329	334	14873	2144	18932	5481	13791	6293	166
chr14:105223092-105223111_SIVA1_-	SIVA1	410	411	457	29	48	138	112	132	212	207
chr6:39073470-39073489_SAYSD1_+	SAYSD1	222	244	237	18676	6539	12505	5079	13985	5910	179
chr19:36206056-36206075_ZBTB32_+	ZBTB32	176	255	296	6	34	14	154	45	99	123
chr1:154569596-154569615_ADAR_+	ADAR	420	437	344	387	37	16	228	248	181	239
chr7:128845235-128845254_SMO_-	SMO	595	690	675	333	630	997	502	652	545	244
chr19:55329003-55329022_KIR3DL1_+	KIR3DL1	7001	2420	5011	4219	512	1287	1492	2181	1597	242
chr1:200843043-200843062_GPR25_-	GPR25	436	465	534	168	29	32	288	239	282	128
chr22:42383656-42383675_SEPT3_+	2021-09-03	195	209	269	146	191	86	111	162	85	203
chr19:18423413-18423432_LSM4_-	LSM4	397	440	478	324	211	100	228	298	278	253
chr8:22022999-22023018_BMP1_+	BMP1	445	480	494	14053	8017	14719	4741	11535	5198	196
chr11:124824734-124824753_CCDC15_+	CCDC15	1518	635	1305	1612	629	2535	1276	1956	1179	102
chr12:12940321-12940340_APOLD1_-	APOLD1	355	380	447	69	70	60	88	134	137	110
chr4:2240629-2240648_HAUS3_-	HAUS3	341	332	357	96	40	1199	238	497	261	219
chr1:20987461-20987480_DDOST_+	DDOST	476	399	434	9	17	53	96	104	88	205
chr10:101295253-101295272_NKX2-3_+	NKX2-3	801	881	1008	8214	15098	14872	4152	9794	4850	276
chr1:182026749-182026768_ZNF648_+	ZNF648	6790	2213	4664	3831	634	1333	1458	2161	1569	303
chr17:71281901-71281920_CDC42EP4_+	CDC42EP4	558	558	601	297	171	429	431	488	445	209
chr14:24470676-24470695_DHRS4L2_+	DHRS4L2	641	643	615	181	242	19	373	306	412	249
chr12:1742013-1742032_WNT5B_+	WNT5B	1508	733	1126	1703	409	525	923	1274	764	116
chr17:67501917-67501936_MAP2K6_+	MAP2K6	446	501	472	5651	30497	9461	2647	6239	2904	237
chr12:31242045-31242064_DDX11_-	DDX11	543	531	689	23	103	54	171	154	114	383
chr13:43180988-43181007_TNFSF11_-	TNFSF11	281	334	289	24	3	11	79	64	93	118
chr5:150443169-150443188_TNIP1_+	TNIP1	395	395	631	15196	8796	11420	4649	11897	5392	271
chr3:108391482-108391501_DZIP3_+	DZIP3	318	276	352	304	1381	476	321	363	302	181
chr4:80328541-80328560_GK2_-	GK2	292	377	437	15108	8828	12136	4462	11523	5231	167
chr19:18092865-18092884_KCNN1_-	KCNN1	552	625	741	2310	15994	20195	4141	7740	4256	215
chr1:13387507-13387526_PRAMEF8_+	PRAMEF8	4479	1636	3288	4335	528	838	1458	2182	1569	262
chr5:156592877-156592896_FAM71B_-	FAM71B	391	386	451	89	12	109	100	144	218	258
chr1:185125829-185125848_TRMT1L_-	TRMT1L	325	377	409	14294	14299	9199	3780	10286	4250	140
chr3:101451415-101451434_CEP97_-	CEP97	476	447	587	128	296	46	352	121	178	155
chrX:129318660-129318679_RAB33A_+	RAB33A	6553	2085	4444	4186	516	897	1194	1938	1568	167
chr9:82242294-82242313_TLE4_+	TLE4	333	390	377	27	18	76	225	157	225	143
chr11:20385920-20385939_HTATIP2_+	HTATIP2	527	617	593	332	1113	400	447	523	458	248
chr6:26056432-26056451_HIST1H1C_+	HIST1H1C	593	693	684	58	83	138	285	264	346	220
chr13:22246062-22246081_FGF9_-	FGF9	471	531	607	132	195	135	235	236	124	310
chr8:22459492-22459511_C8orf58_-	C8orf58	451	583	649	8348	9480	16062	4547	9928	5405	229
chr5:141993551-141993570_FGF1_+	FGF1	422	414	539	234	74	49	142	275	192	334
chr2:107460055-107460074_ST6GAL2_-	ST6GAL2	373	507	427	0	43	54	162	139	157	253
chr19:4306188-4306207_FSD1_+	FSD1	272	263	235	30	18	203	112	138	111	83
chr19:42806403-42806422_PAFAH1B3_-	PAFAH1B3	7792	2565	5626	4516	1157	1089	1500	2332	1828	284
chrX:101970522-101970541_GPRASP2_+	GPRASP2	582	672	694	9107	19532	5036	2739	6760	3112	302
chr1:156212058-156212077_BGLAP_-	BGLAP	171	279	267	113	135	5	134	165	139	131
chr17:54972901-54972920_TRIM25_+	TRIM25	464	473	440	41	80	5	231	165	132	403
chr1:65895631-65895650_LEPROT_+	LEPROT	421	548	612	11081	2432	15559	4736	11142	5385	285
chr13:25067796-25067815_PARP4_-	PARP4	531	614	600	235	268	102	311	352	375	218
chr6:42231156-42231175_TRERF1_+	TRERF1	379	369	361	128	409	80	255	177	147	175
chr15:50926711-50926730_TRPM7_-	TRPM7	1488	663	1142	1552	272	495	867	1204	683	138
chr7:295877-295896_FAM20C_+	FAM20C	302	376	372	10113	6049	14022	4388	10677	4944	170
chr9:136082665-136082684_OBP2B_+	OBP2B	679	591	803	10036	5976	13065	4089	9578	4453	215
chr6:42152643-42152662_GUCA1B_-	GUCA1B	589	725	666	9644	6238	14047	4015	9671	4634	220
chr15:23686431-23686450_GOLGA6L2_-	GOLGA6L2	436	382	509	21	68	134	211	191	208	137
chr4:141334091-141334110_CLGN_-	CLGN	212	246	269	75	0	24	207	144	192	200
chr19:41509971-41509990_CYP2B6_+	CYP2B6	468	333	413	241	2046	63	223	229	168	173
chr17:39197443-39197462_KRTAP1-1_+	KRTAP1-1	292	467	513	35	9	67	224	140	230	211
chr21:35469260-35469279_SLC5A3_-	SLC5A3	266	315	269	8034	9466	15841	4271	9897	4720	206
chr1:155989853-155989872_SSR2_-	SSR2	409	395	482	94	1706	121	199	116	167	166
chrX:99854017-99854036_TNMD_+	TNMD	498	475	530	62	12	0	109	139	134	242
chr4:159091834-159091853_FAM198B_-	FAM198B	597	647	801	69	44	25	312	241	342	222
chr3:52861189-52861208_ITIH4_-	ITIH4	388	410	467	540	25694	13338	2828	4876	2478	297
chr20:2444417-2444436_SNRPB_-	SNRPB	59	86	78	57	0	1	81	69	73	32
chr8:87487063-87487082_RMDN1_-	RMDN1	113	113	152	23	772	17	47	55	74	208
chr12:13128326-13128345_HEBP1_-	HEBP1	400	372	370	2685	16817	17038	3498	7064	3731	104
chr19:36237744-36237763_PSENEN_-	PSENEN	715	668	676	97	131	372	334	246	300	295
chr12:71016401-71016420_PTPRB_-	PTPRB	590	737	698	93	7	75	273	245	228	271
chr14:25076568-25076587_GZMH_+	GZMH	526	561	664	352	51	152	335	342	282	167
chr9:4719159-4719178_AK3_+	AK3	371	421	352	9257	7599	14124	3825	9328	4338	180
chr8:54163412-54163431_OPRK1_+	OPRK1	312	293	365	12573	11819	7725	3375	9051	4001	122
chr22:21988343-21988362_CCDC116_+	CCDC116	1565	754	1011	1457	313	373	774	1173	740	101
chr9:104238321-104238340_TMEM246_+	TMEM246	1776	1117	1412	1399	335	549	878	1145	820	218
chr12:120990399-120990418_RNF10_-	RNF10	371	491	457	143	386	134	343	227	375	178
chr18:61649035-61649054_SERPINB8_+	SERPINB8	231	235	228	104	43	377	122	193	110	100
chr2:208841612-208841631_PLEKHM3_+	PLEKHM3	143	237	147	25	5	1	132	45	66	112
chr7:44250666-44250685_YKT6_+	YKT6	371	359	395	26	20	36	129	91	96	174
chr8:132991139-132991158_EFR3A_-	EFR3A	304	260	287	3	6	3	32	38	20	159
chr1:9658637-9658656_TMEM201_+	TMEM201	1534	741	1212	1483	592	1394	1021	1451	975	379
chr6:37450976-37450995_CCDC167_+	CCDC167	544	503	604	342	868	188	358	407	357	212
chr19:50193411-50193430_ADM5_-	ADM5	107	115	95	93	2	1	25	65	54	76
chr17:56270213-56270232_EPX_+	EPX	558	637	701	16485	2586	6079	3991	11101	4604	267
chr17:73888879-73888898_TRIM65_-	TRIM65	583	602	555	13725	5682	8291	3562	9770	4281	151
chr17:4337383-4337402_SPNS3_-	SPNS3	319	320	498	6447	9044	13477	3606	7739	3900	140
chr2:179323250-179323269_DFNB59_+	DFNB59	273	377	370	11309	25778	42	1584	5493	2147	151
chr6:31922132-31922151_NELFE_-	NELFE	586	645	642	5965	26655	3360	2028	4527	2228	298
chr1:151773671-151773690_LINGO4_-	LINGO4	220	311	284	5	0	18	74	73	74	145
chr4:113108031-113108050_C4orf32_-	C4orf32	366	382	305	175	13	31	198	237	171	145
chr4:5857872-5857891_CRMP1_-	CRMP1	1480	735	1266	1395	547	289	665	803	600	114
chr10:50960262-50960281_OGDHL_+	OGDHL	685	632	699	39	10435	18884	3530	6589	3721	298
chr11:8950926-8950945_C11orf16_-	C11orf16	720	568	823	5481	40	17788	4340	8931	4367	287
chr19:12911810-12911829_PRDX2_+	PRDX2	170	167	193	4	14089	18507	3422	6188	3368	165
chr14:20665847-20665866_OR11G2_-	OR11G2	379	306	315	299	11	85	171	256	160	158
chr8:39644506-39644525_ADAM2_-	ADAM2	404	424	491	52	39	1	112	153	139	234
chr17:74623527-74623546_ST6GALNAC1_+	ST6GALNAC1	275	295	364	1049	10765	18019	3615	6528	3660	158
chr5:135231493-135231512_IL9_-	IL9	767	904	926	221	66	158	292	479	418	335
chr10:89264911-89264930_MINPP1_-	MINPP1	165	201	344	231	75	13	173	173	142	79
chr20:61595576-61595595_SLC17A9_+	SLC17A9	1357	721	1118	1367	226	348	626	747	634	200
chr9:129796762-129796781_RALGPS1_+	RALGPS1	734	697	747	7819	18865	3300	2199	5608	2605	184
chr5:41904471-41904490_C5orf51_-	C5orf51	408	487	553	359	11	315	313	499	320	165
chr11:62606848-62606867_WDR74_-	WDR74	242	276	363	56	34	30	151	77	177	134
chr19:35632091-35632110_FXYD1_-	FXYD1	4018	1714	2949	2835	498	745	1147	1562	1313	301
chr9:112199170-112199189_PTPN3_-	PTPN3	219	250	296	309	283	300	280	319	197	178
chr4:79697722-79697741_BMP2K_+	BMP2K	342	412	406	8666	4507	12682	3765	8500	4087	121
chr2:175346473-175346492_GPR155_-	GPR155	427	519	567	439	2059	2188	682	1240	669	249
chr6:24583909-24583928_KIAA0319_-	KIAA0319	275	243	280	323	524	23	204	275	162	147
chr12:42864086-42864105_PRICKLE1_+	PRICKLE1	300	390	474	18	34	28	184	79	171	243
chr1:51425450-51425469_FAF1_-	FAF1	246	241	221	7683	6369	13716	3579	8099	3704	101
chr22:38211132-38211151_GCAT_+	GCAT	249	375	418	12954	5155	7369	3271	8759	3860	90
chr8:124265935-124265954_ZHX1_-	ZHX1	572	487	579	5959	6528	13525	3253	7345	3627	208
chr1:180151347-180151366_QSOX1_+	QSOX1	286	359	288	131	1394	5	148	181	111	177
chrX:38146349-38146368_RPGR_-	RPGR	207	239	208	8956	19574	3353	1908	5581	2261	292
chr8:91057122-91057141_DECR1_+	DECR1	277	238	332	9737	9748	7408	2831	7671	3415	204
chr14:22133622-22133641_OR4E2_-	OR4E2	349	384	322	234	100	69	162	196	152	184
chr11:47435034-47435053_SLC39A13_-	SLC39A13	215	264	291	25	4	18	121	89	107	117
chr7:73664071-73664090_RFC2_-	RFC2	563	609	684	483	491	1221	480	870	565	403
chr19:39433257-39433276_FBXO17_+	FBXO17	1425	738	1092	1095	229	298	808	990	755	313
chr10:89474593-89474612_PAPSS2_-	PAPSS2	325	385	321	5649	8511	12720	3073	7019	3320	158
chr11:5862213-5862232_OR52E6_-	OR52E6	689	664	768	10548	2701	8977	3430	8599	4124	300
chr19:49494705-49494724_GYS1_-	GYS1	494	477	664	351	32	332	252	383	314	187
chr1:120269658-120269677_PHGDH_-	PHGDH	214	263	257	5771	17635	7247	2082	5198	2487	114
chr17:78261824-78261843_RNF213_-	RNF213	196	226	278	9	1	10	122	85	89	104
chr9:6605135-6605154_GLDC_-	GLDC	340	363	348	16	6	175	222	136	231	136
chr6:24709079-24709098_C6orf62_-	C6orf62	292	337	467	33	16	51	158	141	153	238
chr1:155058972-155058991_EFNA3_-	EFNA3	469	683	598	3043	14088	9901	2462	4959	2520	179
chr5:110409236-110409255_TSLP_+	TSLP	411	465	622	31	26	864	318	397	403	509
chrX:100547904-100547923_TAF7L_+	TAF7L	764	713	813	119	128	384	445	375	358	295
chr6:47547122-47547141_CD2AP_+	CD2AP	1342	860	1324	1310	167	302	512	833	506	155
chr2:219526483-219526502_BCS1L_+	BCS1L	323	372	384	5007	1519	13504	3574	7121	3909	234
chr7:141952359-141952378_PRSS58_+	PRSS58	438	360	446	10246	104	10835	3639	9822	4418	343
chr19:56047631-56047650_SBK2_-	SBK2	391	374	470	7062	4435	11860	3651	7691	3801	121
chr10:99376112-99376131_MORN4_+	MORN4	94	174	149	45	1	35	87	67	109	99
chr9:107665940-107665959_ABCA1_-	ABCA1	476	519	594	1501	42	10	321	829	448	241
chr15:90294018-90294037_MESP1_+	MESP1	383	426	365	2124	12548	12101	2562	5179	2794	104
chr6:31592967-31592986_PRRC2A_+	PRRC2A	241	348	413	1821	9064	14068	3066	5927	3387	171
chr19:1147329-1147348_SBNO2_+	SBNO2	491	563	599	353	24	70	352	384	365	248
chr6:10764672-10764691_MAK_+	MAK	533	547	702	13	13	11	222	165	213	302
chr11:64360288-64360307_SLC22A12_-	SLC22A12	303	358	511	357	8	219	214	307	207	176
chr19:48973872-48973891_CYTH2_+	CYTH2	508	504	427	80	448	134	298	246	151	228
chr6:158613132-158613151_GTF2H5_-	GTF2H5	342	452	492	26	29	24	121	96	117	279
chr21:44840261-44840280_SIK1_+	SIK1	416	483	556	3750	6282	13551	3346	6563	3598	153
chr6:126307723-126307742_TRMT11_+	TRMT11	624	584	569	1647	1874	2821	1062	2167	1038	252
chr8:101020744-101020763_RGS22_+	RGS22	435	497	524	116	43	33	192	146	195	247
chr2:131113758-131113777_PTPN18_-	PTPN18	411	465	409	3157	9681	11880	2941	5884	3052	205
chr20:23731283-23731302_CST1_+	CST1	449	450	436	6789	19707	41	1272	3564	1408	198
chr17:3572448-3572467_EMC6_-	EMC6	416	580	595	5946	8646	8323	2712	6038	2847	339
chr13:73633606-73633625_KLF5_-	KLF5	458	429	559	87	39	12	225	142	129	214
chr20:61167846-61167865_C20orf166_+	C20orf166	671	696	866	8531	8113	5566	2528	6853	2906	310
chr16:28601713-28601732_CCDC101_+	CCDC101	901	885	881	760	226	1677	620	1119	951	284
chr5:74981137-74981156_POC5_+	POC5	356	386	304	9007	14011	3766	2108	5861	2542	192
chr11:6261437-6261456_CNGA4_-	CNGA4	379	444	429	44	43	196	241	221	235	161
chr16:81934259-81934278_PLCG2_+	PLCG2	490	455	636	121	130	470	516	354	437	317
chr11:61977886-61977905_SCGB2A1_+	SCGB2A1	460	614	639	351	174	208	260	345	280	273
chr17:39767584-39767603_KRT16_+	KRT16	563	564	689	282	221	319	375	394	254	311
chr19:33535238-33535257_RHPN2_+	RHPN2	746	561	615	101	62	95	385	243	268	177
chr8:75924705-75924724_CRISPLD1_-	CRISPLD1	797	871	899	165	104	51	459	338	390	393
chr19:46807243-46807262_HIF3A_+	HIF3A	627	638	712	74	14	59	303	195	192	325
chr20:2375172-2375191_TGM6_+	TGM6	1184	578	926	995	171	298	598	800	522	289
chr1:75602857-75602876_LHX8_-	LHX8	169	142	107	17	9996	15927	2990	5374	2951	76
chr19:40480312-40480331_PSMC4_-	PSMC4	284	329	389	5484	12499	7101	2412	5701	2557	90
chr17:61886261-61886280_DDX42_+	DDX42	523	510	550	10402	5459	5605	2830	7289	3302	202
chr5:31983392-31983411_PDZD2_-	PDZD2	611	739	829	31	14	86	267	162	200	188
chr16:90095416-90095435_C16orf3_+	C16orf3	394	365	471	82	362	32	252	201	189	185
chr15:76452488-76452507_C15orf27_+	C15orf27	504	566	636	12	36	166	285	167	282	383
chr19:19576340-19576359_GATAD2A_+	GATAD2A	3192	998	2357	2252	288	570	685	1087	746	73
chr7:123388742-123388761_WASL_+	WASL	445	581	557	164	325	32	178	212	362	176
chr1:156347200-156347219_RHBG_-	RHBG	557	543	540	136	6	19	217	271	309	211
chr5:159344779-159344798_ADRA1B_+	ADRA1B	364	506	489	388	83	1047	495	725	448	267
chr2:86998675-86998694_RMND5A_+	RMND5A	343	393	399	69	169	152	247	233	266	257
chrX:129518800-129518819_GPR119_-	GPR119	634	446	695	10153	4512	5002	2679	6947	3075	151
chr1:162829418-162829437_C1orf110_-	C1orf110	598	800	848	1124	7575	1802	703	1287	945	251
chr12:118298098-118298117_KSR2_-	KSR2	597	531	608	3987	8064	8794	2590	5246	2869	312
chr11:111229536-111229555_POU2AF1_-	POU2AF1	457	529	722	3802	17029	5130	1744	3323	1717	146
chr2:149799243-149799262_KIF5C_+	KIF5C	333	410	352	35	185	66	168	140	190	191
chr17:26108059-26108078_NOS2_+	NOS2	382	327	416	101	499	80	256	209	177	255
chr3:97487020-97487039_ARL6_-	ARL6	635	605	688	6998	6173	6313	2553	6015	3019	344
chr20:62705214-62705233_RGS19_-	RGS19	296	256	410	26	765	36	117	169	270	182
chr12:129822241-129822260_TMEM132D_+	TMEM132D	358	351	436	48	55	24	133	165	236	168
chr17:33313073-33313092_LIG3_-	LIG3	401	430	467	6380	0	13	1017	3147	1321	148
chr1:67108516-67108535_SGIP1_+	SGIP1	474	536	590	159	121	184	233	267	211	186
chr3:16237308-16237327_GALNT15_-	GALNT15	233	376	307	7645	6292	7578	2877	6462	3089	153
chr19:15220760-15220779_SYDE1_+	SYDE1	429	414	454	931	5772	14687	2833	5522	2919	155
chr20:13858183-13858202_SEL1L2_-	SEL1L2	370	376	384	56	98	64	187	181	134	182
chr1:172634788-172634807_FASLG_-	FASLG	292	348	467	366	26	25	202	342	148	225
chr5:176395876-176395895_UIMC1_-	UIMC1	123	179	165	18601	12	0	2813	9485	3644	210
chr13:36905545-36905564_SPG20_-	SPG20	319	283	342	26	346	71	170	153	129	212
chr6:161494510-161494529_MAP3K4_+	MAP3K4	268	262	320	197	29	19	120	157	119	142
chr17:33445569-33445588_RAD51D_+	RAD51D	454	491	592	22	13	4	68	107	31	217
chr19:10202882-10202901_C19orf66_-	C19orf66	357	347	439	923	1500	78	437	691	448	176
chr17:55189247-55189266_AKAP1_-	AKAP1	103	93	94	9359	36	10057	3324	8370	3665	55
chr9:4662811-4662830_PPAPDC2_-	PPAPDC2	405	378	491	6490	19908	127	1138	3525	1411	192
chr1:44118963-44118982_KDM4A_+	KDM4A	646	792	631	48	11	31	285	204	374	368
chr22:37425520-37425539_MPST_+	MPST	260	308	359	18	24	30	86	123	147	109
chr17:39305465-39305484_KRTAP4-5_+	KRTAP4-5	289	321	266	244	49	885	335	463	293	128
chr12:102183778-102183797_GNPTAB_+	GNPTAB	428	496	447	7419	6	10077	3205	7193	3382	241
chr3:138178821-138178840_ESYT3_-	ESYT3	399	353	557	2102	8318	11503	2553	4721	2428	149
chr12:49397555-49397574_PRKAG1_-	PRKAG1	298	360	391	7	191	82	143	97	124	183
chr3:62467507-62467526_CADPS_+	CADPS	495	715	739	150	493	331	250	330	354	350
chr1:40131864-40131883_NT5C1A_+	NT5C1A	346	308	425	19	13	12	86	102	74	119
chr1:28598944-28598963_SESN2_+	SESN2	564	633	842	282	437	39	210	273	314	354
chr16:777560-777579_HAGHL_+	HAGHL	667	683	718	11523	2019	3512	2747	6822	2966	209
chr12:3039421-3039440_TULP3_+	TULP3	473	494	594	3350	3616	11189	2698	5654	3012	239
chr6:155597104-155597123_CLDN20_-	CLDN20	1499	1326	1708	945	806	894	926	1168	846	386
chr19:40512082-40512101_ZNF546_-	ZNF546	587	545	496	163	210	11	230	203	321	340
chr19:33183250-33183269_NUDT19_+	NUDT19	500	535	340	9146	11669	380	1545	4816	2147	188
chr11:104872784-104872803_CASP5_-	CASP5	498	643	776	38	15	29	170	139	183	307
chr14:37132610-37132629_PAX9_+	PAX9	447	521	460	16	25	79	147	179	201	198
chr19:36054408-36054427_ATP4A_-	ATP4A	389	379	441	12357	2861	3929	2465	7486	2942	146
chr5:121406234-121406253_LOX_-	LOX	88	102	100	1124	189	89	234	607	237	92
chr9:97717525-97717544_C9orf3_+	C9orf3	336	371	319	6296	6205	8305	2557	5865	3023	234
chr1:8385375-8385394_SLC45A1_-	SLC45A1	470	489	543	8	4	4	182	137	127	349
chr3:161064091-161064110_SPTSSB_+	SPTSSB	471	466	486	57	11	33	116	159	189	431
chr19:33870203-33870222_CEBPG_+	CEBPG	435	359	497	126	246	461	315	518	401	250
chr12:101790201-101790220_ARL1_-	ARL1	444	554	705	50	92	4	151	113	236	261
chr2:9458681-9458700_ASAP2_-	ASAP2	360	326	321	60	28	216	200	202	188	171
chr17:38926347-38926366_KRT26_-	KRT26	574	772	707	635	2064	2406	813	1248	762	275
chr6:122743308-122743327_HSF2_+	HSF2	193	347	369	112	170	43	54	105	94	125
chr20:39993667-39993686_EMILIN3_+	EMILIN3	996	548	982	880	159	270	680	768	676	173
chr12:108147862-108147881_PRDM4_-	PRDM4	590	480	605	8215	7030	2889	1999	5322	2398	269
chr3:15106649-15106668_MRPS25_-	MRPS25	470	545	369	5137	4805	5790	2159	4801	2266	283
chr15:64455129-64455148_PPIB_-	PPIB	500	637	631	11666	3853	152	2097	6441	2793	288
chr3:52188368-52188387_POC1A_+	POC1A	541	621	632	739	1822	160	359	633	335	282
chr1:26073214-26073233_MAN1C1_+	MAN1C1	293	329	416	3	79	72	136	55	165	117
chr6:28120140-28120159_ZKSCAN8_+	ZKSCAN8	202	213	241	37	2	22	84	51	65	246
chr2:74598733-74598752_DCTN1_+	DCTN1	323	445	351	185	1	5	194	183	158	96
chrX:73812533-73812552_RLIM_-	RLIM	443	413	473	7614	5123	5626	2587	5936	2902	142
chr3:129251133-129251152_RHO_+	RHO	672	792	870	15	31	324	235	262	214	294
chr6:90048168-90048187_UBE2J1_+	UBE2J1	209	316	310	13172	6533	21	2018	6815	2518	370
chr7:47479201-47479220_TNS3_+	TNS3	831	1048	1121	252	183	420	538	564	437	430
chr16:2765773-2765792_PRSS27_-	PRSS27	402	387	365	173	1168	2286	552	894	526	123
chr3:53919892-53919911_SELK_-	SELK	325	311	268	30	257	62	143	130	144	105
chr19:39100625-39100644_MAP4K1_+	MAP4K1	337	416	404	815	22	271	404	700	409	229
chr22:42206242-42206261_CCDC134_-	CCDC134	313	284	324	5525	2411	9909	2628	6198	2881	160
chr8:104412694-104412713_SLC25A32_+	SLC25A32	196	216	260	7011	6549	6460	2219	6024	2511	121
chr16:69350247-69350266_VPS4A_+	VPS4A	428	464	455	6814	13	9948	2833	6834	3186	146
chr1:93303008-93303027_RPL5_+	RPL5	282	319	196	8112	33	8747	2740	7127	3141	253
chr2:73520311-73520330_EGR4_+	EGR4	305	309	407	7262	4432	4412	2005	5198	2173	120
chr6:26017683-26017702_HIST1H1A_-	HIST1H1A	282	321	282	18	2	35	166	93	94	152
chr6:108496033-108496052_NR2E1_+	NR2E1	1112	731	875	879	279	179	533	733	486	129
chr1:32667646-32667665_CCDC28B_-	CCDC28B	386	365	349	79	66	172	250	174	219	167
chr14:104422081-104422100_TDRD9_+	TDRD9	379	525	473	290	4097	29	200	295	323	342
chr8:144239758-144239777_LY6H_-	LY6H	419	446	484	5	36	41	145	53	150	207
chr13:53298131-53298150_LECT1_-	LECT1	190	200	269	97	7407	13275	2418	4585	2493	144
chr17:6330278-6330297_AIPL1_+	AIPL1	229	226	254	6019	11329	4037	1692	4613	1995	127
chr22:26166841-26166860_MYO18B_+	MYO18B	625	528	651	41	2	60	240	129	223	165
chr19:38817941-38817960_KCNK6_+	KCNK6	300	293	335	331	6	59	323	216	228	163
chr3:183041048-183041067_MCF2L2_-	MCF2L2	169	190	231	12	8184	12904	2385	4276	2244	91
chr14:21899261-21899280_CHD8_-	CHD8	302	307	334	3035	1362	176	677	1768	806	143
chr11:926018-926037_AP2A2_+	AP2A2	281	356	251	18	34	185	112	95	154	29
chr17:41141438-41141457_RUNDC1_+	RUNDC1	522	556	602	106	954	92	212	203	314	236
chr8:6912958-6912977_DEFA5_+	DEFA5	231	293	334	71	196	79	114	103	175	95
chr11:6964345-6964364_ZNF215_+	ZNF215	345	374	324	2682	30	14231	3113	5939	3108	178
chr7:16348135-16348154_ISPD_+	ISPD	316	389	489	9212	5512	3355	2104	5748	2550	355
chr17:39872040-39872059_GAST_+	GAST	2880	1079	2165	2011	1068	436	694	1063	901	144
chr21:43815472-43815491_TMPRSS3_+	TMPRSS3	237	158	195	46	0	21	147	87	106	115
chr9:131897089-131897108_PPP2R4_-	PPP2R4	1089	598	1065	875	137	203	386	430	442	146
chr20:5924292-5924311_TRMT6_-	TRMT6	847	799	773	1904	17785	237	812	1355	767	259
chr19:57335920-57335939_PEG3_-	PEG3	3891	1650	2938	2180	679	505	839	1093	1059	169
chr10:71164698-71164717_TACR2_-	TACR2	243	258	302	9251	149	6482	2846	6863	3055	118
chr19:18368817-18368836_KIAA1683_-	KIAA1683	1856	868	1325	1425	215	272	547	692	500	168
chr12:88554480-88554499_TMTC3_+	TMTC3	234	271	316	48	0	75	148	122	204	205
chr19:3278042-3278061_CELF5_+	CELF5	263	186	274	89	15	16	78	103	98	172
chr22:50688359-50688378_HDAC10_+	HDAC10	1104	1071	1147	78	112	331	482	444	443	316
chr21:33755829-33755848_URB1_-	URB1	608	789	986	1270	146	45	450	974	464	446
chr5:64960115-64960134_TRAPPC13_-	TRAPPC13	495	513	487	9341	385	3568	2315	5935	2644	209
chr17:5991401-5991420_WSCD1_-	WSCD1	632	666	780	623	5	588	282	539	389	292
chr19:677879-677898_FSTL3_-	FSTL3	214	233	186	47	39	7	23	95	69	57
chr5:31299685-31299704_CDH6_-	CDH6	717	750	651	146	81	175	424	355	386	395
chr3:44636533-44636552_ZNF660_-	ZNF660	343	407	303	555	805	655	238	452	370	160
chr5:68513667-68513686_MRPS36_+	MRPS36	334	445	595	5805	3646	6841	2429	5593	2799	187
chrX:140994736-140994755_MAGEC1_+	MAGEC1	167	287	205	3623	12	12054	2877	6255	3385	178
chr17:12919074-12919093_ELAC2_+	ELAC2	305	365	460	86	7	8	82	129	146	138
chr17:32646560-32646579_CCL8_+	CCL8	493	610	592	81	63	149	389	307	248	224
chr9:136221730-136221749_SURF1_-	SURF1	298	264	343	400	19	52	169	282	170	209
chr2:10192358-10192377_KLF11_+	KLF11	366	443	480	0	70	441	206	290	190	140
chr1:150973745-150973764_FAM63A_+	FAM63A	688	949	895	160	661	560	458	485	426	287
chr16:1989104-1989123_MSRB1_+	MSRB1	688	781	820	79	16	53	352	204	233	219
chr8:26366178-26366197_PNMA2_-	PNMA2	414	580	451	181	347	268	185	270	169	166
chr4:674902-674921_MYL5_+	MYL5	595	574	533	85	110	39	202	196	199	200
chr10:71899862-71899881_TYSND1_-	TYSND1	165	206	252	119	87	70	136	85	110	151
chr1:160251960-160251979_PEX19_-	PEX19	366	344	301	83	33	89	174	169	95	126
chr3:180669235-180669254_FXR1_+	FXR1	157	207	145	5836	3526	7966	2218	5685	2373	174
chr19:47214273-47214292_PRKD2_+	PRKD2	285	298	404	75	152	204	171	169	143	101
chr5:132202696-132202715_UQCRQ_-	UQCRQ	318	362	362	7172	6297	4697	1811	5111	2330	136
chr1:207245606-207245625_PFKFB2_-	PFKFB2	452	475	467	4246	8448	4980	1825	4071	1891	200
chr2:71127926-71127945_VAX2_+	VAX2	279	282	353	6834	9160	2360	1709	4373	1869	107
chr9:130911822-130911841_LCN2_-	LCN2	469	488	501	3574	18563	176	739	1871	865	146
chr19:44471417-44471436_ZNF221_+	ZNF221	480	459	550	5041	15676	63	878	2694	1217	184
chr2:162891806-162891825_DPP4_-	DPP4	821	905	1008	239	130	277	420	457	472	458
chr8:99591909-99591928_STK3_-	STK3	246	373	349	2	0	2	98	55	39	210
chr1:39330362-39330381_MYCBP_-	MYCBP	470	557	520	49	4257	3100	784	1106	719	251
chr12:131293202-131293221_STX2_-	STX2	1914	748	1085	1418	541	266	403	775	617	82
chr20:896803-896822_ANGPT4_+	ANGPT4	324	414	446	223	84	108	200	253	217	162
chr20:14306337-14306356_FLRT3_-	FLRT3	252	238	192	283	3417	963	263	524	282	166
chr10:104557792-104557811_WBP1L_+	WBP1L	521	544	683	1451	9505	7771	1899	3485	1900	225
chrX:135630940-135630959_VGLL1_-	VGLL1	486	445	461	346	128	170	252	332	232	143
chr16:12758907-12758926_CPPED1_-	CPPED1	326	224	320	66	241	68	249	144	138	375
chr3:135974694-135974713_PCCB_+	PCCB	269	284	358	4341	2535	8973	2466	5418	2677	155
chr21:45789205-45789224_TRPM2_+	TRPM2	528	765	831	35	190	229	288	285	192	359
chr6:132966604-132966623_TAAR1_-	TAAR1	417	504	502	2	76	148	244	171	207	217
chr14:103932008-103932027_MARK3_+	MARK3	346	330	402	2906	13215	4169	1462	2841	1464	165
LacZ:645-664_LacZ_-	LacZ	351	308	403	120	188	16	168	167	226	171
chr8:49642383-49642402_EFCAB1_-	EFCAB1	278	249	266	19	2	9	218	71	167	238
chr1:156212037-156212056_BGLAP_+	BGLAP	1931	2132	2282	443	1623	4019	1834	2233	1901	731
chr1:248059428-248059447_OR2W3_+	OR2W3	2942	996	1968	1678	400	669	639	992	669	108
chr3:52831907-52831926_ITIH3_-	ITIH3	470	483	449	1599	2704	11307	2447	4722	2385	179
chr7:129910621-129910640_CPA2_-	CPA2	318	310	458	17	170	122	150	102	142	356
chr6:31544348-31544367_TNF_-	TNF	218	237	331	4243	2051	9375	2322	5398	2604	200
chr11:59225162-59225181_OR4D6_-	OR4D6	542	494	655	22	15	26	394	222	172	198
chr19:10828930-10828949_DNM2_-	DNM2	91	163	139	7	10	28	101	33	76	65
chr16:80718967-80718986_CDYL2_-	CDYL2	446	380	500	29	34	120	174	142	169	218
chr10:75672729-75672748_PLAU_+	PLAU	311	452	444	118	26	0	109	128	262	200
chr17:21101997-21102016_TMEM11_-	TMEM11	467	585	676	8483	6533	113	1690	4562	2065	236
chr2:101192913-101192932_PDCL3_+	PDCL3	322	325	299	115	315	155	160	226	243	167
chr1:180957397-180957416_STX6_-	STX6	227	304	405	10905	2683	930	2148	6192	2736	216
chr1:155911556-155911575_RXFP4_-	RXFP4	629	702	677	7021	4098	3230	1916	5115	2388	197
chr3:9803147-9803166_CAMK1_+	CAMK1	470	454	489	189	73	50	179	246	257	194
chr7:150269460-150269479_GIMAP4_-	GIMAP4	156	139	207	3420	0	11837	2664	5675	2925	131
chr10:99531421-99531440_SFRP5_+	SFRP5	306	334	355	53	47	0	108	94	98	130
chr10:101989200-101989219_CHUK_+	CHUK	566	714	735	3010	4610	6923	2203	4113	2158	309
chr4:186253767-186253786_SNX25_+	SNX25	356	308	466	1156	1181	1698	696	1303	651	103
chr7:21583106-21583125_DNAH11_+	DNAH11	325	363	341	3	45	78	123	90	74	115
chr17:9281893-9281912_STX8_-	STX8	267	325	373	4594	4405	7494	1885	4880	2282	150
chr2:200813138-200813157_TYW5_-	TYW5	3611	1236	2470	2079	231	424	611	1041	873	197
chr15:93616128-93616147_RGMA_+	RGMA	1705	846	1274	1289	197	304	470	680	496	117
chr8:109462700-109462719_EMC2_+	EMC2	794	776	754	4618	6292	3031	1535	3484	1816	400
chr9:91949454-91949473_SECISBP2_-	SECISBP2	379	424	454	50	125	50	135	146	147	406
chr9:95179293-95179312_OMD_-	OMD	367	517	493	7725	7588	1127	1534	4289	1710	298
chr11:6129022-6129041_OR56B4_-	OR56B4	295	253	400	3538	38	10667	2716	5487	2987	162
chr17:71232591-71232610_C17orf80_+	C17orf80	390	406	408	17	10	9	165	77	54	130
chr7:74479115-74479134_WBSCR16_-	WBSCR16	214	229	297	76	47	23	154	142	187	111
chr2:203834754-203834773_CARF_+	CARF	434	439	541	5547	629	7244	2322	5195	2555	167
chr2:107449089-107449108_ST6GAL2_+	ST6GAL2	709	864	905	286	417	797	637	549	457	350
chr10:104831536-104831555_CNNM2_-	CNNM2	215	272	382	6162	2262	5945	2255	5261	2440	128
chr3:25778895-25778914_NGLY1_-	NGLY1	2308	935	1837	3003	1303	2929	1456	2587	1523	235
chr15:45668931-45668950_GATM_+	GATM	357	232	336	5204	3993	6471	2165	5111	2282	128
chr14:90778753-90778772_NRDE2_-	NRDE2	1524	526	990	1406	176	355	379	583	477	107
chr14:24610144-24610163_EMC9_-	EMC9	177	248	221	337	5	94	149	270	198	84
chr3:119101222-119101241_ARHGAP31_-	ARHGAP31	448	552	650	60	28	9	217	146	208	125
chr3:113673042-113673061_ZDHHC23_+	ZDHHC23	203	209	342	4200	5059	6905	1918	4496	2090	85
chr2:191334565-191334584_MFSD6_-	MFSD6	265	287	404	7	248	562	233	225	170	254
chr7:141618726-141618745_OR9A4_-	OR9A4	417	477	530	2438	17035	1290	780	1710	823	164
chr14:73789888-73789907_NUMB_+	NUMB	667	738	943	5247	1981	295	1220	3181	1484	383
chr10:35819150-35819169_CCNY_+	CCNY	465	610	613	1665	6988	7494	1889	3601	1824	278
chr17:1359342-1359361_CRK_-	CRK	466	650	613	91	36	17	134	179	225	167
chr18:72913590-72913609_ZADH2_+	ZADH2	429	532	641	5518	3255	4093	1858	4629	1943	283
chr12:102517776-102517795_PARPBP_-	PARPBP	275	297	295	7599	11190	47	1016	3832	1340	132
chr19:37916772-37916791_ZNF569_-	ZNF569	413	373	415	5982	4404	4353	1884	4624	2208	184
chr16:23506999-23507018_GGA2_+	GGA2	549	543	609	162	109	166	347	301	330	327
chr8:1808261-1808280_ARHGEF10_-	ARHGEF10	209	345	314	2948	9511	5696	1575	3450	1642	88
chr10:76980532-76980551_VDAC2_+	VDAC2	314	264	245	4410	9088	4432	1547	3736	1619	153
chr9:111849552-111849571_TMEM245_-	TMEM245	404	350	579	3254	7650	5539	1718	3681	1877	195
chr7:77166912-77166931_PTPN12_+	PTPN12	469	598	411	7151	4429	3287	1728	4810	2145	187
chr17:57474519-57474538_YPEL2_+	YPEL2	2528	1127	1912	2045	830	1086	820	1406	969	285
chr17:43240213-43240232_HEXIM2_-	HEXIM2	568	585	841	107	329	65	297	320	362	267
chr20:13561529-13561548_TASP1_+	TASP1	193	203	272	3289	46	10763	2599	5518	2624	128
chr15:40457248-40457267_BUB1B_+	BUB1B	698	759	836	173	66	182	312	305	342	426
chr9:126125318-126125337_CRB2_-	CRB2	154	215	254	939	894	828	338	752	308	70
chrX:62944537-62944556_ARHGEF9_-	ARHGEF9	647	732	809	610	13342	2178	589	1127	659	230
chr7:158282436-158282455_PTPRN2_+	PTPRN2	259	309	340	45	8	59	203	113	131	126
chr13:114795289-114795308_RASA3_-	RASA3	566	608	793	6045	2493	2333	1737	4191	2028	326
chr1:84650804-84650823_PRKACB_+	PRKACB	3359	1464	2478	1806	273	399	670	1031	797	221
chr4:994481-994500_IDUA_-	IDUA	173	206	223	6115	4099	4072	1765	4566	2071	89
chr1:36411322-36411341_AGO3_+	AGO3	850	592	581	397	1729	3478	980	1576	992	155
chr3:183994811-183994830_ECE2_-	ECE2	633	674	798	50	86	29	255	217	245	270
chr1:47016856-47016875_KNCN_-	KNCN	380	406	497	23	20890	28	279	143	205	236
chr6:165723069-165723088_C6orf118_-	C6orf118	548	520	687	2607	5813	6561	1687	3362	1726	116
chrX:67417058-67417077_OPHN1_-	OPHN1	548	472	588	155	4	191	369	345	424	254
chr20:35299746-35299765_NDRG3_-	NDRG3	463	593	723	83	10	17	315	176	322	286
chr17:54671661-54671680_NOG_-	NOG	274	263	387	104	367	333	507	363	239	165
chr6:166780300-166780319_MPC1_-	MPC1	181	216	231	4291	7973	4855	1606	3740	1791	155
chr12:7015027-7015046_LRRC23_+	LRRC23	198	210	245	4347	6310	5156	1707	4071	1939	141
chr10:135371695-135371714_SYCE1_-	SYCE1	518	390	541	3361	6241	5065	1688	3669	2109	330
chr11:66407407-66407426_RBM4_+	RBM4	190	221	261	19	130	351	143	163	135	164
chr2:29022137-29022156_PPP1CB_-	PPP1CB	182	192	222	21	2	97	106	73	94	122
chr7:134916765-134916784_STRA8_+	STRA8	720	632	563	16	3	118	320	224	392	294
chr9:99521947-99521966_ZNF510_-	ZNF510	3639	1235	2780	1823	245	434	708	945	751	255
chr15:72490082-72490101_GRAMD2_-	GRAMD2	392	324	584	16	48	65	129	136	101	107
chr1:85135411-85135430_SSX2IP_-	SSX2IP	141	240	189	5507	1366	2383	1388	3654	1580	157
chr2:127958824-127958843_CYP27C1_-	CYP27C1	345	375	305	2003	17948	300	505	1130	621	203
chr6:30882717-30882736_VARS2_+	VARS2	298	369	479	908	3812	8838	1774	3465	1850	174
chr6:133136100-133136119_RPS12_+	RPS12	350	359	554	5387	561	6552	2178	4996	2630	264
chr9:117552953-117552972_TNFSF15_-	TNFSF15	396	465	519	2613	931	9433	2251	4404	2198	295
chr11:129725705-129725724_TMEM45B_-	TMEM45B	467	494	646	79	8	194	242	236	192	180
chr12:18552685-18552704_PIK3C2G_-	PIK3C2G	651	685	797	15	16	17	281	141	274	255
chr10:101835817-101835836_CPN1_-	CPN1	244	294	316	1214	2247	9135	2186	4025	2122	236
chr5:140772443-140772462_PCDHGA8_+	PCDHGA8	173	243	209	1966	19092	151	444	1085	519	135
chr20:33981932-33981951_UQCC1_-	UQCC1	379	598	544	11	4	24	212	143	122	255
chr4:84026123-84026142_PLAC8_+	PLAC8	596	519	617	347	168	188	295	350	331	331
chr6:33289676-33289695_DAXX_+	DAXX	334	442	527	52	13	9	141	96	109	178
chr22:38565224-38565243_PLA2G6_-	PLA2G6	430	591	628	61	70	142	358	283	351	209
chr17:47039160-47039179_GIP_-	GIP	3465	1091	2487	1879	347	525	658	935	826	187
chr12:56721182-56721201_PAN2_+	PAN2	164	179	229	54	4	0	56	55	43	229
chr17:65888081-65888100_BPTF_+	BPTF	399	473	342	1	0	11	125	69	90	192
chr8:12870222-12870241_KIAA1456_+	KIAA1456	794	555	801	910	395	233	592	780	753	293
chr17:41341683-41341702_NBR1_-	NBR1	254	297	321	7217	3977	3423	1763	4640	2055	121
chr4:165961432-165961451_TRIM60_-	TRIM60	534	580	801	5450	6930	1317	1329	3422	1578	232
chr11:118484584-118484603_PHLDB1_+	PHLDB1	521	504	737	166	64	209	254	311	324	285
chr20:5958580-5958599_MCM8_-	MCM8	594	684	733	25	38	10	195	125	85	204
chr7:92163892-92163911_RBM48_+	RBM48	184	208	284	120	273	41	138	171	179	189
chr6:29455419-29455438_MAS1L_+	MAS1L	394	421	544	164	37	78	171	262	223	203
chr1:33945263-33945282_ZSCAN20_-	ZSCAN20	870	768	839	295	446	361	507	449	604	327
chr14:103336590-103336609_TRAF3_-	TRAF3	793	880	1100	240	28	91	425	357	531	367
chr2:219028953-219028972_CXCR1_-	CXCR1	511	493	725	1173	56	54	345	747	437	242
chr1:43241027-43241046_C1orf50_-	C1orf50	427	391	418	72	1745	71	210	132	183	219
chr13:40175101-40175120_LHFP_+	LHFP	735	743	754	2570	3261	834	830	1787	913	304
chr19:53762200-53762219_VN1R2_+	VN1R2	168	247	292	1799	3658	8951	1970	4201	2278	149
chr5:93856532-93856551_KIAA0825_+	KIAA0825	581	584	663	71	24	37	308	312	293	227
chr2:220285546-220285565_DES_+	DES	374	445	492	60	0	2	125	94	179	160
chr11:77301088-77301107_AQP11_+	AQP11	441	451	533	2989	4369	6281	1817	3808	1892	174
chr2:242815190-242815209_CXXC11_-	CXXC11	306	316	410	5467	1361	3763	1773	4181	1945	127
chr16:84520329-84520348_TLDC1_-	TLDC1	832	489	678	715	171	143	449	602	350	220
chr7:44102407-44102426_PGAM2_+	PGAM2	455	431	449	132	4446	9362	1810	3251	1959	302
chr12:107393475-107393494_CRY1_-	CRY1	177	227	288	163	4	170	160	173	194	142
chr5:102442473-102442492_GIN1_-	GIN1	441	473	534	29	27	0	163	69	193	289
chr15:75216024-75216043_COX5A_-	COX5A	188	260	210	6	3	15	58	77	55	100
chr10:63520618-63520637_C10orf107_+	C10orf107	819	533	704	666	593	3661	1005	1775	1121	207
chr17:41930321-41930340_CD300LG_-	CD300LG	341	409	519	225	6828	8274	1618	2913	1653	191
chr10:104240898-104240917_ACTR1A_+	ACTR1A	299	318	415	127	842	876	248	377	279	166
chr1:24700175-24700194_STPG1_+	STPG1	237	266	310	916	7279	7227	1601	3094	1780	145
chr3:57678685-57678704_DENND6A_-	DENND6A	494	584	649	3721	10404	1722	1085	2779	1224	164
chr5:75866427-75866446_IQGAP2_+	IQGAP2	358	418	347	6551	3867	3358	1601	4497	1927	191
chr11:68772818-68772837_MRGPRF_-	MRGPRF	623	576	748	157	2271	467	275	425	358	239
chr11:107381668-107381687_ALKBH8_-	ALKBH8	583	542	728	7295	1508	1535	1566	4610	1970	307
chr2:136513156-136513175_UBXN4_-	UBXN4	248	308	241	21	4	9	159	72	87	190
chr3:58383355-58383374_PXK_-	PXK	382	428	475	44	10	8	240	176	160	218
chr1:231557048-231557067_EGLN1_+	EGLN1	468	497	416	28	28	68	136	100	78	210
chrX:65835787-65835806_EDA2R_+	EDA2R	774	974	774	72	4822	5337	1266	1931	1350	407
chr17:62521972-62521991_CEP95_+	CEP95	236	300	471	4052	1963	6600	1976	4803	2242	181
chr11:32635635-32635654_CCDC73_-	CCDC73	553	618	617	190	200	99	531	289	283	306
chr2:238287620-238287639_COL6A3_-	COL6A3	167	157	200	41	20	31	90	89	119	88
chr11:1778739-1778758_CTSD_+	CTSD	649	701	689	690	495	1425	624	925	575	227
chr17:6524131-6524150_KIAA0753_+	KIAA0753	477	506	561	9450	149	156	1590	4685	2039	179
chr8:26252782-26252801_BNIP3L_+	BNIP3L	322	443	470	212	1156	2206	645	1037	630	203
chr21:34157209-34157228_C21orf49_+	C21orf49	497	637	592	164	570	388	338	404	295	263
chr20:62560718-62560737_DNAJC5_-	DNAJC5	293	273	324	5182	3489	4529	1746	4267	1973	127
chr1:86554859-86554878_COL24A1_+	COL24A1	434	489	470	45	185	97	170	215	308	297
chr12:71918202-71918221_LGR5_+	LGR5	164	227	256	5	1	2	47	23	11	194
chr10:115804799-115804818_ADRB1_+	ADRB1	361	376	482	95	48	118	268	184	165	175
chr7:50514027-50514046_FIGNL1_+	FIGNL1	391	372	507	107	236	64	151	179	118	209
chr1:193150681-193150700_B3GALT2_-	B3GALT2	541	574	591	146	65	26	157	231	258	319
chr10:95360432-95360451_RBP4_+	RBP4	540	604	770	152	111	44	259	206	279	207
chr12:19422702-19422721_PLEKHA5_+	PLEKHA5	782	932	912	6038	2343	419	1353	3509	1557	319
chr14:93649687-93649706_MOAP1_-	MOAP1	417	424	537	5150	2573	4757	1816	4310	2099	266
chr16:30720998-30721017_SRCAP_-	SRCAP	360	413	469	37	28	22	161	122	76	150
chr18:7080043-7080062_LAMA1_-	LAMA1	421	357	536	164	19	14	240	237	199	213
chr8:110420309-110420328_PKHD1L1_+	PKHD1L1	505	445	411	64	55	2	181	105	204	220
chr21:43702461-43702480_ABCG1_+	ABCG1	285	309	465	3715	4241	6343	1725	3886	1979	103
chr5:33891947-33891966_ADAMTS12_-	ADAMTS12	160	224	265	4540	7960	3136	1285	3058	1331	196
chr13:25265115-25265134_ATP12A_+	ATP12A	338	386	318	167	0	111	192	304	159	240
chr1:45276017-45276036_BTBD19_+	BTBD19	448	407	468	4458	659	6214	2074	4727	2294	200
chrX:153662030-153662049_ATP6AP1_+	ATP6AP1	540	590	705	6168	5171	742	1208	3502	1444	319
chr17:4686212-4686231_TM4SF5_-	TM4SF5	355	330	411	3799	4582	3773	1415	3326	1606	353
chr8:67356954-67356973_ADHFE1_+	ADHFE1	453	520	508	2765	5315	4279	1415	2801	1367	271
chr12:54349274-54349293_HOXC12_-	HOXC12	280	349	401	2224	6312	6035	1384	3152	1610	132
chr3:111394158-111394177_PLCXD2_+	PLCXD2	350	497	548	85	148	422	274	304	225	235
chr4:46737177-46737196_COX7B2_+	COX7B2	104	72	117	11	1	14	24	50	34	43
chr3:88188646-88188665_ZNF654_+	ZNF654	711	639	853	5154	6127	1272	1243	3346	1501	381
chr7:139045063-139045082_C7orf55-LUC7L2_-	C7orf55-LUC7L2	758	799	774	3109	7307	2223	1149	2749	1449	371
chr19:52272625-52272644_FPR2_-	FPR2	422	431	569	1186	4434	7297	1524	3166	1627	219
chr3:190967867-190967886_OSTN_-	OSTN	709	756	916	815	291	187	520	640	428	294
chr11:76750811-76750830_B3GNT6_+	B3GNT6	289	247	265	4	5	8	99	88	149	144
chr17:30349674-30349693_LRRC37B_+	LRRC37B	198	183	167	17	64	5	96	85	165	138
chr12:96707101-96707120_CDK17_-	CDK17	369	426	551	8065	1223	1595	1686	4651	1994	268
chrX:154493358-154493377_RAB39B_+	RAB39B	602	572	713	148	74	204	372	312	317	280
chr12:8211916-8211935_C3AR1_+	C3AR1	440	453	624	66	113	16	271	169	185	255
chr10:70097641-70097660_HNRNPH3_+	HNRNPH3	444	486	757	4116	2848	3614	1587	3768	1798	290
chr18:71920837-71920856_CYB5A_+	CYB5A	360	374	454	50	12	36	177	163	190	223
chr19:39440828-39440847_FBXO17_+	FBXO17	417	520	608	604	741	68	401	516	353	231
chr19:15512033-15512052_AKAP8L_+	AKAP8L	391	377	372	4722	11819	57	808	2554	1011	59
chr2:68772368-68772387_APLF_+	APLF	435	447	634	2260	9339	3441	1091	2341	1206	320
chr11:110451263-110451282_ARHGAP20_-	ARHGAP20	520	535	612	98	18	4	257	172	247	281
chr11:124440111-124440130_OR8A1_-	OR8A1	302	344	509	2680	6665	4089	1304	2788	1364	211
chr19:2097933-2097952_IZUMO4_+	IZUMO4	490	468	567	1370	3766	7758	1617	3278	1808	247
chr17:7193013-7193032_YBX2_+	YBX2	480	442	459	74	220	93	231	157	200	169
chr9:4679810-4679829_CDC37L1_-	CDC37L1	862	878	1147	2537	8112	1459	1066	2103	1173	312
chr5:1093660-1093679_SLC12A7_-	SLC12A7	242	303	388	2238	10806	3138	1150	2303	1049	89
chr11:126160841-126160860_TIRAP_-	TIRAP	619	730	584	1267	5265	5020	1258	2293	1351	357
chr19:14139072-14139091_RLN3_+	RLN3	334	439	554	4819	2081	4800	1890	4487	2181	174
chr1:156830863-156830882_NTRK1_-	NTRK1	145	134	135	265	42	4	120	145	131	91
chr8:16859519-16859538_FGF20_-	FGF20	415	384	529	244	6	219	283	314	230	137
chr6:107035638-107035657_RTN4IP1_+	RTN4IP1	335	375	401	6644	1184	3351	1800	4465	2034	274
chr14:32561223-32561242_ARHGAP5_-	ARHGAP5	651	695	793	134	130	142	325	300	282	295
chr19:3730479-3730498_TJP3_+	TJP3	270	302	304	59	1067	605	283	379	253	224
chr8:37756608-37756627_RAB11FIP1_+	RAB11FIP1	216	264	263	1040	2982	8732	1747	3563	1721	92
chr5:74892077-74892096_POLK_+	POLK	244	291	326	7130	1975	2670	1850	5227	1998	192
chr6:32159927-32159946_GPSM3_+	GPSM3	499	422	406	255	20	6	279	154	248	121
chr10:114043509-114043528_TECTB_-	TECTB	307	321	368	3158	6293	42	508	1651	664	185
chr1:241797371-241797390_CHML_+	CHML	520	458	506	188	138	31	299	179	191	211
chr10:44112553-44112572_ZNF485_+	ZNF485	739	779	848	109	28	131	340	301	241	312
chr14:20404271-20404290_OR4K1_-	OR4K1	577	643	847	145	135	61	334	288	302	311
chr12:122656947-122656966_IL31_+	IL31	677	597	744	746	531	3471	1078	1735	985	250
chr9:91926215-91926234_CKS2_-	CKS2	591	589	666	58	31	14	267	172	281	378
chr16:67288964-67288983_SLC9A5_+	SLC9A5	357	403	543	101	519	325	295	286	265	151
chr3:48964995-48965014_ARIH2_+	ARIH2	622	688	867	338	1835	405	485	546	575	419
chr2:85133502-85133521_TMSB10_+	TMSB10	201	290	324	203	341	167	202	317	180	165
chr7:90042389-90042408_CLDN12_-	CLDN12	574	590	652	77	79	172	235	225	171	287
chr10:48413853-48413872_GDF2_+	GDF2	593	659	650	1728	324	7546	1979	3572	2056	381
chr10:96748745-96748764_CYP2C9_-	CYP2C9	548	711	758	4476	8003	64	1076	2826	1247	251
chr1:15873327-15873346_DNAJC16_-	DNAJC16	308	269	238	101	7	39	216	113	234	195
chr7:122526149-122526168_CADPS2_-	CADPS2	538	465	625	138	166	52	275	190	207	219
chr2:233537030-233537049_EFHD1_+	EFHD1	609	553	603	854	897	820	606	976	647	223
chr8:121180435-121180454_COL14A1_+	COL14A1	493	583	649	25	5	39	209	129	198	188
chr3:45988072-45988091_CXCR6_+	CXCR6	409	418	453	182	427	1136	549	791	516	307
chr4:99823016-99823035_EIF4E_+	EIF4E	2441	1052	1930	1108	217	231	667	752	602	244
chr19:7506856-7506875_ARHGEF18_+	ARHGEF18	383	435	454	2641	32	7568	2051	4168	2125	198
chr14:24435576-24435595_DHRS4_+	DHRS4	312	261	407	65	69	2	167	150	161	144
chr16:51174160-51174179_SALL1_+	SALL1	383	485	515	61	0	18	136	144	235	161
chr19:408020-408039_C2CD4C_+	C2CD4C	301	257	282	7	20	11	78	72	106	104
chr3:196051229-196051248_TM4SF19_-	TM4SF19	364	303	409	7876	937	2271	1706	5144	2090	124
chr1:25573010-25573029_C1orf63_-	C1orf63	417	523	474	1947	10524	2815	1055	2133	1079	202
chrX:133906242-133906261_FAM122B_+	FAM122B	540	577	449	85	272	38	283	167	139	177
chr2:15758365-15758384_DDX1_-	DDX1	267	250	273	7197	5955	9	1282	3783	1523	198
chr11:58034680-58034699_OR10W1_+	OR10W1	386	300	399	5006	8083	256	1008	2805	1277	189
chr9:140332485-140332504_ENTPD8_+	ENTPD8	428	523	521	3217	227	22	634	1823	808	184
chr4:175899041-175899060_ADAM29_-	ADAM29	625	494	700	188	439	665	453	616	568	334
chrX:46359899-46359918_ZNF674_-	ZNF674	205	241	330	88	7	84	148	148	89	205
chr15:90437120-90437139_AP3S2_+	AP3S2	226	226	275	41	9	157	124	135	165	189
chr3:138664742-138664761_FOXL2_+	FOXL2	354	412	368	12	10	6	71	125	80	227
chr4:13485688-13485707_RAB28_+	RAB28	569	594	577	184	402	1347	442	712	503	271
chr7:102584762-102584781_LRRC17_+	LRRC17	521	483	564	8	19	464	235	275	274	244
chr9:97897661-97897680_FANCC_-	FANCC	288	299	435	6633	3035	2351	1711	4188	1867	170
chr10:45498849-45498868_ZNF22_+	ZNF22	273	335	517	5397	5931	1782	1229	3352	1435	187
chr17:41367903-41367922_TMEM106A_+	TMEM106A	580	694	630	27	50	593	320	417	468	209
chrX:107316003-107316022_VSIG1_-	VSIG1	214	252	211	842	80	11252	2128	4036	2162	229
chr21:44448957-44448976_PKNOX1_-	PKNOX1	406	484	545	120	41	39	299	201	214	168
chrX:80375289-80375308_HMGN5_-	HMGN5	553	659	505	1557	737	37	534	993	636	281
chr17:34391726-34391745_CCL18_-	CCL18	342	300	519	6	21	14	57	65	72	202
chr8:117950508-117950527_AARD_+	AARD	374	502	498	641	74	9742	1725	3476	1898	173
chr16:17353100-17353119_XYLT1_+	XYLT1	212	260	205	199	31	1	190	159	178	87
chr4:174090024-174090043_GALNT7_+	GALNT7	491	622	513	291	142	185	399	408	326	281
chr1:182355010-182355029_GLUL_-	GLUL	507	488	405	5114	4269	2580	1441	3579	1692	305
chr1:179530442-179530461_NPHS2_+	NPHS2	486	554	785	422	246	351	332	460	422	278
chr20:4771159-4771178_RASSF2_+	RASSF2	603	514	835	159	751	465	330	451	392	341
chr11:56019686-56019705_OR5T3_-	OR5T3	408	400	373	3571	1724	5845	1916	3942	2015	137
chr4:15054119-15054138_CPEB2_-	CPEB2	314	402	389	98	34	76	329	203	208	204
chr18:5291309-5291328_ZBTB14_-	ZBTB14	150	272	254	15	27	0	92	61	162	146
chr3:179426560-179426579_USP13_-	USP13	248	344	352	575	3269	8399	1803	3230	1762	297
chr8:57129941-57129960_CHCHD7_-	CHCHD7	792	917	989	341	153	324	470	544	450	334
chr19:48789056-48789075_ZNF114_-	ZNF114	356	463	543	832	2170	7531	1754	3133	1925	214
chr4:11401363-11401382_HS3ST1_+	HS3ST1	196	229	215	79	79	172	114	148	67	67
chr19:1923173-1923192_SCAMP4_-	SCAMP4	738	378	628	520	114	132	291	463	283	274
chr19:55177731-55177750_LILRB4_+	LILRB4	570	734	776	3975	2873	3165	1564	3226	1575	245
chr17:77987199-77987218_TBC1D16_-	TBC1D16	692	780	713	1156	10484	972	856	1159	959	378
chr4:152086766-152086785_SH3D19_+	SH3D19	335	380	383	76	2400	219	144	139	146	153
chr11:10327264-10327283_ADM_-	ADM	319	281	225	5300	656	4191	1704	4387	1890	147
chr7:128034324-128034343_IMPDH1_+	IMPDH1	2038	826	1496	1922	504	807	825	1399	795	285
chr3:119721057-119721076_GSK3B_-	GSK3B	860	912	1160	520	2483	4951	1262	1976	1272	436
chr7:89856341-89856360_STEAP2_-	STEAP2	186	256	299	2102	6066	4840	1263	2665	1421	130
chrX:55289686-55289705_PAGE3_-	PAGE3	279	305	462	12	46	95	128	134	137	153
chr1:119958087-119958106_HSD3B2_+	HSD3B2	692	831	854	1322	4446	4589	1346	2459	1357	316
chr19:15052770-15052789_OR7C2_-	OR7C2	765	543	649	553	131	1008	639	851	542	198
chr19:4457615-4457634_UBXN6_-	UBXN6	394	435	527	378	147	102	232	254	178	237
chr2:239147721-239147740_HES6_+	HES6	336	503	608	25	71	117	159	130	129	199
chr4:118006388-118006407_TRAM1L1_+	TRAM1L1	104	155	235	12	64	6	52	39	66	245
chr1:17303630-17303649_MFAP2_+	MFAP2	450	423	574	138	262	407	223	325	258	161
chr9:34106445-34106464_DCAF12_+	DCAF12	479	482	448	813	6031	6230	1312	2572	1296	236
chr11:104762015-104762034_CASP12_-	CASP12	306	277	267	44	128	2	159	107	202	149
chr10:69925454-69925473_MYPN_+	MYPN	610	489	631	496	3000	7637	1612	2815	1806	268
chr8:71520329-71520348_TRAM1_-	TRAM1	362	413	690	836	212	232	457	661	508	373
chr1:2080342-2080361_PRKCZ_+	PRKCZ	715	509	655	519	169	131	384	448	385	238
chr14:38679617-38679636_SSTR1_+	SSTR1	358	421	488	282	70	401	347	394	296	160
chr11:126075628-126075647_RPUSD4_+	RPUSD4	408	528	558	341	0	14	223	265	311	187
chr2:176995121-176995140_HOXD8_+	HOXD8	398	600	436	57	33	18	195	128	163	177
chr11:57319913-57319932_UBE2L6_+	UBE2L6	269	281	460	161	215	92	114	267	206	227
chr6:30711749-30711768_IER3_+	IER3	303	459	490	206	149	141	318	292	210	153
chr19:14720909-14720928_CLEC17A_-	CLEC17A	680	801	976	278	3941	5534	1382	2344	1516	316
chr6:7559516-7559535_DSP_+	DSP	383	323	336	476	39	29	276	309	216	207
chr19:12805678-12805697_FBXW9_+	FBXW9	2428	1014	1924	1179	285	1729	900	1154	923	183
chr1:173879974-173879993_SERPINC1_-	SERPINC1	303	346	327	189	53	900	387	449	317	174
chr10:74884893-74884912_NUDT13_-	NUDT13	366	401	433	32	959	96	234	208	240	164
chr3:52357843-52357862_DNAH1_+	DNAH1	531	539	482	28	125	96	174	109	165	158
chr12:42523600-42523619_GXYLT1_+	GXYLT1	433	521	533	20	59	116	310	138	184	306
chr2:48049374-48049393_FBXO11_-	FBXO11	573	689	848	1048	294	7940	1945	3373	1873	182
chr18:9360044-9360063_TWSG1_-	TWSG1	583	728	589	636	1868	1104	488	931	553	224
chrX:53106594-53106613_GPR173_+	GPR173	386	356	371	59	0	6	126	84	152	122
chr3:45988522-45988541_CXCR6_+	CXCR6	991	924	1170	867	879	6035	1552	2652	1514	458
chr7:150746218-150746237_ASIC3_-	ASIC3	466	500	650	5491	5408	51	1046	3145	1284	174
chr17:74536255-74536274_PRCD_-	PRCD	424	419	425	858	116	9895	1882	3692	1959	127
chr22:50944745-50944764_LMF2_+	LMF2	484	511	565	231	139	8716	2076	3374	1911	200
chr11:71820939-71820958_ANAPC15_-	ANAPC15	473	518	413	159	213	32	249	252	293	210
chr1:17249184-17249203_CROCC_-	CROCC	442	434	495	200	592	7910	1616	2938	1691	176
chr9:130221347-130221366_LRSAM1_-	LRSAM1	408	478	513	3513	1664	4925	1677	3497	1807	223
chr1:57161624-57161643_PRKAA2_+	PRKAA2	458	589	667	99	36	304	252	215	215	143
chr9:131484728-131484747_ZDHHC12_+	ZDHHC12	253	264	284	86	21	27	85	86	138	108
chr9:95267819-95267838_ECM2_+	ECM2	249	235	282	4950	3791	2504	1214	3287	1547	105
chr15:62302654-62302673_VPS13C_+	VPS13C	383	501	592	19	11	40	347	224	231	300
chr9:34997105-34997124_DNAJB5_+	DNAJB5	584	653	877	4027	28	3810	1604	3448	1804	372
chr19:56243930-56243949_NLRP9_+	NLRP9	289	271	444	78	81	85	263	213	317	215
chr16:85688516-85688535_GSE1_-	GSE1	175	218	206	5035	7930	913	1069	2897	1266	74
chr19:40964366-40964385_BLVRB_+	BLVRB	257	324	280	215	387	100	171	249	243	242
chr1:161989834-161989853_OLFML2B_-	OLFML2B	355	311	328	2	165	72	65	59	40	94
chr22:42322285-42322304_TNFRSF13C_-	TNFRSF13C	336	384	366	7446	402	2542	1662	4401	1919	71
chr17:7481003-7481022_EIF4A1_+	EIF4A1	521	510	509	5623	58	2098	1593	3773	1721	331
chr5:137517380-137517399_KIF20A_+	KIF20A	203	204	201	3	15	41	52	44	88	172
chr11:118965731-118965750_H2AFX_-	H2AFX	715	860	1132	128	351	231	339	301	471	292
chr7:6312122-6312141_CYTH3_-	CYTH3	423	505	443	2586	4134	4156	1372	2845	1364	140
chr6:29342637-29342656_OR12D3_+	OR12D3	1789	721	1118	1014	149	225	461	516	454	191
chr4:1006344-1006363_FGFRL1_-	FGFRL1	526	298	548	797	218	167	371	518	316	75
chr19:7601099-7601118_PNPLA6_-	PNPLA6	495	437	454	86	47	4	122	116	173	154
chr1:55451947-55451966_TMEM61_-	TMEM61	423	443	609	2532	7423	2665	971	2134	1032	159
chr15:59942895-59942914_GTF2A2_-	GTF2A2	451	522	507	11	134	83	98	176	224	272
chr9:131605030-131605049_CCBL1_-	CCBL1	705	598	724	1357	493	663	595	1098	639	171
chr19:36051720-36051739_ATP4A_-	ATP4A	289	348	410	120	60	47	189	206	218	203
chr10:85944514-85944533_C10orf99_-	C10orf99	611	689	580	26	454	38	260	178	249	279
chr12:53002145-53002164_KRT73_+	KRT73	360	340	396	2713	3200	5146	1596	3417	1706	165
chr6:74115421-74115440_DDX43_+	DDX43	584	482	803	1244	3638	5708	1416	2712	1455	182
chr20:55111248-55111267_FAM209B_-	FAM209B	326	289	425	40	475	31	147	84	149	216
chr8:119634049-119634068_SAMD12_-	SAMD12	345	406	365	403	6212	6459	1443	2366	1389	139
chr9:136594904-136594923_SARDH_+	SARDH	727	936	1023	58	51	7479	1637	2853	1707	289
chr19:51485635-51485654_KLK7_+	KLK7	586	585	494	31	40	298	351	267	294	255
chr10:74912120-74912139_ECD_-	ECD	484	448	602	33	18	76	121	149	150	182
chr2:109104238-109104257_GCC2_+	GCC2	546	564	794	4823	2903	1947	1147	3227	1410	269
chr14:103998943-103998962_TRMT61A_-	TRMT61A	705	689	705	8	62	312	204	226	259	278
chr1:228290631-228290650_C1orf35_-	C1orf35	328	286	241	3885	2638	1351	903	2864	1251	96
chr19:14674037-14674056_TECR_-	TECR	143	113	98	13	101	26	46	23	68	91
chr9:35093500-35093519_PIGO_-	PIGO	750	562	778	456	147	208	497	443	474	243
chr1:203452722-203452741_PRELP_+	PRELP	364	434	657	429	1467	7964	1563	2798	1451	156
chr1:229461074-229461093_CCSAP_-	CCSAP	559	541	623	373	2728	302	336	435	233	221
chr17:72353802-72353821_BTBD17_+	BTBD17	692	740	907	196	126	93	359	342	290	247
chr12:2944105-2944124_NRIP2_+	NRIP2	267	309	322	2289	9962	2378	895	1935	919	133
chr17:6980194-6980213_CLEC10A_+	CLEC10A	571	618	563	147	203	262	289	301	413	309
chr9:136245909-136245928_C9orf96_+	C9orf96	395	450	473	31	28	12	198	99	291	272
chrX:85236799-85236818_CHM_-	CHM	335	351	311	237	300	10	262	239	256	251
chr19:55998083-55998102_NAT14_-	NAT14	485	519	620	3388	1602	4692	1550	3358	1663	219
chr14:50177065-50177084_KLHDC1_-	KLHDC1	938	876	915	500	313	188	524	534	453	310
chr19:57286864-57286883_ZIM2_-	ZIM2	137	102	232	3	4	19	106	57	78	239
chrX:14861894-14861913_FANCB_-	FANCB	509	577	594	7	17	4	228	110	191	253
chrX:100075432-100075451_CSTF2_-	CSTF2	427	364	504	37	6	2	145	124	177	204
chr16:67195757-67195776_FBXL8_+	FBXL8	1019	1187	1108	2502	3415	56	852	1680	1046	320
chrX:132730602-132730621_GPC3_-	GPC3	461	471	447	3	38	120	238	177	219	287
chr5:93855956-93855975_KIAA0825_-	KIAA0825	490	465	571	1690	3179	5297	1371	2655	1452	242
chr10:115614690-115614709_NHLRC2_-	NHLRC2	476	351	517	71	45	345	209	281	153	158
chr10:14572360-14572379_FAM107B_+	FAM107B	444	493	528	2622	8882	1311	845	1786	883	158
chr17:43037656-43037675_C1QL1_-	C1QL1	400	448	524	21	62	17	195	146	142	224
chr1:43032070-43032089_CCDC30_+	CCDC30	157	292	296	1338	2071	2326	679	1544	750	187
chr12:122247950-122247969_SETD1B_-	SETD1B	479	508	607	42	11	784	301	331	261	241
chr3:17415996-17416015_TBC1D5_-	TBC1D5	532	479	492	175	89	222	214	319	184	233
chr19:53454446-53454465_ZNF816_+	ZNF816	495	467	680	1926	2792	863	664	1410	772	187
chr5:140166147-140166166_PCDHA1_+	PCDHA1	454	711	815	6293	338	1024	1283	3790	1762	185
chr6:26189268-26189287_HIST1H4D_-	HIST1H4D	305	330	361	140	93	47	235	176	158	133
chr2:234688399-234688418_MROH2A_+	MROH2A	536	604	610	288	638	129	333	406	333	224
chr4:15689489-15689508_FAM200B_+	FAM200B	343	389	362	225	42	653	289	436	223	125
chr9:117130702-117130721_AKNA_+	AKNA	719	769	799	890	4388	38	346	666	393	261
chr4:140375431-140375450_RAB33B_-	RAB33B	533	600	833	125	810	21	312	213	339	131
chr12:52943829-52943848_KRT71_-	KRT71	412	454	534	218	156	115	220	292	241	171
chr21:45390661-45390680_AGPAT3_+	AGPAT3	819	884	876	1384	408	6275	1627	3098	1808	320
chr11:6048408-6048427_OR56A1_-	OR56A1	524	562	694	64	205	38	366	286	278	337
chr8:17094866-17094885_CNOT7_-	CNOT7	592	604	758	60	103	13	258	220	313	345
chr17:74382351-74382370_SPHK1_-	SPHK1	577	671	835	144	437	116	378	253	225	394
chr17:36522181-36522200_SOCS7_-	SOCS7	338	360	428	1927	1776	7036	1680	3336	1802	151
chr1:169673753-169673772_SELL_-	SELL	90	139	127	117	22	73	106	121	127	59
chr11:2972526-2972545_NAP1L4_-	NAP1L4	459	514	558	4616	3676	1787	1223	3187	1349	213
chr1:156702117-156702136_RRNAD1_-	RRNAD1	341	248	303	9	4	6	148	68	135	160
chrX:66931485-66931504_AR_+	AR	684	714	934	113	141	133	254	299	304	219
chr17:74570493-74570512_ST6GALNAC2_+	ST6GALNAC2	187	242	229	9	104	97	176	139	229	81
chr6:155126599-155126618_SCAF8_+	SCAF8	760	474	604	531	94	133	347	445	290	148
chr1:119619038-119619057_WARS2_+	WARS2	508	675	670	29	1105	90	241	147	206	369
chr6:170627563-170627582_FAM120B_-	FAM120B	237	261	298	41	38	275	184	212	155	169
chr5:118469006-118469025_DMXL1_-	DMXL1	569	586	800	47	161	67	225	192	191	308
chr16:839320-839339_CHTF18_-	CHTF18	392	448	440	56	75	60	213	160	120	139
chr1:25558679-25558698_SYF2_-	SYF2	483	599	696	24	80	86	176	189	253	233
chr1:222902976-222902995_BROX_-	BROX	261	255	362	325	569	498	225	358	216	316
chr2:180309690-180309709_ZNF385B_-	ZNF385B	714	663	786	17	125	142	254	314	402	340
chr9:32500890-32500909_DDX58_-	DDX58	538	638	554	354	582	318	420	473	362	252
chr6:116599938-116599957_TSPYL1_+	TSPYL1	404	303	469	3116	1618	926	794	2224	914	102
chr17:57842478-57842497_VMP1_+	VMP1	588	583	547	209	25	221	237	276	212	284
chr10:18964126-18964145_ARL5B_-	ARL5B	273	255	285	63	59	52	147	127	168	265
chr3:182870220-182870239_LAMP3_+	LAMP3	549	636	794	2635	4286	2945	1062	2528	1186	182
chr6:109995428-109995447_AK9_-	AK9	240	318	358	7	126	111	123	121	147	321
chr14:75415233-75415252_PGF_+	PGF	524	647	638	2232	6865	1654	937	1933	1037	262
chr11:62186573-62186592_SCGB1A1_+	SCGB1A1	1004	964	1141	1395	732	358	721	1222	656	339
chr19:51883774-51883793_LIM2_+	LIM2	2269	1145	1906	1008	197	291	671	680	577	344
chr8:101300244-101300263_RNF19A_+	RNF19A	258	300	316	72	115	3	84	109	59	214
chr15:63414286-63414305_LACTB_-	LACTB	287	247	234	2	16	6	146	61	74	84
chr15:74281522-74281541_STOML1_+	STOML1	276	460	240	574	302	76	290	466	265	102
chr7:99772356-99772375_GPC2_+	GPC2	521	665	530	60	363	591	544	461	449	187
chr1:152857169-152857188_SMCP_+	SMCP	517	575	783	2017	749	5109	1475	2885	1435	380
chr14:100166403-100166422_CYP46A1_+	CYP46A1	532	602	700	58	123	313	244	187	204	177
chr1:110213977-110213996_GSTM2_+	GSTM2	502	415	566	67	11	132	137	180	204	116
chr1:160808765-160808784_CD244_+	CD244	505	534	467	1550	4968	4459	1310	2538	1238	169
chrX:152801869-152801888_ATP2B3_+	ATP2B3	755	869	1070	168	201	60	254	312	434	234
chr7:5643160-5643179_FSCN1_+	FSCN1	670	766	944	394	52	153	295	424	348	291
chr4:68449348-68449367_STAP1_+	STAP1	531	510	582	113	96	295	391	359	319	221
chr2:122363283-122363302_CLASP1_+	CLASP1	309	361	427	20	220	24	215	150	253	162
chr2:103040838-103040857_IL18RAP_+	IL18RAP	377	331	355	29	99	51	138	117	173	216
chr14:77493185-77493204_IRF2BPL_+	IRF2BPL	187	291	257	9	26	13	93	67	72	111
chr17:6441346-6441365_PITPNM3_+	PITPNM3	344	329	422	29	19	136	188	149	236	315
chr11:125550626-125550645_ACRV1_-	ACRV1	483	552	602	4192	1675	1890	1321	3092	1496	256
chr14:59950510-59950529_L3HYPDH_+	L3HYPDH	588	620	785	412	42	155	434	434	358	285
chr2:166019321-166019340_SCN3A_-	SCN3A	384	420	295	114	19	125	144	141	213	138
chr5:134223467-134223486_TXNDC15_+	TXNDC15	255	324	245	108	340	11	159	152	142	97
chr7:27183060-27183079_HOXA5_-	HOXA5	336	544	643	25	129	101	158	131	163	235
chr1:11333762-11333781_UBIAD1_+	UBIAD1	819	803	873	128	4161	5828	1321	2212	1241	293
chr21:45987848-45987867_TSPEAR_+	TSPEAR	447	554	462	21	33	63	260	181	260	233
chr1:193046088-193046107_TROVE2_+	TROVE2	218	196	267	6	279	169	108	105	89	126
chr9:100919825-100919844_CORO2A_+	CORO2A	266	339	298	16	18	64	191	123	129	134
chr1:22179516-22179535_HSPG2_-	HSPG2	912	967	1073	44	21	18	266	182	293	360
chr2:28766090-28766109_PLB1_+	PLB1	397	345	436	123	279	21	180	205	154	271
chr14:24768231-24768250_DHRS1_+	DHRS1	221	255	198	5	9453	4814	791	1589	837	126
chr8:87126086-87126105_ATP6V0D2_-	ATP6V0D2	586	700	902	156	66	154	338	305	297	391
chr4:38016313-38016332_TBC1D1_+	TBC1D1	427	463	437	26	67	106	260	187	238	209
chrX:139866132-139866151_CDR1_-	CDR1	422	291	422	1345	104	485	449	871	483	83
chr3:150263844-150263863_SERP1_+	SERP1	350	336	469	1513	11145	767	474	981	598	185
chr3:142395041-142395060_PLS1_-	PLS1	755	832	1004	510	126	153	407	560	505	396
chr10:73992757-73992776_ANAPC16_+	ANAPC16	363	357	541	458	530	294	325	464	281	155
chr17:36731206-36731225_SRCIN1_-	SRCIN1	706	692	739	71	105	20	353	253	320	253
chr6:32135328-32135347_EGFL8_-	EGFL8	588	541	573	42	10	125	194	249	180	191
chr1:52549163-52549182_BTF3L4_+	BTF3L4	689	661	957	120	240	472	481	416	543	337
chr11:76572067-76572086_ACER3_-	ACER3	417	507	689	61	128	280	304	283	364	241
chr19:45762362-45762381_MARK4_+	MARK4	560	657	646	2417	3807	2726	1080	2304	1282	240
chr3:39453134-39453153_RPSA_+	RPSA	736	715	700	583	5144	2102	658	1146	672	318
chr3:9100003-9100022_SRGAP3_-	SRGAP3	2142	729	1513	1186	207	686	587	793	567	189
chr17:39680446-39680465_KRT19_-	KRT19	204	234	254	17	1	1	82	63	86	61
chr10:76970927-76970946_VDAC2_-	VDAC2	442	540	638	1183	7134	3306	1016	1914	1093	229
chr13:27690721-27690740_USP12_-	USP12	423	450	703	157	117	55	374	213	170	300
chr16:12798835-12798854_CPPED1_-	CPPED1	350	279	463	2858	13	3497	1323	2956	1339	155
chr19:45211161-45211180_CEACAM16_+	CEACAM16	921	891	993	207	1892	4975	1178	1918	1320	362
chr22:18222204-18222223_BID_-	BID	418	416	566	1047	5686	4540	1081	1983	1087	291
chr13:103343177-103343196_METTL21C_-	METTL21C	217	185	159	66	28	115	181	207	177	107
chr17:26114747-26114766_NOS2_+	NOS2	717	441	550	460	177	521	344	495	404	118
chr18:55021701-55021720_ST8SIA3_+	ST8SIA3	120	220	132	8853	214	457	1341	4326	1752	138
chr17:44851251-44851270_WNT3_+	WNT3	400	427	486	531	34	3433	822	1416	923	82
chr7:27213876-27213895_HOXA10_+	HOXA10	540	488	693	233	69	234	288	353	273	183
chr17:42961024-42961043_EFTUD2_-	EFTUD2	393	440	434	1181	1128	1020	497	1096	552	316
chr22:29659889-29659908_RHBDD3_+	RHBDD3	611	576	618	45	1676	1662	637	737	600	229
chr12:6952830-6952849_GNB3_+	GNB3	483	487	452	1987	5480	3614	1144	2368	1101	267
chr1:155265264-155265283_PKLR_+	PKLR	439	532	500	10	1	4	205	94	82	205
chr1:905957-905976_PLEKHN1_-	PLEKHN1	445	368	454	284	508	209	259	355	280	192
chr19:23937640-23937659_ZNF681_-	ZNF681	2530	1182	2006	1330	289	322	756	896	646	304
chr20:21686345-21686364_PAX1_+	PAX1	416	477	541	251	345	120	286	265	211	223
chr20:43385535-43385554_RIMS4_+	RIMS4	718	804	726	52	285	9	353	209	221	295
chr20:18790687-18790706_C20orf78_-	C20orf78	350	480	586	3666	5898	509	965	2407	1046	187
chr11:103908049-103908068_DDI1_+	DDI1	385	440	428	3164	4528	3670	1338	2733	1369	167
chr6:28472195-28472214_GPX6_-	GPX6	236	243	312	36	71	31	96	120	135	257
chr19:51650539-51650558_SIGLEC7_+	SIGLEC7	497	417	456	54	0	32	90	71	76	175
chr19:52249781-52249800_FPR1_+	FPR1	535	483	344	562	1070	8126	1803	3075	1707	182
chr19:53269482-53269501_ZNF600_-	ZNF600	533	804	697	117	67	120	127	171	170	248
chr15:26793075-26793094_GABRB3_-	GABRB3	381	416	352	244	6130	4409	1136	1762	1062	168
chrX:153707226-153707245_LAGE3_-	LAGE3	174	260	243	320	163	146	144	180	125	94
chr1:145588396-145588415_NUDT17_+	NUDT17	373	359	445	129	193	109	337	166	218	112
chr1:28233468-28233487_RPA2_-	RPA2	740	754	911	1704	613	3754	1256	2330	1266	394
chr9:133543601-133543620_PRDM12_-	PRDM12	673	735	759	939	92	4875	1376	2402	1339	281
chr17:45904525-45904544_MRPL10_+	MRPL10	448	498	671	284	73	78	211	231	224	266
chr1:36181584-36181603_C1orf216_+	C1orf216	497	621	701	48	65	59	223	214	247	166
chr2:220172184-220172203_PTPRN_+	PTPRN	237	234	284	1341	2578	6749	1411	2902	1491	135
chr1:113232135-113232154_MOV10_+	MOV10	283	352	400	17	30	16	155	116	71	186
chr1:170633555-170633574_PRRX1_+	PRRX1	320	439	457	3665	2412	3509	1254	3259	1586	94
chr8:94146701-94146720_C8orf87_-	C8orf87	619	579	642	2792	1122	4231	1267	2790	1433	170
chr16:53690474-53690493_RPGRIP1L_-	RPGRIP1L	921	919	836	736	72	2389	971	1273	837	419
chr4:87753004-87753023_SLC10A6_-	SLC10A6	830	850	726	282	115	643	353	445	361	402
chr1:93576157-93576176_MTF2_-	MTF2	371	284	546	58	130	2	149	99	123	193
chr2:136399330-136399349_R3HDM1_-	R3HDM1	341	472	531	194	39	191	268	278	370	245
chr6:31631798-31631817_GPANK1_+	GPANK1	583	539	618	141	425	194	420	312	457	274
chr9:19118321-19118340_PLIN2_-	PLIN2	618	643	740	1983	2152	3734	1302	2291	1259	346
chr6:18148098-18148117_TPMT_-	TPMT	777	748	887	424	406	184	462	323	412	283
chr3:167184977-167184996_SERPINI2_-	SERPINI2	172	187	149	1	2	14	123	41	68	207
chr5:177548915-177548934_N4BP3_-	N4BP3	417	359	424	37	279	0	66	144	185	135
chr3:137811366-137811385_DZIP1L_-	DZIP1L	477	553	496	296	591	368	374	437	499	217
chr6:16142032-16142051_MYLIP_-	MYLIP	463	503	748	68	127	128	143	276	145	219
chr2:165802129-165802148_SLC38A11_+	SLC38A11	471	522	477	7741	44	127	1190	4045	1530	202
chrX:149013127-149013146_MAGEA8_+	MAGEA8	434	524	526	1365	379	2191	828	1584	791	245
chr11:68517876-68517895_MTL5_-	MTL5	222	158	207	14	14	102	51	54	79	98
chr22:24379411-24379430_GSTT1_+	GSTT1	262	319	413	167	638	91	158	160	81	263
chr1:45266526-45266545_PLK3_-	PLK3	1278	1385	1444	1223	2787	1567	813	1349	903	622
chr11:123777552-123777571_OR8D4_-	OR8D4	587	626	827	434	3686	272	298	440	392	300
chr2:176972389-176972408_HOXD11_+	HOXD11	255	314	295	5	1321	3	121	70	137	124
chr22:17629396-17629415_CECR5_+	CECR5	845	840	1114	6143	145	347	1355	3374	1461	256
chr2:39515264-39515283_MAP4K3_+	MAP4K3	545	557	496	1	3	5	192	120	115	191
chr14:89181453-89181472_EML5_-	EML5	509	441	551	16	2	25	136	164	133	216
chr2:74690470-74690489_MOGS_+	MOGS	2112	731	1728	1396	1148	342	554	865	548	167
chr16:77246251-77246270_SYCE1L_-	SYCE1L	684	771	882	507	30	718	634	685	549	558
chr19:54496157-54496176_CACNG6_+	CACNG6	284	311	291	6318	389	2463	1442	4030	1667	65
chr21:31802903-31802922_KRTAP13-4_+	KRTAP13-4	479	468	777	56	2240	10	192	145	330	235
chr2:234224759-234224778_SAG_+	SAG	1265	1332	1747	1330	315	754	999	1301	1102	663
chr16:323782-323801_RGS11_+	RGS11	656	806	883	56	15	104	335	287	296	330
chr16:1034986-1035005_SOX8_-	SOX8	461	513	591	11	30	382	165	197	189	158
chr4:37246746-37246765_KIAA1239_-	KIAA1239	470	502	602	410	154	954	506	793	580	191
chr19:4538435-4538454_LRG1_+	LRG1	175	185	257	511	5613	5819	1317	2111	1384	83
chr22:18650704-18650723_USP18_+	USP18	608	726	763	107	818	430	388	371	386	236
chr11:58893173-58893192_FAM111B_-	FAM111B	538	459	596	2307	146	4024	1362	2683	1346	340
chr17:11998990-11999009_MAP2K4_+	MAP2K4	553	428	570	856	1230	6224	1408	2676	1574	280
chr2:74691747-74691766_MOGS_-	MOGS	341	289	443	2575	3680	4357	1279	2847	1418	250
chr16:28993348-28993367_SPNS1_-	SPNS1	337	255	315	6335	2996	32	1041	3457	1459	114
chr16:67035212-67035231_CES4A_+	CES4A	358	394	362	225	2	146	130	227	211	158
chr11:30354528-30354547_ARL14EP_-	ARL14EP	453	481	445	83	630	110	359	228	315	225
chr19:55489133-55489152_NLRP2_+	NLRP2	553	425	580	412	51	177	369	411	393	239
chr1:161012363-161012382_USF1_+	USF1	608	665	888	52	88	28	212	130	155	269
chr11:125765648-125765667_PUS3_+	PUS3	290	361	469	114	32	179	245	223	203	217
chrX:77224547-77224566_PGAM4_+	PGAM4	466	455	550	126	260	279	283	269	172	210
chr12:99793456-99793475_ANKS1B_+	ANKS1B	423	451	437	17	21	69	237	113	145	140
chr2:173423463-173423482_PDK1_-	PDK1	387	366	414	24	131	5	254	164	216	255
chr4:17974474-17974493_LCORL_-	LCORL	532	619	570	179	5396	4255	1104	1607	944	225
chr19:2515064-2515083_GNG7_-	GNG7	265	252	337	6	26	89	112	119	99	111
chr18:33877883-33877902_FHOD3_-	FHOD3	501	537	399	59	69	76	300	173	273	222
chr10:134036453-134036472_STK32C_+	STK32C	357	358	378	16	91	50	266	163	233	121
chr2:133971338-133971357_NCKAP5_-	NCKAP5	953	980	1070	152	134	255	514	376	242	333
chr4:57272708-57272727_PPAT_-	PPAT	333	382	448	29	167	53	73	77	67	237
chr1:3102951-3102970_PRDM16_+	PRDM16	472	431	555	517	66	342	351	526	349	208
chr12:104335278-104335297_HSP90B1_-	HSP90B1	216	231	264	12	50	28	84	61	44	125
chr7:122635288-122635307_TAS2R16_+	TAS2R16	625	419	666	424	135	81	333	404	325	229
chr11:7335130-7335149_SYT9_-	SYT9	597	675	692	168	33	9	333	193	311	284
chr10:71243605-71243624_TSPAN15_-	TSPAN15	265	311	371	662	416	1006	475	783	489	123
chr2:64683423-64683442_LGALSL_+	LGALSL	525	592	629	327	230	421	395	582	521	292
chr5:89923205-89923224_GPR98_+	GPR98	196	181	224	3028	7073	1560	796	2141	1091	133
chr15:80450391-80450410_FAH_+	FAH	779	926	1074	56	5	68	512	263	291	330
chr1:19175899-19175918_TAS1R2_+	TAS1R2	341	335	430	41	11	117	152	127	138	116
chr4:26675435-26675454_TBC1D19_+	TBC1D19	347	398	416	131	119	4	152	186	216	335
chr21:15750650-15750669_HSPA13_+	HSPA13	454	560	728	78	18	51	203	205	263	420
chr15:42342732-42342751_PLA2G4E_+	PLA2G4E	333	367	392	179	136	61	115	220	131	130
chr2:73215393-73215412_SFXN5_+	SFXN5	427	529	481	23	24	45	125	155	114	235
chr19:56160414-56160433_CCDC106_+	CCDC106	560	618	505	1627	116	5613	1526	2806	1391	239
chr2:216946391-216946410_PECR_-	PECR	425	600	556	1176	3200	470	549	935	486	280
chr4:17517090-17517109_CLRN2_-	CLRN2	775	849	1048	2140	1086	1688	1035	1991	1087	324
chr12:56622960-56622979_NABP2_+	NABP2	179	162	191	12	124	134	77	94	89	102
chr15:59942903-59942922_GTF2A2_-	GTF2A2	264	341	362	7142	872	62	1189	3315	1458	194
chr10:134012455-134012474_DPYSL4_-	DPYSL4	691	618	598	447	107	357	330	498	414	264
chr11:121986473-121986492_BLID_+	BLID	428	470	494	182	110	107	240	304	288	143
chr17:62008719-62008738_CD79B_-	CD79B	669	686	806	743	1986	4730	1285	2126	1246	236
chr8:67352403-67352422_ADHFE1_-	ADHFE1	469	437	620	78	39	6427	1329	2625	1525	270
chr6:168191700-168191719_C6orf123_+	C6orf123	656	775	737	1317	1187	4927	1517	2451	1577	282
chr20:62575932-62575951_UCKL1_+	UCKL1	207	155	198	48	4	45	177	156	174	112
chr8:79610740-79610759_ZC2HC1A_-	ZC2HC1A	380	452	490	1194	30	6032	1313	2753	1435	330
chr1:151694031-151694050_RIIAD1_+	RIIAD1	936	833	984	514	86	214	585	603	628	298
chr19:4400354-4400373_SH3GL1_-	SH3GL1	338	382	388	2023	4051	4298	1244	2436	1184	102
chrX:3202188-3202207_CXorf28_+	CXorf28	475	504	562	1100	6658	2455	948	1597	1030	203
chr11:55541320-55541339_OR5D13_-	OR5D13	363	445	435	2775	7962	721	644	1566	810	159
chrX:16870956-16870975_RBBP7_+	RBBP7	659	583	540	35	10990	149	271	203	314	287
chrX:101381875-101381894_TCEAL2_-	TCEAL2	508	741	742	3298	256	1094	982	2324	1265	238
chr1:165513554-165513573_LRRC52_-	LRRC52	407	573	601	195	15	70	268	254	233	179
chr6:24706397-24706416_C6orf62_+	C6orf62	694	674	853	128	217	306	242	330	464	290
chr2:7170294-7170313_RNF144A_-	RNF144A	399	372	406	2	64	10	181	133	192	131
chr4:106861771-106861790_NPNT_-	NPNT	464	576	735	134	208	35	221	173	170	500
chr5:122181359-122181378_SNX24_+	SNX24	431	346	479	354	1414	956	410	663	456	113
chr20:58519695-58519714_FAM217B_+	FAM217B	359	359	495	2205	3	4	584	1286	644	180
chr1:100733799-100733818_RTCA_+	RTCA	168	149	215	28	81	10	117	69	80	223
chr6:62604685-62604704_KHDRBS2_+	KHDRBS2	434	387	410	3128	4494	2133	1033	2536	1218	149
chr19:47342724-47342743_AP2S1_-	AP2S1	155	118	131	0	5	6	50	40	42	151
chrX:135741535-135741554_CD40LG_-	CD40LG	498	611	502	237	363	430	462	444	328	224
chr17:19283233-19283252_MAPK7_-	MAPK7	523	338	501	1741	3439	4061	1066	2399	1176	157
chrX:8138104-8138123_VCX2_+	VCX2	640	511	703	998	4292	3554	1033	1941	1148	339
chr6:152265420-152265439_ESR1_-	ESR1	541	581	511	123	159	49	290	257	245	260
chr9:136218111-136218130_RPL7A_+	RPL7A	628	617	688	142	16	120	119	221	91	373
chr19:49621879-49621898_C19orf73_+	C19orf73	546	584	581	190	142	156	176	272	263	196
chr17:3119646-3119665_OR1A1_-	OR1A1	292	285	351	40	17	67	212	177	221	194
chr17:74136103-74136122_FOXJ1_+	FOXJ1	293	236	340	22	43	2	136	54	53	102
chr11:45924935-45924954_MAPK8IP1_+	MAPK8IP1	446	442	463	4227	5272	8	802	2319	988	245
chr2:201736115-201736134_PPIL3_+	PPIL3	429	490	545	2649	3903	2704	1203	2526	1225	255
chrX:29959802-29959821_IL1RAPL1_-	IL1RAPL1	225	208	222	39	20	26	211	132	116	250
chr12:27234274-27234293_C12orf71_-	C12orf71	499	601	687	231	99	254	354	372	416	335
chr17:47375817-47375836_ZNF652_-	ZNF652	536	571	408	6374	333	349	1133	3319	1363	209
chr2:110845241-110845260_MALL_+	MALL	487	589	625	3776	35	71	719	1932	998	187
chr11:82693345-82693364_RAB30_+	RAB30	570	687	674	471	62	37	302	442	279	240
chr22:29438483-29438502_ZNRF3_+	ZNRF3	362	480	457	52	28	29	100	130	111	154
chr1:45267534-45267553_PLK3_+	PLK3	290	415	360	10	0	462	207	231	130	185
chr5:121297742-121297761_SRFBP1_+	SRFBP1	143	88	159	2	0	0	8	35	11	188
chr9:36375968-36375987_RNF38_-	RNF38	324	238	254	23	63	71	121	71	78	270
chr1:183775597-183775616_RGL1_+	RGL1	2197	903	1825	1143	165	247	645	665	708	192
chr10:134259232-134259251_C10orf91_-	C10orf91	854	1138	1197	40	271	56	455	279	354	345
chr3:187086293-187086312_RTP4_-	RTP4	786	876	1227	65	43	9	302	241	295	339
chr22:38696768-38696787_CSNK1E_-	CSNK1E	342	400	542	5545	9	2184	1433	3594	1619	198
chr18:46146053-46146072_CTIF_+	CTIF	254	269	369	2386	4711	3615	1092	2530	1222	121
chr17:79620283-79620302_PDE6G_-	PDE6G	196	247	260	38	82	135	158	155	161	90
chr22:43523699-43523718_BIK_+	BIK	1061	947	1156	490	1470	263	603	639	384	415
chr2:177053772-177053791_HOXD1_+	HOXD1	795	896	1099	92	386	142	302	237	316	306
chr5:128441049-128441068_ISOC1_-	ISOC1	244	244	275	47	6	274	175	244	160	297
chr15:81436125-81436144_C15orf26_-	C15orf26	367	393	391	448	829	7373	1586	2874	1695	256
chr10:81838510-81838529_TMEM254_+	TMEM254	677	830	856	136	153	76	315	269	331	455
chr5:137519249-137519268_KIF20A_+	KIF20A	688	737	757	115	201	463	377	403	283	379
chrX:102884914-102884933_TCEAL1_-	TCEAL1	636	619	700	45	96	105	267	183	327	228
chr9:107457617-107457636_OR13D1_+	OR13D1	467	599	689	33	15	237	188	186	223	222
chr5:149279059-149279078_PDE6A_+	PDE6A	525	516	647	67	487	2	156	109	150	318
chr15:59499236-59499255_LDHAL6B_+	LDHAL6B	562	583	712	94	855	38	185	173	158	292
chr11:58170632-58170651_OR5B3_+	OR5B3	247	282	242	105	63	37	91	110	135	127
chr7:154876095-154876114_HTR5A_-	HTR5A	379	305	311	5421	3333	598	1133	3265	1334	134
chr10:134021590-134021609_STK32C_+	STK32C	422	541	583	171	1234	564	381	476	288	234
chr3:52476863-52476882_SEMA3G_+	SEMA3G	436	613	558	32	31	21	213	141	198	186
chr20:56137148-56137167_PCK1_-	PCK1	864	877	1042	993	63	77	448	795	441	426
chr1:75684401-75684420_SLC44A5_-	SLC44A5	491	493	473	5037	1758	104	1072	3056	1267	229
chr11:125660418-125660437_PATE3_+	PATE3	347	340	483	4180	5078	699	888	2544	1030	154
chr11:107943127-107943146_CUL5_+	CUL5	157	179	230	76	66	21	149	99	167	199
chr11:55681284-55681303_OR5W2_+	OR5W2	420	433	537	6762	21	98	1142	3665	1421	225
chr12:121125285-121125304_MLEC_+	MLEC	361	485	504	2759	4347	2904	1015	2348	1105	238
chr4:74313238-74313257_AFP_+	AFP	705	673	735	52	1459	73	316	225	289	265
chr17:5185808-5185827_RABEP1_-	RABEP1	448	549	476	44	24	142	166	197	210	273
chrX:55247055-55247074_PAGE5_+	PAGE5	370	367	499	2982	8841	13	603	1525	663	151
chr7:81746457-81746476_CACNA2D1_-	CACNA2D1	845	959	1007	1084	4625	2721	914	1637	962	278
chr19:44143909-44143928_CADM4_+	CADM4	228	239	277	6197	1028	1049	1474	3809	1584	118
chr5:148930407-148930426_CSNK1A1_-	CSNK1A1	193	205	319	0	2	1	28	53	32	169
chr3:137849936-137849955_A4GNT_+	A4GNT	485	575	693	194	231	168	246	247	312	219
chr22:38075623-38075642_LGALS1_-	LGALS1	204	268	213	110	179	52	75	135	192	81
chr2:70408278-70408297_C2orf42_+	C2orf42	266	301	368	4057	473	1391	1000	2729	1133	565
chr19:17830343-17830362_MAP1S_-	MAP1S	229	266	281	5403	3387	794	1114	2969	1229	82
chr19:36674443-36674462_ZNF565_-	ZNF565	344	429	563	2327	5759	1938	985	1972	935	219
chr3:142523412-142523431_TRPC1_-	TRPC1	254	324	502	682	12536	50	313	465	296	203
chr17:41169905-41169924_VAT1_+	VAT1	373	453	397	32	46	34	212	127	112	257
chr1:28920500-28920519_RAB42_+	RAB42	466	424	458	137	7	209	264	287	248	244
chr19:41826292-41826311_CCDC97_+	CCDC97	212	171	258	415	1187	536	338	536	383	129
chr1:150601897-150601916_ENSA_+	ENSA	439	536	581	31	63	61	258	154	173	204
chr15:50555434-50555453_HDC_-	HDC	631	679	833	87	96	95	264	204	323	402
chr15:43426047-43426066_TMEM62_-	TMEM62	232	351	306	61	281	100	102	131	148	81
chr17:21075441-21075460_DHRS7B_+	DHRS7B	659	648	887	89	235	95	147	192	280	274
chr7:142749490-142749509_OR6V1_-	OR6V1	501	520	552	48	105	60	253	235	215	200
chr16:686120-686139_C16orf13_+	C16orf13	730	777	938	273	1668	492	363	506	333	331
chr11:105009540-105009559_CARD18_+	CARD18	499	508	544	236	112	171	410	333	335	354
chr6:54805905-54805924_FAM83B_+	FAM83B	385	372	403	306	66	117	304	252	343	308
chr20:47683021-47683040_CSE1L_-	CSE1L	480	569	468	167	444	19	203	177	164	300
chr3:62751555-62751574_CADPS_+	CADPS	372	354	432	23	23	1	105	84	118	235
chr1:70832117-70832136_HHLA3_+	HHLA3	649	626	771	2123	740	2548	1030	2238	1090	411
chrX:69478452-69478471_P2RY4_+	P2RY4	781	815	918	508	150	68	460	511	458	253
chr8:30669838-30669857_PPP2CB_-	PPP2CB	225	250	209	18	35	26	140	98	126	140
chr11:125255524-125255543_PKNOX2_-	PKNOX2	307	348	390	20	284	13	162	165	122	190
chr13:48986081-48986100_LPAR6_-	LPAR6	602	550	771	2458	61	3193	1333	2554	1349	259
chr12:51693012-51693031_BIN2_-	BIN2	149	197	295	68	0	72	125	91	123	246
chr18:10539847-10539866_NAPG_-	NAPG	252	281	316	3	180	8	105	56	93	274
chr10:86007374-86007393_RGR_-	RGR	565	552	595	1894	210	101	496	1141	532	257
chr6:118801644-118801663_CEP85L_-	CEP85L	364	335	445	6781	808	37	1213	3219	1381	158
chr6:7727389-7727408_BMP6_+	BMP6	292	226	242	146	43	586	344	355	301	105
chr16:69832583-69832602_WWP2_+	WWP2	351	350	474	227	4	21	278	170	213	166
chr12:2975610-2975629_FOXM1_+	FOXM1	529	654	688	30	175	334	237	186	131	365
chr19:49632146-49632165_PPFIA3_+	PPFIA3	1151	536	916	578	133	253	229	371	304	132
chr19:41869404-41869423_B9D2_+	B9D2	433	481	526	3589	4883	78	960	2158	913	332
chr20:25666255-25666274_ZNF337_-	ZNF337	470	499	630	108	484	283	407	385	373	316
chr3:9989003-9989022_PRRT3_+	PRRT3	355	436	542	48	304	159	241	204	195	223
chr1:161132132-161132151_USP21_+	USP21	376	355	463	36	7202	3520	814	1329	757	176
chr19:38383454-38383473_WDR87_-	WDR87	564	571	552	167	45	37	292	264	196	289
chr7:100274344-100274363_GNB2_+	GNB2	272	339	230	5	0	32	133	131	142	97
chr10:88705333-88705352_MMRN2_+	MMRN2	1144	1332	1489	1406	1954	391	776	1263	947	412
chr1:228612630-228612649_HIST3H3_-	HIST3H3	462	487	512	354	141	454	217	338	265	136
chr9:102713543-102713562_STX17_-	STX17	682	608	821	752	162	450	432	646	310	314
chr7:98790630-98790649_KPNA7_+	KPNA7	414	478	509	62	110	26	216	167	209	163
chr12:108140172-108140191_PRDM4_-	PRDM4	454	638	578	155	5365	1674	601	749	583	328
chr12:52306276-52306295_ACVRL1_-	ACVRL1	401	458	563	3679	4701	349	808	2173	912	254
chr20:44567923-44567942_PCIF1_+	PCIF1	310	337	179	118	336	304	198	288	213	126
chr3:35748456-35748475_ARPP21_+	ARPP21	349	413	431	1240	6126	2455	871	1482	757	168
chr11:73676031-73676050_DNAJB13_-	DNAJB13	212	190	150	150	24	9	105	80	85	209
chr1:16719762-16719781_SZRD1_+	SZRD1	967	909	910	608	739	475	483	751	512	423
chr7:155093391-155093410_INSIG1_-	INSIG1	346	303	370	7044	9	181	1244	3903	1521	201
chr6:37451012-37451031_CCDC167_-	CCDC167	257	265	425	26	297	234	155	119	146	137
chr2:85663582-85663601_SH2D6_+	SH2D6	638	629	674	74	20	25	180	158	225	307
chr19:33870210-33870229_CEBPG_-	CEBPG	492	525	735	2505	2245	1812	937	2110	1305	296
chr5:150726972-150726991_SLC36A2_+	SLC36A2	648	710	824	1235	358	2120	909	1555	843	223
chr8:17434788-17434807_PDGFRL_+	PDGFRL	393	418	482	182	63	240	228	285	335	238
chr4:134073822-134073841_PCDH10_-	PCDH10	833	848	1047	171	178	532	426	464	454	494
chr9:127631713-127631732_ARPC5L_-	ARPC5L	564	674	608	66	4581	3972	977	1669	1025	312
chr5:14291193-14291212_TRIO_+	TRIO	767	795	898	741	317	87	547	665	381	337
chr11:3380860-3380879_ZNF195_+	ZNF195	406	463	511	220	500	3404	816	1309	842	218
chr6:31947205-31947224_STK19_+	STK19	715	708	774	17	132	82	300	179	251	358
chr1:160011918-160011937_KCNJ10_+	KCNJ10	454	396	454	2334	4734	2664	893	2048	1026	134
chr1:232940778-232940797_MAP10_-	MAP10	186	249	355	217	624	560	291	441	247	166
chr4:40123254-40123273_N4BP2_+	N4BP2	631	656	754	24	47	129	176	245	257	332
chr19:39522571-39522590_FBXO27_+	FBXO27	336	399	580	25	2	29	131	144	112	110
chr9:73002832-73002851_KLF9_-	KLF9	470	625	701	49	70	72	252	133	166	303
chr6:33172475-33172494_HSD17B8_-	HSD17B8	518	572	724	4784	401	1196	1347	3044	1521	273
chr11:111747698-111747717_FDXACB1_-	FDXACB1	384	452	461	2376	5338	1396	847	1848	1056	189
chrX:102318163-102318182_BEX1_-	BEX1	218	282	305	78	181	47	212	171	205	160
chr7:73498350-73498369_LIMK1_+	LIMK1	346	376	299	3958	1641	2815	1193	3014	1344	142
LacZ:454-473_LacZ_+	LacZ	221	357	471	52	299	168	180	192	233	138
chr12:32760928-32760947_FGD4_+	FGD4	326	421	497	50	7	40	278	166	186	193
chr8:42252591-42252610_VDAC3_+	VDAC3	419	420	446	1246	2584	4223	1107	2070	1025	311
chr6:131540940-131540959_AKAP7_-	AKAP7	212	258	263	50	194	0	110	46	82	275
chr20:44463665-44463684_SNX21_+	SNX21	1590	725	1169	869	242	259	362	474	424	108
chr5:6737719-6737738_PAPD7_+	PAPD7	241	249	310	2	233	62	58	79	99	83
chr19:38869976-38869995_PSMD8_+	PSMD8	468	625	593	1837	965	4170	1356	2598	1348	176
chr7:4900563-4900582_PAPOLB_-	PAPOLB	298	279	371	1134	8192	1769	572	1219	627	93
chr6:35391793-35391812_PPARD_+	PPARD	303	276	321	48	6	104	160	173	176	113
chr22:30642681-30642700_LIF_-	LIF	684	723	867	193	856	1003	505	763	648	388
chr13:103446105-103446124_KDELC1_+	KDELC1	371	445	556	1210	36	4115	1088	2061	1152	206
chr17:79818270-79818289_P4HB_+	P4HB	2001	895	1505	1078	236	455	483	608	633	122
chrX:64956681-64956700_MSN_+	MSN	238	228	215	3	0	8	125	68	100	103
chr17:38859812-38859831_KRT24_-	KRT24	224	277	343	60	4131	4962	1007	1862	1148	147
chr21:34805024-34805043_IFNGR2_-	IFNGR2	481	538	636	66	283	14	95	138	191	183
chr16:75563357-75563376_CHST5_+	CHST5	465	499	618	3550	4	2350	1173	2908	1332	190
chr15:41624633-41624652_OIP5_-	OIP5	582	582	585	10	4	2	102	90	98	227
chr1:43205672-43205691_CLDN19_+	CLDN19	397	446	568	48	4440	4372	942	1612	844	146
chr17:27229865-27229884_DHRS13_+	DHRS13	418	456	495	6	40	126	265	212	193	273
chr11:2291415-2291434_ASCL2_-	ASCL2	192	339	292	3371	1764	3413	1089	2858	1287	67
chr14:24631488-24631507_IRF9_+	IRF9	362	370	411	398	94	95	194	297	238	187
chr2:120097494-120097513_C2orf76_+	C2orf76	528	646	806	803	1870	2380	856	1405	867	283
chr1:167088609-167088628_DUSP27_-	DUSP27	133	171	144	1785	4031	4184	1077	2143	1139	362
chr4:113199437-113199456_TIFA_-	TIFA	287	320	373	43	31	115	178	93	138	177
chr2:97377718-97377737_LMAN2L_+	LMAN2L	453	554	598	45	3	26	236	188	317	196
chr22:39104900-39104919_GTPBP1_+	GTPBP1	701	517	693	407	83	82	337	364	243	134
chr17:56604249-56604268_SEPT4_-	2021-09-04	594	605	792	1143	5437	1896	807	1451	816	270
chr9:72131085-72131104_APBA1_-	APBA1	207	216	211	13	7	5	59	64	64	106
chr18:25585828-25585847_CDH2_-	CDH2	353	361	361	69	11	185	260	233	176	175
chr17:3788824-3788843_CAMKK1_+	CAMKK1	490	523	557	3367	39	2587	1173	2516	1401	126
chr19:55676768-55676787_DNAAF3_-	DNAAF3	427	464	471	45	25	39	146	138	235	137
chr14:55004984-55005003_CGRRF1_-	CGRRF1	198	247	364	4047	5340	18	798	2302	1012	400
chr12:31815123-31815142_METTL20_+	METTL20	328	430	413	34	2	5	177	91	87	154
chr8:66539514-66539533_ARMC1_+	ARMC1	517	597	724	228	51	16	212	209	135	297
chr2:238004501-238004520_COPS8_-	COPS8	302	390	415	160	5026	2677	603	1074	668	238
chr11:113258788-113258807_ANKK1_-	ANKK1	462	521	545	22	19	13	246	155	180	177
chr9:37592427-37592446_TOMM5_-	TOMM5	285	336	365	12	171	21	147	127	101	222
chr17:77813014-77813033_CBX4_-	CBX4	621	650	708	119	110	244	226	317	352	320
chr1:114497378-114497397_HIPK1_-	HIPK1	410	574	634	1035	1778	3681	1096	2138	1275	291
chr7:135358905-135358924_C7orf73_-	C7orf73	572	799	762	1035	829	2817	872	1727	1050	326
chr1:52954590-52954609_ZCCHC11_+	ZCCHC11	98	97	71	24	8	3	74	77	71	143
chr7:6388203-6388222_FAM220A_-	FAM220A	417	421	492	59	33	72	361	200	352	174
chr18:32920517-32920536_ZNF24_-	ZNF24	299	305	274	353	6171	3713	873	1487	888	139
chr17:685441-685460_GLOD4_-	GLOD4	201	230	201	269	0	8	87	137	67	131
chr12:124171540-124171559_TCTN2_-	TCTN2	541	610	606	959	3002	448	407	810	598	198
chr4:41615584-41615603_LIMCH1_-	LIMCH1	496	633	727	175	959	5829	1236	1977	1302	234
chr12:10766040-10766059_MAGOHB_-	MAGOHB	322	326	203	37	0	2	68	95	134	75
chr1:203652519-203652538_ATP2B4_-	ATP2B4	192	226	277	34	150	28	166	94	85	291
chr22:46631118-46631137_PPARA_-	PPARA	349	312	372	1397	409	5191	1509	2631	1505	168
chr12:15035918-15035937_MGP_+	MGP	873	1023	1163	1347	2	2495	988	1890	1074	387
chrX:55478796-55478815_MAGEH1_+	MAGEH1	390	426	602	3573	2379	1532	865	2303	1183	252
chr3:193855856-193855875_HES1_-	HES1	260	245	255	39	34	32	164	117	105	124
chr10:99619269-99619288_GOLGA7B_+	GOLGA7B	346	429	494	91	194	866	600	485	468	229
chr14:104056537-104056556_APOPT1_+	APOPT1	695	768	838	382	1421	329	583	518	526	463
chr8:27634423-27634442_ESCO2_+	ESCO2	217	222	267	271	48	9	159	157	139	288
chr11:1910492-1910511_C11orf89_+	C11orf89	300	333	288	5034	3154	834	1037	2778	1137	115
chr12:11083296-11083315_PRH2_+	PRH2	816	1004	1081	61	168	156	538	366	388	500
chr19:56001250-56001269_SSC5D_+	SSC5D	298	280	381	714	7622	2537	598	1273	651	345
chr7:100033961-100033980_PPP1R35_-	PPP1R35	627	824	848	82	221	333	461	405	343	275
chr1:12081864-12081883_MIIP_+	MIIP	846	979	1110	737	2309	2580	626	1385	713	285
chr1:98187068-98187087_DPYD_-	DPYD	488	505	536	58	14	209	173	224	230	207
chr19:16770772-16770791_SMIM7_+	SMIM7	421	447	543	730	2844	4346	1001	1997	1139	313
chr17:42268178-42268197_TMUB2_-	TMUB2	413	437	628	108	66	15	234	198	192	135
chr4:71554489-71554508_UTP3_+	UTP3	251	390	463	34	95	141	163	175	175	327
chr2:202216098-202216117_ALS2CR12_+	ALS2CR12	484	450	456	186	780	330	246	372	270	215
chr14:23467790-23467809_C14orf93_-	C14orf93	413	412	456	1698	4332	2151	1002	1788	889	228
chr2:113785533-113785552_IL36B_-	IL36B	665	610	755	2538	3060	1263	833	1761	856	396
chr4:81123549-81123568_PRDM8_+	PRDM8	178	208	327	105	37	35	90	101	125	101
chr5:76129607-76129626_F2RL1_-	F2RL1	431	486	514	1561	3801	2845	1030	1868	1047	304
chr5:140754191-140754210_PCDHGA6_+	PCDHGA6	180	267	336	2767	1755	3723	1126	2753	1257	121
chr10:24911664-24911683_ARHGAP21_-	ARHGAP21	500	477	591	122	2537	4700	1020	1756	1078	329
chr12:130834456-130834475_PIWIL1_+	PIWIL1	1201	384	985	1163	163	196	427	575	484	127
chr9:35724881-35724900_TLN1_-	TLN1	234	226	332	130	935	523	202	256	171	225
chr11:118779200-118779219_BCL9L_-	BCL9L	450	492	516	619	10	91	442	498	426	275
chr7:72966536-72966555_BCL7B_-	BCL7B	1058	1088	1149	287	1945	373	792	594	598	495
chr9:138377998-138378017_PPP1R26_+	PPP1R26	900	976	1159	2480	2729	946	947	1787	926	324
chr5:149219596-149219615_PPARGC1B_+	PPARGC1B	402	383	491	111	93	25	114	188	186	196
chr1:20107099-20107118_TMCO4_+	TMCO4	390	400	448	1403	1216	4748	1384	2476	1301	169
chr19:19335996-19336015_NCAN_-	NCAN	235	252	296	4394	0	3580	1318	3329	1537	123
chr3:122102068-122102087_CCDC58_-	CCDC58	370	497	462	126	3054	1191	391	571	473	242
chr13:42734145-42734164_DGKH_+	DGKH	661	642	690	397	9	129	427	450	362	241
chr1:85724341-85724360_C1orf52_+	C1orf52	684	719	775	2201	580	284	657	1429	789	423
chr12:40012568-40012587_ABCD2_-	ABCD2	629	570	681	39	47	13	259	200	273	235
chr7:150034285-150034304_LRRC61_-	LRRC61	454	510	614	1305	3081	3741	1126	1963	1205	179
chr20:44108634-44108653_WFDC2_+	WFDC2	741	760	871	68	235	171	340	268	328	329
chr6:42928519-42928538_GNMT_+	GNMT	799	868	1011	294	830	586	574	686	577	320
chr20:50140441-50140460_NFATC2_+	NFATC2	756	456	633	998	68	264	394	634	492	91
chr1:113119655-113119674_ST7L_-	ST7L	252	290	395	11	52	166	90	102	99	174
chr11:7960655-7960674_OR10A3_-	OR10A3	566	475	669	160	423	8	323	223	359	289
chr6:74073367-74073386_KHDC3L_+	KHDC3L	475	592	707	633	153	192	357	496	312	155
chr8:67089681-67089700_CRH_+	CRH	737	946	990	1312	17	1709	868	1343	829	260
chr5:76621382-76621401_PDE8B_+	PDE8B	661	530	672	356	208	327	436	498	427	230
chr11:82549470-82549489_PRCP_+	PRCP	527	684	716	189	33	55	208	216	167	291
chr2:162481055-162481074_SLC4A10_+	SLC4A10	605	655	640	106	91	124	276	265	363	212
chrX:78216954-78216973_P2RY10_+	P2RY10	838	936	847	92	132	94	392	292	382	429
chr17:38243034-38243053_THRA_+	THRA	257	247	324	28	65	2	44	92	48	248
chr18:47812945-47812964_CXXC1_-	CXXC1	350	436	580	3419	480	2649	1287	2903	1343	140
chr20:61929308-61929327_COL20A1_+	COL20A1	264	286	289	30	15	28	183	122	185	109
chr10:17495593-17495612_ST8SIA6_+	ST8SIA6	457	583	590	3256	2779	1601	908	2268	1166	147
chr15:48829829-48829848_FBN1_+	FBN1	351	346	350	209	8	212	275	301	299	228
chr16:84793792-84793811_USP10_+	USP10	293	247	310	57	1015	125	76	115	88	163
chrX:103041483-103041502_PLP1_-	PLP1	455	646	676	103	37	406	228	362	278	140
chrX:30268982-30269001_MAGEB1_+	MAGEB1	476	501	481	70	0	26	182	157	250	182
chr10:75391902-75391921_MYOZ1_-	MYOZ1	504	499	505	70	25	227	196	222	235	202
chr1:92200420-92200439_TGFBR3_+	TGFBR3	622	658	664	214	59	179	245	362	331	323
chr6:170151443-170151462_TCTE3_-	TCTE3	226	307	369	222	26	3	129	181	115	187
chr2:232645815-232645834_PDE6D_-	PDE6D	735	683	781	44	275	96	362	256	339	418
chr20:44596418-44596437_ZNF335_-	ZNF335	461	494	452	3814	3146	9	729	2300	913	398
chrX:24006290-24006309_KLHL15_-	KLHL15	282	353	437	103	32	351	294	256	215	191
chr11:50003510-50003529_OR4C12_+	OR4C12	666	782	873	1813	1204	2187	897	1958	1060	302
chr1:151027566-151027585_CDC42SE1_-	CDC42SE1	357	442	496	93	34	511	205	321	245	148
chr19:18232674-18232693_MAST3_-	MAST3	273	296	301	27	25	22	158	118	137	177
chr1:45974005-45974024_MMACHC_+	MMACHC	348	390	494	2213	443	317	619	1383	638	210
chr11:59224864-59224883_OR4D6_-	OR4D6	532	520	528	126	32	87	285	298	407	338
chr14:105243019-105243038_AKT1_+	AKT1	437	492	503	34	3	49	114	122	181	192
chr2:176948217-176948236_EVX2_+	EVX2	143	205	214	7	22	63	120	74	104	76
chr11:66252663-66252682_DPP3_-	DPP3	224	229	426	29	69	34	180	140	181	156
chr6:116832994-116833013_FAM26E_+	FAM26E	209	232	226	22	13	4	67	45	83	182
chr11:76171032-76171051_C11orf30_+	C11orf30	484	556	464	51	118	0	289	183	200	273
chr12:14836092-14836111_GUCY2C_+	GUCY2C	576	395	634	584	207	90	353	432	353	193
chr7:148454192-148454211_CUL1_+	CUL1	804	661	777	149	542	679	420	496	360	315
chr4:79747208-79747227_BMP2K_+	BMP2K	353	456	538	515	22	4	219	382	297	247
chr9:101747897-101747916_COL15A1_-	COL15A1	685	731	819	918	760	3595	993	1881	1050	217
chr6:21595222-21595241_SOX4_+	SOX4	217	225	247	240	448	644	230	332	208	112
chr19:48867157-48867176_TMEM143_-	TMEM143	695	777	862	2045	2037	1546	798	1659	997	508
chr4:165891136-165891155_TRIM61_-	TRIM61	415	387	588	2796	6051	443	562	1792	886	117
chr1:21599303-21599322_ECE1_+	ECE1	262	321	344	11	110	19	143	100	98	114
chr17:73258656-73258675_MRPS7_+	MRPS7	282	344	363	6	163	36	92	63	145	135
chr13:31205383-31205402_USPL1_-	USPL1	155	260	255	12	0	21	146	90	58	174
chr1:173839365-173839384_ZBTB37_-	ZBTB37	465	351	451	611	306	6195	1379	2392	1441	437
chr5:112458471-112458490_MCC_-	MCC	798	879	772	349	283	1336	729	837	790	296
chr11:66627156-66627175_LRFN4_-	LRFN4	373	350	491	4573	141	1622	1149	3019	1404	142
chr22:41527577-41527596_EP300_+	EP300	315	400	325	109	6	97	198	162	110	152
chr3:184571698-184571717_VPS8_-	VPS8	536	669	717	122	288	297	343	342	289	247
chr5:98240602-98240621_CHD1_+	CHD1	353	457	626	2647	4070	1727	843	1990	938	397
chr19:1095260-1095279_POLR2E_-	POLR2E	192	152	272	960	4329	4462	1012	2028	1033	241
chr12:12618636-12618655_LOH12CR1_+	LOH12CR1	247	256	368	5002	2677	535	1140	2999	1150	263
chr15:45879683-45879702_BLOC1S6_+	BLOC1S6	496	601	680	29	68	299	324	241	183	292
chr2:219449409-219449428_RQCD1_-	RQCD1	198	194	215	3870	4191	507	695	2129	924	83
chr17:6939691-6939710_SLC16A13_+	SLC16A13	501	577	664	2884	4651	57	684	1652	787	265
chr2:68740282-68740301_APLF_-	APLF	312	289	394	57	63	209	104	174	191	117
chr6:34848083-34848102_TAF11_-	TAF11	887	1200	1038	1597	616	1989	979	1620	1187	415
chr2:242498933-242498952_BOK_-	BOK	431	442	574	2923	2164	1897	1101	2292	1079	222
chr19:1127591-1127610_SBNO2_+	SBNO2	550	596	615	61	158	110	335	221	167	233
chr11:73100209-73100228_RELT_-	RELT	387	404	404	324	819	359	220	305	249	163
chr2:68873382-68873401_PROKR1_-	PROKR1	537	470	524	46	30	0	76	146	187	232
chr10:106014947-106014966_GSTO1_-	GSTO1	277	461	518	1	21	106	113	142	234	187
chr22:46643033-46643052_CDPF1_+	CDPF1	554	716	777	1703	352	1179	866	1368	794	232
chrX:84306416-84306435_APOOL_-	APOOL	396	474	547	1219	671	610	542	884	510	193
chr2:120194550-120194569_TMEM37_-	TMEM37	551	611	871	70	147	142	315	243	261	268
chr11:32124932-32124951_RCN1_+	RCN1	390	591	572	244	726	209	251	283	318	258
chr1:118644438-118644457_SPAG17_-	SPAG17	560	453	633	2357	1755	3088	1097	2275	1163	181
chr5:180018442-180018461_SCGB3A1_-	SCGB3A1	798	905	1040	692	2741	333	667	781	649	341
chr11:4945473-4945492_OR51G1_+	OR51G1	366	435	516	3008	2834	824	747	1849	817	197
chr1:151688354-151688373_CELF3_-	CELF3	300	304	333	8	0	16	133	72	130	190
chr15:59911438-59911457_GCNT3_+	GCNT3	397	485	487	3989	3284	184	910	2306	1196	275
chr3:46786116-46786135_PRSS45_+	PRSS45	727	579	721	367	84	247	357	448	330	209
chr17:47579491-47579510_NGFR_+	NGFR	348	429	484	3	1417	1298	412	464	375	126
chr5:179223368-179223387_LTC4S_+	LTC4S	638	545	589	1892	2568	3108	883	2100	1096	156
chr1:48688507-48688526_SLC5A9_+	SLC5A9	366	406	440	33	160	274	252	228	227	226
chr4:100460434-100460453_C4orf17_-	C4orf17	510	597	653	3815	205	1545	1048	2691	1205	288
chr19:43519474-43519493_PSG11_+	PSG11	405	410	561	2446	1492	3277	1072	2570	1080	218
chr5:149901146-149901165_NDST1_+	NDST1	309	261	356	7	1	2	58	74	52	228
chr6:131220633-131220652_EPB41L2_-	EPB41L2	470	385	436	137	28	100	325	207	245	371
chr2:150069615-150069634_LYPD6B_-	LYPD6B	439	441	438	93	28	188	191	207	218	183
chr10:17659190-17659209_PTPLA_-	PTPLA	345	284	298	2655	2062	3275	985	2616	1234	87
chr19:57966943-57966962_VN1R1_-	VN1R1	491	525	624	1150	1583	3323	1093	1693	990	265
chr15:83451570-83451589_FSD2_-	FSD2	306	334	363	1017	6117	1567	715	1182	643	212
chrX:153669500-153669519_GDI1_+	GDI1	480	625	651	4	127	67	201	156	147	226
chr12:6730330-6730349_LPAR5_+	LPAR5	622	510	641	112	160	13	175	178	185	230
chr4:186295331-186295350_LRP2BP_-	LRP2BP	196	250	399	30	4965	4890	1091	1736	998	212
chr7:86594303-86594322_KIAA1324L_-	KIAA1324L	289	380	466	50	241	113	122	145	204	277
chr8:11295626-11295645_C8orf12_-	C8orf12	892	693	804	413	153	218	355	441	310	357
chr4:90650383-90650402_SNCA_-	SNCA	442	455	569	327	466	261	326	296	405	182
chr2:47168789-47168808_TTC7A_+	TTC7A	411	434	532	89	10911	439	220	366	261	194
chr4:83277957-83277976_HNRNPD_-	HNRNPD	512	405	406	2537	3058	2052	933	2210	1030	137
chr19:56424279-56424298_NLRP13_+	NLRP13	199	300	277	12	5	4	122	38	102	185
chr12:94975684-94975703_TMCC3_-	TMCC3	610	707	729	2262	3817	628	831	1498	838	232
chr2:152127271-152127290_NMI_-	NMI	816	592	879	302	103	80	326	343	325	207
chr3:32200361-32200380_GPD1L_+	GPD1L	600	576	705	402	614	215	277	424	327	281
chr6:117894676-117894695_GOPC_-	GOPC	519	608	512	740	98	161	342	554	410	182
chr19:9027199-9027218_MUC16_+	MUC16	586	605	736	1244	111	3993	1254	2068	1058	333
chr3:107938373-107938392_IFT57_+	IFT57	495	470	636	1724	4463	2403	880	1842	969	243
chr11:55111399-55111418_OR4A16_-	OR4A16	354	394	524	2388	1778	3523	1294	2337	1120	217
chr19:6534942-6534961_TNFSF9_-	TNFSF9	290	223	282	192	70	47	105	223	148	111
chr1:32782268-32782287_HDAC1_+	HDAC1	407	525	498	18	60	101	233	202	180	358
chr10:102795832-102795851_SFXN3_-	SFXN3	430	512	508	3735	124	2054	1163	2710	1366	290
chr16:66788938-66788957_CCDC79_-	CCDC79	475	543	618	879	2291	3452	877	1699	973	240
chr9:74345026-74345045_TMEM2_+	TMEM2	434	510	554	9	21	15	150	104	141	242
chr7:37988598-37988617_EPDR1_+	EPDR1	452	562	539	55	198	189	174	209	301	354
chr19:15235769-15235788_ILVBL_+	ILVBL	408	347	445	3444	3411	921	751	1952	930	144
chr1:158389903-158389922_OR10K2_+	OR10K2	704	646	800	288	298	152	355	336	283	348
chr15:90021104-90021123_RHCG_+	RHCG	418	489	517	353	493	502	343	402	279	167
chr2:74317138-74317157_TET3_+	TET3	419	438	510	60	1038	246	288	238	204	264
chr20:1517801-1517820_SIRPD_+	SIRPD	386	427	475	6	83	152	199	137	152	117
chr1:26751870-26751889_LIN28A_-	LIN28A	430	484	722	39	218	41	192	133	169	153
chr3:10011418-10011437_EMC3_+	EMC3	451	545	682	171	8	692	555	446	545	304
chr17:29848189-29848208_RAB11FIP4_-	RAB11FIP4	685	525	663	294	162	127	398	325	336	257
chr8:130774922-130774941_GSDMC_-	GSDMC	190	253	315	75	10	6	75	93	75	139
chr16:1370241-1370260_UBE2I_+	UBE2I	531	578	533	603	86	397	397	455	467	230
chr2:39156146-39156165_ARHGEF33_+	ARHGEF33	463	532	556	2981	1727	1273	847	1989	959	302
chr5:52161583-52161602_ITGA1_-	ITGA1	444	512	549	2431	3554	1812	817	1968	1081	174
chr19:57640815-57640834_USP29_+	USP29	468	515	654	636	1297	3860	1106	1658	1086	224
chr2:187702087-187702106_ZSWIM2_-	ZSWIM2	488	481	541	48	0	23	312	168	229	239
chr1:16719763-16719782_SZRD1_+	SZRD1	575	615	873	764	1086	4268	1164	1952	1118	307
chr14:55510165-55510184_SOCS4_-	SOCS4	238	209	255	117	270	21	104	146	149	152
chr1:20879611-20879630_FAM43B_-	FAM43B	682	637	694	55	99	734	432	465	427	231
chr2:170537675-170537694_CCDC173_-	CCDC173	254	254	295	0	25	1230	384	483	347	258
chr14:24901969-24901988_KHNYN_-	KHNYN	345	294	579	1803	676	5156	1266	2463	1353	279
chr6:33177489-33177508_RING1_+	RING1	134	144	231	6	3	0	132	81	84	146
chr17:7749569-7749588_KDM6B_+	KDM6B	218	316	177	18	14	4	56	80	187	84
chr1:94652117-94652136_ARHGAP29_-	ARHGAP29	544	700	826	789	77	776	641	871	592	411
chr5:147585595-147585614_SPINK6_+	SPINK6	672	695	769	64	154	124	185	224	288	265
chr4:367449-367468_ZNF141_-	ZNF141	1009	1214	1333	387	337	384	724	704	830	466
chr15:34634170-34634189_NOP10_-	NOP10	1111	1347	1451	181	197	281	738	563	611	417
chr3:190347204-190347223_IL1RAP_-	IL1RAP	368	376	351	1016	164	69	302	649	303	97
chr11:64950617-64950636_CAPN1_-	CAPN1	383	490	486	230	286	112	298	309	253	223
chr21:46276115-46276134_PTTG1IP_-	PTTG1IP	393	415	453	31	40	69	182	150	171	176
chr3:8787341-8787360_CAV3_+	CAV3	731	723	846	237	332	257	353	311	324	235
chr1:206225054-206225073_AVPR1B_-	AVPR1B	625	606	751	72	107	368	340	368	308	359
chr17:19611670-19611689_SLC47A2_+	SLC47A2	585	490	611	141	41	319	254	254	330	301
chr3:112066588-112066607_CD200_+	CD200	323	270	358	5406	229	852	1066	2910	1352	183
chr3:138038363-138038382_NME9_+	NME9	619	714	679	57	409	353	316	259	287	278
chr2:30457307-30457326_LBH_+	LBH	430	424	515	1634	1024	3540	1081	2239	1226	178
chr1:32936425-32936444_ZBTB8B_-	ZBTB8B	552	673	661	4701	71	14	1001	2529	1126	251
chr12:56213125-56213144_ORMDL2_-	ORMDL2	359	333	349	35	2	7	131	102	100	113
chr6:32151454-32151473_AGER_+	AGER	619	694	686	158	59	3209	885	1413	864	333
chr20:62493922-62493941_ABHD16B_-	ABHD16B	541	408	588	421	139	325	337	423	270	152
chr16:31090189-31090208_ZNF646_+	ZNF646	884	815	1214	68	220	2913	893	1343	1014	587
chr5:138729502-138729521_PROB1_-	PROB1	459	425	494	105	56	126	257	218	234	303
chr2:169851884-169851903_ABCB11_-	ABCB11	498	511	447	98	93	105	191	269	269	228
chr20:17639304-17639323_RRBP1_-	RRBP1	666	734	847	178	22	5	223	243	200	150
chr2:70933399-70933418_ADD2_-	ADD2	433	605	455	48	112	300	295	259	257	302
chr10:64893253-64893272_NRBF2_-	NRBF2	582	460	567	3442	886	1011	897	2267	1069	288
chr19:3784003-3784022_MATK_+	MATK	677	705	892	144	510	345	289	447	401	299
chrX:100296333-100296352_TRMT2B_-	TRMT2B	706	757	898	49	68	229	251	228	226	305
chrX:53250077-53250096_KDM5C_-	KDM5C	671	763	773	2020	1180	2004	1020	1954	1104	311
chr7:56144557-56144576_SUMF2_+	SUMF2	632	685	856	515	200	354	513	564	390	299
chrX:19701983-19702002_SH3KBP1_-	SH3KBP1	242	307	355	590	9470	339	334	542	309	280
chr12:117204615-117204634_RNFT2_+	RNFT2	424	451	523	388	242	423	328	377	429	254
chr8:118165256-118165275_SLC30A8_-	SLC30A8	255	359	388	1	9	42	144	85	110	127
chr8:144241040-144241059_LY6H_-	LY6H	325	373	467	74	52	69	343	181	146	205
chr20:3842144-3842163_MAVS_-	MAVS	450	510	508	2317	68	3165	1074	2372	1211	175
chr12:105759599-105759618_C12orf75_+	C12orf75	308	412	507	141	20	9	101	185	226	271
chr16:68012273-68012292_DPEP3_-	DPEP3	388	354	385	124	187	173	212	241	218	133
chr8:135614576-135614595_ZFAT_+	ZFAT	84	107	96	6	64	10	103	45	32	112
chr3:139063016-139063035_MRPS22_-	MRPS22	318	354	323	65	11	50	147	146	109	78
chr15:72968547-72968566_HIGD2B_-	HIGD2B	204	213	233	2194	1063	425	638	1448	671	121
chr12:133503397-133503416_ZNF605_+	ZNF605	415	482	546	284	67	137	216	352	231	214
chr1:32085202-32085221_HCRTR1_-	HCRTR1	522	541	515	11	14	61	290	156	185	348
chr16:58438453-58438472_GINS3_+	GINS3	435	586	570	452	384	814	431	762	348	334
chr19:985894-985913_WDR18_-	WDR18	940	972	800	251	217	407	394	564	466	343
chrX:109696409-109696428_RGAG1_-	RGAG1	646	938	871	1120	2098	1830	815	1454	824	360
chr6:28327375-28327394_ZKSCAN3_+	ZKSCAN3	575	520	586	97	42	18	212	163	259	207
chr10:17152953-17152972_CUBN_+	CUBN	259	249	333	54	156	66	234	161	152	210
chr11:8933114-8933133_AKIP1_+	AKIP1	640	682	718	1955	1097	2551	1073	1921	1134	274
chr18:19761406-19761425_GATA6_+	GATA6	542	505	533	98	155	107	259	218	172	177
chr17:7330050-7330069_C17orf74_+	C17orf74	519	429	529	438	158	97	394	467	322	205
chr1:179815419-179815438_TOR1AIP2_+	TOR1AIP2	584	662	840	233	58	18	295	316	248	315
chr3:121500651-121500670_IQCB1_+	IQCB1	280	329	382	2177	469	3783	1210	2596	1269	159
chr13:25262585-25262604_ATP12A_-	ATP12A	636	695	800	40	201	459	245	309	244	132
chr6:33763299-33763318_MLN_+	MLN	381	323	473	49	46	78	146	177	146	184
chr17:39324367-39324386_KRTAP4-3_+	KRTAP4-3	537	689	792	507	1201	2816	998	1392	941	272
chr3:49592128-49592147_BSN_-	BSN	345	315	355	3374	8	2576	1301	2775	1424	99
chr11:47660262-47660281_MTCH2_+	MTCH2	335	378	520	2714	1037	2958	1068	2487	1283	291
chr16:70551531-70551550_COG4_-	COG4	829	905	1028	172	154	176	426	325	371	418
chr1:86820329-86820348_ODF2L_-	ODF2L	148	119	180	3	6	894	184	315	256	145
chr16:5046403-5046422_SEC14L5_-	SEC14L5	350	365	317	326	5259	3234	817	1295	781	136
chr6:44084328-44084347_MRPL14_+	MRPL14	182	184	216	3008	1921	2725	966	2573	1191	146
chrX:77264661-77264680_ATP7A_+	ATP7A	435	467	452	195	150	21	241	255	255	150
chr5:53409201-53409220_ARL15_-	ARL15	258	380	243	69	1522	1890	452	764	430	194
chr7:149427581-149427600_KRBA1_-	KRBA1	1339	803	1205	1010	247	729	466	768	509	127
chr8:53853317-53853336_NPBWR1_-	NPBWR1	429	517	645	1388	4742	1385	574	1244	697	220
chr16:61935172-61935191_CDH8_+	CDH8	498	532	630	2663	1283	1854	989	2104	1098	106
chr16:3255122-3255141_OR1F1_+	OR1F1	345	297	425	89	306	59	149	126	146	139
chr1:182369291-182369310_TEDDM1_+	TEDDM1	463	465	576	1916	473	2257	1017	1814	1032	245
chr11:65658853-65658872_CCDC85B_-	CCDC85B	755	495	788	274	323	561	514	610	616	291
chr1:228646108-228646127_HIST3H2BB_-	HIST3H2BB	1611	684	1098	1037	187	357	391	610	390	144
chr14:24600922-24600941_FITM1_-	FITM1	351	380	295	88	292	73	146	156	109	122
chr12:56112977-56112996_BLOC1S1_+	BLOC1S1	167	236	254	28	47	44	91	72	76	140
chr19:14104430-14104449_RFX1_-	RFX1	206	269	269	48	52	24	188	128	124	244
chr7:44620694-44620713_TMED4_-	TMED4	423	347	338	178	250	5	154	177	234	148
chr9:34306346-34306365_KIF24_+	KIF24	919	959	1133	749	1185	1126	682	1027	817	560
chr17:56620606-56620625_C17orf47_+	C17orf47	368	457	426	67	15	6	188	140	148	245
chr3:186572198-186572217_ADIPOQ_-	ADIPOQ	489	490	464	2285	19	3216	1090	2308	1165	197
chr4:153690890-153690909_TIGD4_-	TIGD4	470	587	500	1934	1092	2554	802	1843	962	202
chr12:48962999-48963018_LALBA_-	LALBA	203	251	277	0	2	34	135	79	47	165
chr19:1104051-1104070_GPX4_-	GPX4	1513	487	1052	985	131	250	312	501	330	40
chrX:88008738-88008757_CPXCR1_+	CPXCR1	469	467	565	326	377	122	300	260	313	275
chr17:72541855-72541874_CD300C_+	CD300C	472	448	547	74	14	9	144	111	180	142
chrX:22051191-22051210_PHEX_-	PHEX	542	554	639	938	6949	603	592	912	605	213
chr5:142693698-142693717_NR3C1_+	NR3C1	232	228	213	96	554	33	129	145	170	118
chr1:201951923-201951942_RNPEP_-	RNPEP	338	381	449	2876	1789	2609	926	2298	1233	117
chr17:7762121-7762140_CYB5D1_+	CYB5D1	406	424	439	5087	1052	264	948	2908	1268	233
chr16:67709900-67709919_GFOD2_-	GFOD2	503	418	523	1695	2609	3305	1004	1977	1052	157
chr10:104465162-104465181_ARL3_+	ARL3	523	529	607	1745	286	2139	900	1797	960	308
chr14:51288594-51288613_NIN_-	NIN	287	301	313	3260	3696	918	971	2142	1100	243
chr11:64005824-64005843_VEGFB_+	VEGFB	492	514	670	614	4899	2219	708	1259	652	196
chr11:58170631-58170650_OR5B3_+	OR5B3	412	469	375	46	275	198	271	185	268	175
chr5:41912264-41912283_C5orf51_+	C5orf51	292	438	488	1557	2876	3049	953	1760	1030	257
chr10:76797749-76797768_DUPD1_-	DUPD1	353	412	431	3478	2328	1295	934	2307	932	154
chr16:54318719-54318738_IRX3_+	IRX3	546	466	481	20	3	146	156	157	197	195
chr2:27598795-27598814_SNX17_+	SNX17	568	522	663	62	63	112	178	194	270	210
chr3:8794702-8794721_OXTR_+	OXTR	367	448	392	119	13	36	247	156	128	169
chr10:94834541-94834560_CYP26A1_+	CYP26A1	435	475	415	32	945	372	111	138	161	152
chr8:63939793-63939812_GGH_+	GGH	317	346	347	24	73	92	190	139	116	289
chr20:31424590-31424609_MAPRE1_-	MAPRE1	137	133	209	616	14	43	222	465	292	145
chr12:53069229-53069248_KRT1_+	KRT1	275	359	378	47	862	742	198	287	221	101
chr18:12680709-12680728_CEP76_+	CEP76	440	607	631	972	4610	917	650	961	685	273
chr6:43739028-43739047_VEGFA_+	VEGFA	435	502	582	3129	898	1771	954	2384	1000	284
chr19:1808244-1808263_ATP8B3_+	ATP8B3	186	226	359	14	31	66	135	82	110	159
chr18:22057036-22057055_HRH4_+	HRH4	426	406	493	3571	2246	1432	875	2377	941	243
chrX:107381087-107381106_ATG4A_-	ATG4A	309	240	307	118	5722	3954	786	1320	799	107
chr8:11921881-11921900_DEFB130_+	DEFB130	786	825	990	36	567	51	388	240	383	386
chr16:67977964-67977983_LCAT_+	LCAT	478	415	491	11	55	27	266	180	314	279
chrX:100349860-100349879_TMEM35_+	TMEM35	583	641	784	1024	884	3376	997	1904	1130	233
chr1:61824825-61824844_NFIA_+	NFIA	468	499	517	1093	326	4812	1319	2321	1342	195
chr11:1271124-1271143_MUC5B_+	MUC5B	559	684	677	1622	250	703	479	1218	681	228
chr22:42475870-42475889_SMDT1_-	SMDT1	265	379	257	6	0	7311	1424	2222	1331	67
chr5:54320624-54320643_GZMK_-	GZMK	437	631	678	38	760	441	427	306	260	227
chr17:27896351-27896370_TP53I13_+	TP53I13	281	374	459	474	1814	190	230	368	260	192
chr11:55735229-55735248_OR10AG1_+	OR10AG1	377	540	682	80	81	448	451	426	315	300
chr7:93519563-93519582_TFPI2_+	TFPI2	441	400	551	288	473	563	413	407	344	164
chr9:78710820-78710839_PCSK5_-	PCSK5	503	601	690	62	340	55	398	229	238	231
chr18:33048584-33048603_INO80C_+	INO80C	431	409	501	37	194	88	220	140	133	228
chr19:1913044-1913063_ADAT3_-	ADAT3	350	462	441	107	82	232	275	224	186	107
chr6:146865095-146865114_RAB32_+	RAB32	388	551	400	110	19	3385	953	1289	958	283
chr4:100205924-100205943_ADH1A_+	ADH1A	498	505	506	11	12	0	196	169	173	285
chr8:23148996-23149015_R3HCC1_+	R3HCC1	477	501	519	46	11	66	207	118	188	265
chr17:61987602-61987621_CSHL1_+	CSHL1	728	884	908	177	25	358	435	384	441	452
chr16:1990844-1990863_MSRB1_-	MSRB1	128	185	203	457	418	152	220	308	157	87
chr4:16019952-16019971_PROM1_-	PROM1	666	686	832	24	3718	2382	733	1047	717	337
chr7:128097461-128097480_HILPDA_+	HILPDA	340	299	323	9	853	923	254	422	211	143
chr9:127762183-127762202_SCAI_-	SCAI	258	374	438	82	117	14	156	144	241	325
chr19:8619418-8619437_MYO1F_+	MYO1F	259	365	695	266	818	1161	349	560	411	171
chr17:42083128-42083147_NAGS_-	NAGS	499	524	678	2097	3317	1608	843	1852	923	272
chr20:54948568-54948587_AURKA_+	AURKA	186	199	180	20	1	71	84	79	31	288
chr9:125681845-125681864_ZBTB26_-	ZBTB26	518	544	780	325	166	977	524	663	534	182
chr15:42447729-42447748_PLA2G4F_-	PLA2G4F	599	740	832	310	33	700	420	640	421	250
chr3:149488414-149488433_ANKUB1_-	ANKUB1	278	330	348	1916	946	2952	1072	1968	1074	262
chr11:123848359-123848378_OR10S1_-	OR10S1	489	569	557	1919	311	2715	1146	2253	1156	322
chr16:31160469-31160488_PRSS36_-	PRSS36	568	558	849	779	4085	843	624	915	718	529
chr17:73509813-73509832_CASKIN2_-	CASKIN2	694	573	668	64	71	47	223	196	141	291
chr20:13782219-13782238_NDUFAF5_+	NDUFAF5	449	520	475	888	1972	2874	756	1506	819	179
chr16:25235862-25235881_AQP8_+	AQP8	348	498	596	108	7	88	164	114	105	108
chr4:4276454-4276473_LYAR_-	LYAR	936	1109	976	2067	186	1402	909	1936	1084	383
chr19:56436366-56436385_NLRP13_-	NLRP13	474	565	710	1044	3000	3237	968	1795	860	191
chr10:72026014-72026033_NPFFR1_+	NPFFR1	458	494	461	832	1596	4349	1017	1878	964	167
chr4:158255216-158255235_GRIA2_-	GRIA2	364	462	327	301	1192	731	309	568	310	297
chr22:30891918-30891937_SEC14L4_-	SEC14L4	372	428	538	1258	2103	2596	963	1728	910	205
chr6:36103792-36103811_MAPK13_+	MAPK13	472	586	558	254	750	172	408	369	388	300
chr1:40717018-40717037_TMCO2_+	TMCO2	511	590	547	144	194	172	203	309	315	176
chr3:140998252-140998271_ACPL2_+	ACPL2	238	285	383	1152	1478	2525	695	1651	795	197
chr10:102738103-102738122_SEMA4G_+	SEMA4G	715	861	920	885	1620	1867	830	1281	907	392
chr22:22288536-22288555_PPM1F_+	PPM1F	345	300	413	1386	4571	2639	717	1598	716	142
chr1:155179056-155179075_MTX1_-	MTX1	539	652	817	787	3060	2070	707	1203	674	329
chr21:34697387-34697406_IFNAR1_+	IFNAR1	347	336	388	191	14	7	236	169	198	117
chr2:56419719-56419738_CCDC85A_+	CCDC85A	1668	854	1231	1018	419	490	440	717	538	129
chr2:62065720-62065739_FAM161A_+	FAM161A	413	438	458	519	6219	1744	566	878	604	325
chr14:21526386-21526405_RNASE8_-	RNASE8	358	379	382	24	45	20	170	111	191	214
chr7:135418978-135418997_FAM180A_+	FAM180A	201	195	173	22	2	3	84	82	79	63
chr2:233323351-233323370_ALPI_-	ALPI	457	441	554	27	72	47	135	154	242	176
chr17:61995155-61995174_GH1_-	GH1	333	465	465	11	4	6	132	57	111	351
chr19:49951267-49951286_PIH1D1_-	PIH1D1	531	572	721	73	330	76	375	204	267	350
chr2:44222953-44222972_LRPPRC_-	LRPPRC	394	478	410	825	8519	14	238	525	311	216
chr12:10150920-10150939_CLEC1B_-	CLEC1B	639	666	949	748	531	192	444	662	519	235
chr17:74161594-74161613_RNF157_+	RNF157	853	673	765	285	229	102	336	305	309	287
chr21:36252897-36252916_RUNX1_+	RUNX1	539	471	625	11	0	404	181	256	129	151
chr1:152487872-152487891_CRCT1_+	CRCT1	620	710	861	1624	574	2587	939	1780	960	124
chr3:122978412-122978431_SEC22A_-	SEC22A	434	415	652	2564	3995	694	738	1593	746	186
chr7:138713534-138713553_ZC3HAV1L_-	ZC3HAV1L	474	636	627	1850	1485	2496	1132	1847	1171	331
chr8:56435990-56436009_XKR4_-	XKR4	268	231	368	65	70	135	121	176	140	112
chr12:131471773-131471792_GPR133_-	GPR133	556	600	650	927	2730	3025	944	1635	1043	266
chr2:133426063-133426082_LYPD1_+	LYPD1	328	469	363	26	81	1	58	80	48	291
chr1:41098743-41098762_RIMS3_-	RIMS3	708	684	833	2346	807	2339	1043	2123	1065	303
chr5:79331445-79331464_THBS4_-	THBS4	543	494	540	372	1175	19	238	314	312	319
chr4:186392130-186392149_CCDC110_-	CCDC110	244	239	250	44	18	32	57	77	69	106
chr9:6251174-6251193_IL33_+	IL33	535	530	586	1205	671	2520	838	1559	1020	202
chr2:219738332-219738351_WNT6_-	WNT6	476	552	745	16	155	66	157	150	108	187
chr19:29698741-29698760_UQCRFS1_+	UQCRFS1	110	154	158	58	4	8	16	41	15	219
chr3:48508972-48508991_TREX1_+	TREX1	921	907	965	701	2009	1217	678	966	853	358
chr19:38881028-38881047_SPRED3_+	SPRED3	714	942	880	922	1651	1260	821	1051	712	320
chr5:1879724-1879743_IRX4_-	IRX4	702	872	756	55	120	546	563	497	363	264
chr12:57595579-57595598_LRP1_+	LRP1	570	681	601	2465	565	1788	1039	2087	1309	308
chr20:40161752-40161771_CHD6_+	CHD6	319	263	354	381	1	0	185	295	320	115
chr20:62198933-62198952_HELZ2_-	HELZ2	629	670	592	1518	3042	1686	765	1467	907	311
chr20:31620858-31620877_BPIFB6_+	BPIFB6	536	735	619	1033	837	1172	612	984	630	280
chr21:34053894-34053913_SYNJ1_+	SYNJ1	515	586	577	51	3	21	212	153	144	253
chr3:184019393-184019412_PSMD2_+	PSMD2	431	367	469	3341	317	1647	989	2349	1221	237
chr20:35724237-35724256_RBL1_-	RBL1	408	583	544	2228	732	2298	890	2091	1038	214
chr13:103249399-103249418_TPP2_-	TPP2	362	462	653	1764	139	4714	1287	2276	1266	137
chr2:10220312-10220331_CYS1_-	CYS1	378	388	429	14	3	58	140	104	135	98
chr6:20126801-20126820_MBOAT1_-	MBOAT1	315	333	389	23	264	5977	1305	2117	1228	308
chr12:121442076-121442095_C12orf43_+	C12orf43	489	652	621	1128	217	934	683	1081	631	370
chr2:220097045-220097064_ANKZF1_-	ANKZF1	340	264	295	66	183	38	187	136	136	117
chr8:92052908-92052927_TMEM55A_+	TMEM55A	436	550	644	940	1258	2989	919	1682	1022	242
chr1:153749062-153749081_SLC27A3_+	SLC27A3	390	407	527	46	23	153	186	190	297	118
chr22:50515860-50515879_MLC1_+	MLC1	422	520	629	2452	4345	23	543	1478	680	203
chr7:151372522-151372541_PRKAG2_+	PRKAG2	545	641	657	227	631	4724	1276	2014	1139	285
chrX:136649759-136649778_ZIC3_-	ZIC3	535	651	618	855	3296	2192	757	1234	769	260
chr19:51526412-51526431_KLK11_-	KLK11	350	241	324	3739	1227	1455	869	2362	1135	186
chr1:242687521-242687540_PLD5_+	PLD5	327	366	522	1074	175	3410	869	1894	965	193
chr19:438802-438821_SHC2_+	SHC2	612	534	627	1329	47	2265	861	1509	903	267
chr1:247769003-247769022_OR2G3_-	OR2G3	420	373	342	1668	1315	4107	1096	2221	1123	244
chr2:136872636-136872655_CXCR4_-	CXCR4	364	400	391	126	79	36	124	149	250	194
chr19:34663647-34663666_LSM14A_+	LSM14A	665	789	944	668	168	300	396	597	418	436
chr4:72618236-72618255_GC_+	GC	124	143	141	5	0	6	63	35	73	132
chr8:59058777-59058796_FAM110B_+	FAM110B	818	932	923	209	379	1206	610	700	608	333
chr19:55653247-55653266_TNNT1_-	TNNT1	143	144	165	3466	4991	339	865	2275	922	206
chr12:8982344-8982363_A2ML1_-	A2ML1	323	333	416	2068	948	1238	709	1609	742	238
chr1:22178608-22178627_HSPG2_-	HSPG2	305	436	403	52	10	296	233	250	204	195
chr3:121340545-121340564_FBXO40_-	FBXO40	325	501	504	819	6	4084	1080	2018	1083	147
chr5:126250789-126250808_MARCH3_-	2021-03-03	340	267	283	9	45	54	137	95	114	134
chr3:186369004-186369023_FETUB_+	FETUB	439	449	494	7	7403	1054	378	525	328	235
chr10:43297629-43297648_BMS1_+	BMS1	463	483	524	269	486	76	249	311	163	229
chr6:137338151-137338170_IL20RA_-	IL20RA	822	967	1160	2342	1957	626	712	1632	960	361
chr5:115202390-115202409_AP3S1_+	AP3S1	901	988	1208	806	156	1869	901	1371	1017	460
chr1:31838776-31838795_FABP3_-	FABP3	945	875	1208	41	170	280	297	318	381	351
chr3:189526200-189526219_TP63_-	TP63	256	316	363	221	1458	3310	832	1333	961	216
chr2:127447822-127447841_GYPC_+	GYPC	610	564	713	515	4917	1327	684	918	718	274
chr1:116670192-116670211_MAB21L3_+	MAB21L3	416	388	429	74	76	6	158	165	190	150
chr11:124440800-124440819_OR8A1_-	OR8A1	522	459	507	823	172	798	734	926	533	206
chr1:226016538-226016557_EPHX1_+	EPHX1	354	443	597	206	43	48	297	267	240	230
chr2:101706768-101706787_TBC1D8_+	TBC1D8	386	441	447	2530	11	3511	1220	2623	1403	173
chr1:100731944-100731963_RTCA_-	RTCA	969	1227	1170	376	88	209	723	577	833	458
chr16:82182453-82182472_MPHOSPH6_-	MPHOSPH6	452	523	598	998	45	378	410	839	467	215
chr5:96219613-96219632_ERAP2_+	ERAP2	285	259	308	435	39	5	268	325	228	367
chr9:19300287-19300306_DENND4C_+	DENND4C	547	732	562	87	369	67	189	169	247	251
chr9:37769987-37770006_TRMT10B_-	TRMT10B	336	295	485	7	6	0	115	58	84	311
chr22:39385531-39385550_APOBEC3B_+	APOBEC3B	1839	708	1353	984	261	211	380	473	384	186
chrX:154293918-154293937_MTCP1_-	MTCP1	590	526	643	42	55	49	337	237	414	301
chr17:3808533-3808552_P2RX1_+	P2RX1	506	649	808	1264	348	2973	1039	1857	1016	285
chr14:96851913-96851932_GSKIP_-	GSKIP	417	397	298	3408	4200	59	741	1823	793	229
chr21:31962673-31962692_KRTAP22-2_+	KRTAP22-2	499	576	623	305	349	28	352	331	251	236
chr19:48917319-48917338_GRIN2D_-	GRIN2D	520	551	369	409	5969	1606	501	896	437	117
chr10:15138642-15138661_C10orf111_-	C10orf111	635	707	787	2937	306	170	854	1700	750	299
chr19:48832726-48832745_EMP3_-	EMP3	184	231	234	95	123	50	69	127	67	69
chr1:110948965-110948984_LAMTOR5_+	LAMTOR5	394	445	393	13	0	0	93	77	37	228
chr1:54360128-54360147_DIO1_+	DIO1	416	497	544	2799	1638	1682	941	2090	1068	223
chr10:129537177-129537196_FOXI2_-	FOXI2	284	322	412	2476	0	4175	1233	2695	1341	88
chr7:94989388-94989407_PON3_+	PON3	505	530	539	1595	3707	1785	732	1505	796	226
chrX:111698037-111698056_ZCCHC16_+	ZCCHC16	733	775	783	527	767	180	379	484	507	381
chr3:56789075-56789094_ARHGEF3_-	ARHGEF3	450	446	470	419	1926	4479	1053	1691	1007	200
chr7:128477588-128477607_FLNC_-	FLNC	535	578	674	228	305	616	419	499	415	202
chr7:98257839-98257858_NPTX2_+	NPTX2	266	306	326	6	42	6	112	88	84	144
chr1:249149599-249149618_ZNF692_+	ZNF692	720	769	810	514	2259	2464	691	1269	716	246
chr11:62334267-62334286_EEF1G_+	EEF1G	201	202	276	42	41	267	155	183	140	205
chr15:99670314-99670333_SYNM_+	SYNM	201	278	273	2	0	13	162	68	165	208
chr9:100372667-100372686_TSTD2_-	TSTD2	524	565	628	139	43	3	332	201	144	230
chr19:51875730-51875749_NKG7_+	NKG7	719	624	726	482	840	3440	972	1501	930	245
chr1:216850717-216850736_ESRRG_-	ESRRG	456	521	569	2061	205	2721	1249	2082	1151	272
chr11:116708062-116708081_APOA1_+	APOA1	1365	1414	1727	195	343	415	799	752	813	543
chr22:46668292-46668311_TTC38_+	TTC38	526	656	665	920	643	2964	733	1703	888	302
chr12:92816322-92816341_CLLU1OS_+	CLLU1OS	398	348	389	2194	3545	1480	706	1687	840	192
chr19:49564802-49564821_NTF4_-	NTF4	491	593	665	1809	5537	103	446	907	491	206
chr2:74725269-74725288_LBX2_-	LBX2	427	528	631	612	1499	2432	758	1256	843	192
chr1:11863173-11863192_MTHFR_-	MTHFR	365	406	385	97	66	9	204	174	139	188
chr11:117164597-117164616_BACE1_-	BACE1	324	288	335	1868	5036	1180	669	1460	837	118
chr1:157095541-157095560_ETV3_+	ETV3	446	362	446	1354	90	283	423	866	462	137
chr7:12644234-12644253_SCIN_+	SCIN	453	487	600	1398	2890	2396	954	1605	842	227
chr22:41265006-41265025_XPNPEP3_+	XPNPEP3	334	292	296	15	259	23	78	61	94	177
chr11:88961081-88961100_TYR_-	TYR	387	479	541	21	1450	32	79	137	155	163
chr7:43840150-43840169_BLVRA_+	BLVRA	185	234	247	546	2304	4979	1116	2102	1191	137
chr3:170716079-170716098_SLC2A2_+	SLC2A2	563	626	643	87	42	20	199	140	194	296
chr4:140270648-140270667_NAA15_+	NAA15	452	437	578	54	99	606	340	340	243	207
chr17:41368509-41368528_TMEM106A_+	TMEM106A	346	306	394	315	93	5508	1189	2190	1298	136
chr17:7140955-7140974_PHF23_+	PHF23	152	162	167	3030	4345	1165	716	1924	881	92
chr21:15561443-15561462_LIPI_-	LIPI	490	567	549	262	4744	1474	466	739	626	186
chr1:41608643-41608662_SCMH1_+	SCMH1	426	647	788	130	17	4046	988	1662	1390	358
chr18:19119933-19119952_ESCO1_-	ESCO1	542	454	547	144	257	96	332	241	306	229
chr20:18296272-18296291_ZNF133_+	ZNF133	296	342	292	25	0	192	106	133	149	208
chr15:75985520-75985539_CSPG4_+	CSPG4	226	312	276	11	3802	3611	744	1244	843	171
chr1:158813168-158813187_MNDA_+	MNDA	652	589	721	273	53	323	524	481	428	304
chr19:7697369-7697388_PCP2_+	PCP2	271	374	421	1	7	111	180	128	164	239
chr17:27228131-27228150_DHRS13_-	DHRS13	670	783	916	29	36	53	176	175	294	220
chr7:28610100-28610119_CREB5_-	CREB5	224	252	386	2280	601	3262	1188	2348	1147	186
chr2:230695514-230695533_TRIP12_-	TRIP12	582	431	660	1908	2125	1888	1015	1835	1105	318
chr15:67459170-67459189_SMAD3_+	SMAD3	611	744	821	544	2017	2739	802	1277	799	289
chr7:80300363-80300382_CD36_-	CD36	191	242	272	3945	4999	4	623	2014	843	61
chr6:160328760-160328779_MAS1_-	MAS1	335	456	391	566	392	462	449	524	442	163
chr12:93134703-93134722_PLEKHG7_+	PLEKHG7	151	178	225	43	2	11	71	61	82	124
chrX:139795908-139795927_LINC00632_+	LINC00632	329	344	268	1462	1114	3848	1096	2021	956	213
chr19:36486219-36486238_SDHAF1_+	SDHAF1	425	524	455	4098	2635	0	763	2088	1044	268
chr11:5411339-5411358_OR51M1_+	OR51M1	404	364	560	78	2	36	160	178	154	128
chr20:18790650-18790669_C20orf78_+	C20orf78	703	659	711	126	140	209	297	283	311	270
chr4:185553488-185553507_CASP3_+	CASP3	479	573	726	1288	163	3497	1160	1873	1082	235
chr1:32827066-32827085_FAM229A_-	FAM229A	403	332	582	346	1173	50	281	300	220	330
chr2:133175430-133175449_GPR39_+	GPR39	474	617	726	983	887	3207	1018	1713	1091	216
chr16:75652486-75652505_ADAT1_-	ADAT1	320	256	370	180	90	57	241	309	331	270
chr2:183995217-183995236_NUP35_+	NUP35	657	542	756	776	289	3547	984	1612	928	294
chr11:66627158-66627177_LRFN4_-	LRFN4	289	347	439	512	134	85	200	412	233	192
chr11:1605841-1605860_KRTAP5-1_+	KRTAP5-1	448	466	629	594	437	4190	1040	1745	1042	241
chr11:65547915-65547934_AP5B1_-	AP5B1	190	260	286	1344	30	54	409	777	438	132
chr16:67272297-67272316_FHOD1_+	FHOD1	554	588	836	1043	4830	1232	627	1018	633	287
chr16:3197892-3197911_CASP16_+	CASP16	650	602	695	29	2915	2978	651	1131	751	408
chr4:119631419-119631438_METTL14_+	METTL14	639	650	742	313	3284	1592	567	894	727	257
chr9:125748578-125748597_RABGAP1_-	RABGAP1	373	323	497	32	45	48	170	173	131	163
chr1:3511887-3511906_MEGF6_+	MEGF6	339	378	487	259	159	2	202	229	192	145
chrX:45059888-45059907_CXorf36_+	CXorf36	512	607	530	14	117	16	208	152	269	240
chr1:152128287-152128306_RPTN_+	RPTN	384	369	393	36	8082	1154	415	522	351	246
chr16:3350247-3350266_TIGD7_-	TIGD7	342	383	440	106	164	592	195	319	197	213
chrX:136652173-136652192_ZIC3_+	ZIC3	673	722	716	1099	1796	2116	971	1654	887	306
chr2:29152523-29152542_WDR43_+	WDR43	253	334	319	19	46	12	66	103	90	295
chr1:203098163-203098182_ADORA1_-	ADORA1	361	526	369	25	0	5	253	173	164	221
chr14:33015138-33015157_AKAP6_-	AKAP6	494	552	566	2513	3229	490	668	1461	779	223
chr2:168726200-168726219_B3GALT1_+	B3GALT1	349	287	418	1886	2935	2283	895	1823	957	304
chr12:56629380-56629399_SLC39A5_+	SLC39A5	582	583	590	188	200	50	275	307	268	165
chr18:44702574-44702593_IER3IP1_+	IER3IP1	470	486	524	2	6	6330	1031	2037	1118	256
chr9:115456399-115456418_INIP_+	INIP	883	816	893	2005	86	1113	638	1583	855	339
chr20:61885763-61885782_NKAIN4_+	NKAIN4	352	362	460	106	146	6020	1247	2071	1245	177
chr1:47799723-47799742_CMPK1_-	CMPK1	498	612	645	42	79	74	106	111	64	294
chr9:86300958-86300977_UBQLN1_-	UBQLN1	217	242	280	8	85	0	19	33	8	261
chr1:169857898-169857917_SCYL3_+	SCYL3	178	142	201	6301	301	8	1009	3381	1311	106
chr14:26917373-26917392_NOVA1_-	NOVA1	331	324	426	235	2325	3634	881	1578	836	170
chr6:160328149-160328168_MAS1_-	MAS1	569	618	534	68	8	4909	1053	1875	1198	212
chr3:38292883-38292902_OXSR1_+	OXSR1	643	522	689	45	29	55	222	160	176	310
chr1:207224105-207224124_YOD1_+	YOD1	529	484	416	27	66	116	215	166	147	228
chr4:154214169-154214188_TRIM2_+	TRIM2	601	726	667	378	416	4592	1246	1919	1228	282
chr1:46650062-46650081_TSPAN1_-	TSPAN1	430	267	353	347	63	102	266	316	262	181
chr1:145578136-145578155_PIAS3_+	PIAS3	420	373	544	959	4352	1315	609	1049	688	160
chr10:75010691-75010710_MRPS16_-	MRPS16	240	264	343	117	4540	3636	748	1363	787	184
chr2:238303545-238303564_COL6A3_-	COL6A3	557	613	923	82	188	65	191	188	235	312
chr10:52066943-52066962_SGMS1_+	SGMS1	494	544	529	106	296	209	224	262	172	206
chr15:53081905-53081924_ONECUT1_+	ONECUT1	772	860	973	1203	21	1630	953	1531	1046	436
chr2:179543528-179543547_TTN_-	TTN	286	301	313	391	0	59	301	302	283	78
chr17:48432284-48432303_XYLT2_-	XYLT2	495	437	489	31	27	22	102	104	163	215
chr19:16643473-16643492_CHERP_+	CHERP	443	755	739	2	1	2	186	86	147	178
chr10:91353618-91353637_PANK1_-	PANK1	437	494	537	111	150	73	246	227	269	236
chr2:238485950-238485969_RAB17_+	RAB17	378	441	413	9	61	43	121	95	156	226
chr17:7256597-7256616_KCTD11_+	KCTD11	419	587	642	35	34	97	344	149	247	240
chr9:136291114-136291133_ADAMTS13_+	ADAMTS13	252	452	403	71	29	34	125	166	112	165
chr1:6314951-6314970_GPR153_-	GPR153	316	346	408	786	6386	1711	610	1045	622	140
chr2:136668960-136668979_DARS_-	DARS	499	531	574	46	10	7	224	129	112	280
chr10:45799154-45799173_OR13A1_+	OR13A1	171	185	190	1215	11	5372	1419	2827	1467	116
chr17:4856341-4856360_ENO3_+	ENO3	671	564	638	947	428	75	465	626	294	160
chr10:127462454-127462473_MMP21_-	MMP21	262	246	182	204	188	108	214	165	215	81
chr10:103534472-103534491_FGF8_+	FGF8	529	564	661	3429	46	36	881	1939	841	222
chr9:91606568-91606587_C9orf47_-	C9orf47	237	308	313	2275	3178	2227	947	1965	1088	118
chr16:11076762-11076781_CLEC16A_-	CLEC16A	583	691	692	487	7147	107	338	413	401	292
chr19:40222094-40222113_CLC_-	CLC	603	709	579	871	1934	1954	632	1265	802	306
chr3:148714614-148714633_GYG1_-	GYG1	187	168	147	43	339	166	156	113	90	63
chr13:102051433-102051452_NALCN_+	NALCN	409	501	585	21	46	37	149	187	217	150
chr5:74973624-74973643_POC5_+	POC5	416	475	488	279	27	585	383	495	347	262
chr20:42635232-42635251_TOX2_-	TOX2	803	683	799	305	283	214	332	448	380	275
chr8:104412760-104412779_SLC25A32_-	SLC25A32	453	514	416	2119	5	115	546	1200	683	194
chr17:67148225-67148244_ABCA10_+	ABCA10	445	554	738	1905	2892	580	587	1365	718	209
chr11:5322796-5322815_OR51B4_-	OR51B4	763	833	874	928	1197	1793	760	1323	693	373
chr2:240158334-240158353_HDAC4_-	HDAC4	282	474	439	372	6471	1394	363	770	523	142
chr15:34517370-34517389_EMC4_+	EMC4	444	547	482	473	292	174	302	386	245	166
chr1:243362447-243362466_CEP170_-	CEP170	377	425	470	1787	1869	2372	893	1987	1038	230
chr16:48396280-48396299_SIAH1_-	SIAH1	857	870	877	281	36	129	443	431	233	424
chr14:78174536-78174555_SLIRP_-	SLIRP	753	703	787	125	2703	2	357	282	322	412
chr19:38579488-38579507_SIPA1L3_-	SIPA1L3	281	320	313	1111	568	5254	1188	2272	1164	149
chr14:20978771-20978790_RNASE10_+	RNASE10	699	645	926	83	53	130	238	239	216	404
chr8:134478120-134478139_ST3GAL1_+	ST3GAL1	339	370	439	59	2740	2881	640	1102	664	115
chr1:89846162-89846181_GBP6_-	GBP6	1198	1207	1448	200	1067	260	493	500	647	612
chr20:36859587-36859606_KIAA1755_+	KIAA1755	387	492	603	3303	2858	157	613	1855	823	175
chr14:35873784-35873803_NFKBIA_+	NFKBIA	403	543	616	1200	1284	79	411	790	508	238
chr19:48789735-48789754_ZNF114_-	ZNF114	458	458	617	12	6253	522	333	306	233	160
chrX:16142168-16142187_GRPR_+	GRPR	704	669	979	100	153	63	299	189	131	265
chr14:76105773-76105792_FLVCR2_-	FLVCR2	501	439	454	3214	131	1436	838	2310	1081	348
chrX:72783334-72783353_CHIC1_-	CHIC1	571	548	547	54	11	59	199	219	244	161
chr16:10631882-10631901_EMP2_+	EMP2	458	526	550	53	59	168	275	195	257	197
chr22:38221430-38221449_GALR3_+	GALR3	323	302	292	1831	744	3449	1205	2115	1054	102
chr11:64000193-64000212_DNAJC4_-	DNAJC4	496	575	525	104	215	624	334	383	358	331
chr12:50532375-50532394_CERS5_+	CERS5	700	710	790	625	1142	2181	731	1208	840	345
chr14:104618787-104618806_KIF26A_-	KIF26A	642	636	766	1836	1744	1024	725	1449	702	262
chr6:71289197-71289216_C6orf57_+	C6orf57	278	291	365	2844	2873	1118	850	2020	853	181
chr12:49717394-49717413_TROAP_+	TROAP	323	355	517	1	75	18	125	85	139	176
chr13:39613329-39613348_NHLRC3_-	NHLRC3	348	302	428	69	3255	4212	895	1580	852	264
chr11:118399457-118399476_TTC36_+	TTC36	785	675	749	369	321	129	322	381	267	304
chr6:150071019-150071038_PCMT1_+	PCMT1	383	420	438	31	5	275	185	229	383	183
chr7:42187858-42187877_GLI3_+	GLI3	1084	613	1105	1284	79	176	465	695	584	342
chr2:48822420-48822439_STON1_+	STON1	399	424	450	67	452	56	219	190	251	369
chr2:29117649-29117668_WDR43_+	WDR43	594	680	822	282	88	15	358	355	248	279
chr11:123814284-123814303_OR6T1_-	OR6T1	642	639	907	1956	733	2310	1002	1861	1085	369
chr17:38711611-38711630_CCR7_+	CCR7	393	517	632	1883	575	3155	1078	2116	1116	233
chr12:108961023-108961042_ISCU_-	ISCU	445	409	431	240	56	66	248	245	249	158
chr1:46871144-46871163_FAAH_-	FAAH	214	135	142	23	21	10	95	69	116	146
chr2:170502476-170502495_CCDC173_+	CCDC173	615	754	709	195	134	591	398	453	418	315
chr5:176317639-176317658_HK3_-	HK3	319	426	436	748	690	4371	1043	2097	942	109
chr7:44121980-44121999_POLM_+	POLM	103	177	101	2	25	3	36	31	63	42
chr7:6579395-6579414_GRID2IP_-	GRID2IP	331	360	386	292	289	3447	733	1373	806	179
chr2:127826590-127826609_BIN1_-	BIN1	713	753	826	24	0	131	357	228	370	234
chr19:55967179-55967198_ISOC2_-	ISOC2	648	832	731	183	646	2698	830	1155	920	268
chr1:158735633-158735652_OR6N1_+	OR6N1	335	382	538	71	87	20	139	191	142	230
chr2:27015679-27015698_CENPA_-	CENPA	333	332	351	61	21	26	95	98	104	100
chr3:33451064-33451083_UBP1_-	UBP1	373	354	411	1610	6626	269	489	1086	462	389
chr8:86351126-86351145_CA3_+	CA3	654	679	673	83	95	166	187	216	249	158
chr3:145799611-145799630_PLOD2_-	PLOD2	358	329	549	66	708	6	135	128	161	332
chr20:34542133-34542152_SCAND1_+	SCAND1	456	429	562	340	5	229	277	365	308	115
chr5:2748782-2748801_IRX2_-	IRX2	439	492	594	35	0	119	127	181	255	123
chr15:42930217-42930236_STARD9_+	STARD9	304	421	303	412	345	441	229	461	354	240
chr12:81111028-81111047_MYF5_-	MYF5	934	1189	1039	148	160	1482	641	869	766	535
chr5:74014651-74014670_HEXB_+	HEXB	253	245	225	111	26	26	127	115	175	166
chr12:117486839-117486858_TESC_-	TESC	620	638	592	202	204	624	345	354	318	237
chr16:66997249-66997268_CES3_-	CES3	640	635	689	82	59	51	304	241	254	318
chr1:16582292-16582311_FBXO42_-	FBXO42	328	289	381	57	425	6	269	115	220	311
chr18:12262910-12262929_CIDEA_+	CIDEA	538	603	601	302	3390	2717	825	1248	852	198
chr2:198334865-198334884_COQ10B_+	COQ10B	981	987	1047	70	225	42	404	309	333	354
chr17:74623232-74623251_ST6GALNAC1_+	ST6GALNAC1	207	257	350	22	8	10	196	146	87	114
chr2:113832387-113832406_IL1F10_+	IL1F10	538	543	592	60	130	46	178	132	147	216
chr21:31962574-31962593_KRTAP22-2_+	KRTAP22-2	408	316	542	2457	716	1415	910	1915	1037	218
chr6:34392430-34392449_RPS10_+	RPS10	370	445	393	651	366	29	234	394	248	252
chr7:64276010-64276029_ZNF138_+	ZNF138	217	170	250	81	110	228	228	141	139	114
chr20:3846692-3846711_MAVS_+	MAVS	944	1053	1000	61	52	34	501	377	327	310
chr1:2121192-2121211_C1orf86_+	C1orf86	152	134	167	0	612	345	118	126	113	114
chr21:28217255-28217274_ADAMTS1_-	ADAMTS1	450	465	531	2447	1736	1608	819	2025	923	136
chr9:140034049-140034068_GRIN1_+	GRIN1	445	556	471	25	10	44	186	162	176	208
chr4:2254149-2254168_MXD4_-	MXD4	379	449	451	289	160	57	276	270	228	96
chr7:94740609-94740628_PPP1R9A_+	PPP1R9A	396	523	562	348	1755	172	188	342	268	218
chr2:277274-277293_ACP1_+	ACP1	469	459	451	1017	56	2000	795	1318	806	196
chr8:28906524-28906543_HMBOX1_+	HMBOX1	614	726	676	1672	1352	1004	565	1303	807	371
chr10:98744851-98744870_C10orf12_+	C10orf12	167	175	232	3046	18	165	557	1656	768	168
chr9:136201324-136201343_SURF6_-	SURF6	549	523	603	1984	2340	145	606	1426	682	260
chr10:23512691-23512710_C10orf115_+	C10orf115	497	611	667	184	295	530	344	456	400	297
chr1:17332224-17332243_ATP13A2_+	ATP13A2	1141	1170	1243	741	794	619	510	855	629	308
chr11:67396468-67396487_NUDT8_-	NUDT8	486	517	626	56	188	451	258	328	163	227
chr20:870874-870893_ANGPT4_+	ANGPT4	795	882	676	789	1074	32	289	486	412	186
chr7:107393878-107393897_CBLL1_+	CBLL1	266	235	316	84	2	10	133	142	78	147
chr21:36231815-36231834_RUNX1_+	RUNX1	489	535	641	34	21	35	158	103	145	289
chr19:8206944-8206963_FBN3_-	FBN3	262	357	356	1809	4206	1764	652	1571	640	131
chr5:79616783-79616802_SPZ1_+	SPZ1	271	322	401	2433	4606	475	603	1547	690	264
chr1:145518188-145518207_PEX11B_+	PEX11B	767	757	1003	1862	432	54	689	1196	721	432
chr3:14724250-14724269_C3orf20_+	C3orf20	446	621	682	1348	2570	2042	763	1498	763	293
chr3:150276215-150276234_EIF2A_+	EIF2A	573	659	588	1248	1470	1220	577	1166	585	219
chr12:52758845-52758864_KRT85_+	KRT85	490	471	743	57	339	533	343	336	296	290
chr9:19050335-19050354_RRAGA_-	RRAGA	342	313	389	311	140	4239	1044	1784	1104	217
chr11:65293779-65293798_SCYL1_-	SCYL1	347	348	437	58	5	11	120	136	146	232
chr16:31073112-31073131_ZNF668_+	ZNF668	338	331	533	13	0	0	75	52	42	102
chr1:173951917-173951936_RC3H1_+	RC3H1	316	301	309	52	23	123	211	168	130	135
chr5:140774421-140774440_PCDHGA8_-	PCDHGA8	342	394	380	2714	3628	1131	699	1769	722	144
chr1:32207729-32207748_BAI2_-	BAI2	448	582	530	334	73	266	341	431	344	50
chr3:102171890-102171909_ZPLD1_-	ZPLD1	354	519	590	1709	4090	375	565	1284	692	230
chr2:220251371-220251390_DNPEP_+	DNPEP	685	861	809	1264	989	1404	766	1329	708	236
chr3:101540443-101540462_NXPE3_-	NXPE3	645	733	813	3180	29	37	828	1761	859	283
chr10:111860412-111860431_ADD3_+	ADD3	491	525	511	24	28	52	149	136	212	241
chr17:38610250-38610269_IGFBP4_-	IGFBP4	249	310	420	5	1	30	146	47	79	125
chr4:75174238-75174257_EPGN_+	EPGN	401	435	407	478	7062	158	263	411	300	208
chr2:18741691-18741710_RDH14_-	RDH14	196	191	239	25	0	93	153	142	145	108
chr17:61559020-61559039_ACE_+	ACE	308	325	358	105	8494	33	227	216	201	111
chr11:35232919-35232938_CD44_-	CD44	419	592	471	900	3393	2339	702	1341	789	188
chrY:23545434-23545453_CYorf17_+	CYorf17	761	798	965	1287	1646	570	844	1218	675	421
chr15:78454596-78454615_IDH3A_+	IDH3A	209	206	225	18	48	17	104	75	77	111
chr22:33376672-33376691_SYN3_-	SYN3	378	429	605	73	100	76	177	220	212	283
chr3:32022640-32022659_OSBPL10_-	OSBPL10	474	510	557	506	3873	2590	719	1339	940	161
chr19:51893750-51893769_CTD-2616J11.4_-	CTD-2616J11.4	124	155	159	3316	0	3115	1170	2683	1229	109
chr10:696301-696320_PRR26_+	PRR26	1051	816	1253	559	255	252	364	476	442	275
chr1:173616122-173616141_ANKRD45_-	ANKRD45	784	842	795	933	2431	603	758	886	704	375
chr1:70671061-70671080_LRRC40_+	LRRC40	361	432	478	45	7	54	271	147	292	269
chr19:45593554-45593573_GEMIN7_-	GEMIN7	292	232	242	58	55	48	181	153	144	100
chr20:25193990-25194009_ENTPD6_-	ENTPD6	363	389	399	1858	146	2042	861	1783	937	171
chr1:62240971-62240990_INADL_+	INADL	309	300	333	18	7	18	37	79	125	137
chr1:31654776-31654795_NKAIN1_-	NKAIN1	463	795	609	328	325	955	510	667	494	333
chr9:112969790-112969809_C9orf152_-	C9orf152	685	726	749	382	481	1555	757	963	738	331
chr20:5157372-5157391_CDS2_-	CDS2	440	556	691	27	15	7	192	109	93	337
chr8:30694546-30694565_TEX15_-	TEX15	448	637	674	1744	503	2143	1036	1633	1106	301
chr13:58299213-58299232_PCDH17_-	PCDH17	319	425	353	773	940	1413	557	1043	669	200
chr17:79671309-79671328_MRPL12_+	MRPL12	746	730	892	440	153	56	249	533	422	290
chr22:24384173-24384192_GSTT1_+	GSTT1	318	397	469	3980	1278	347	867	2162	953	201
chr19:19648138-19648157_YJEFN3_+	YJEFN3	337	405	528	993	3916	2158	659	1251	699	129
chr4:48990650-48990669_CWH43_+	CWH43	570	515	497	725	894	2223	793	1399	894	244
chr12:56676724-56676743_CS_-	CS	570	466	645	224	1530	311	278	336	226	295
chr1:45323392-45323411_EIF2B3_-	EIF2B3	375	354	314	3	1589	46	111	67	84	132
chr2:228680241-228680260_CCL20_+	CCL20	670	987	860	267	1178	521	384	429	382	255
chr1:63789697-63789716_FOXD3_-	FOXD3	582	488	608	3381	1209	1071	854	2080	964	172
chr10:3109832-3109851_PFKP_+	PFKP	268	288	315	12	502	304	148	163	83	127
chr3:63809159-63809178_C3orf49_+	C3orf49	678	781	803	2388	919	737	728	1624	832	305
chr2:237995794-237995813_COPS8_-	COPS8	522	691	790	641	2941	1493	618	893	503	255
chr11:120690603-120690622_GRIK4_-	GRIK4	442	400	560	8	73	241	237	186	272	169
chr9:114659533-114659552_UGCG_-	UGCG	364	339	373	19	127	3	61	68	60	133
chr16:28880576-28880595_SH2B1_-	SH2B1	519	534	506	88	78	2	149	152	197	211
chr9:125438140-125438159_OR1L3_-	OR1L3	261	343	398	1741	60	3552	1006	2086	1058	208
chr7:2883534-2883553_GNA12_+	GNA12	558	654	606	152	137	278	238	346	318	244
chr11:62520891-62520910_ZBTB3_+	ZBTB3	971	613	945	539	424	122	268	362	263	192
chr10:118215281-118215300_PNLIPRP3_+	PNLIPRP3	691	642	676	101	211	324	398	407	359	297
chr9:86292832-86292851_UBQLN1_+	UBQLN1	398	430	489	2298	1075	2078	776	1766	1029	189
chrX:135438276-135438295_GPR112_+	GPR112	474	512	488	576	275	3361	982	1636	1030	306
chr5:139946834-139946853_SLC35A4_-	SLC35A4	395	581	516	3051	2	793	885	2045	980	244
chr1:38022591-38022610_DNALI1_-	DNALI1	593	549	676	2611	641	1378	843	1868	796	180
chr17:11511535-11511554_DNAH9_-	DNAH9	642	612	763	1049	1640	482	613	963	567	382
chr22:31658732-31658751_LIMK2_+	LIMK2	233	235	171	91	31	7	55	105	134	121
chr16:15733007-15733026_KIAA0430_-	KIAA0430	468	458	388	131	33	11	196	205	275	238
chr1:29585161-29585180_PTPRU_-	PTPRU	387	408	461	235	30	392	238	290	156	183
chr19:39694624-39694643_SYCN_+	SYCN	703	782	974	1878	1523	625	679	1323	794	219
chr16:31100075-31100094_PRSS53_-	PRSS53	429	551	594	2684	1236	1408	787	1895	856	185
chr11:123908904-123908923_OR10G7_-	OR10G7	915	1058	1040	518	780	125	617	707	545	382
chr10:93185057-93185076_HECTD2_-	HECTD2	515	619	599	486	921	2208	735	1147	771	184
chr22:30038214-30038233_NF2_+	NF2	710	723	701	121	2235	1727	834	934	729	334
chr4:43032406-43032425_GRXCR1_-	GRXCR1	518	534	519	3532	15	741	894	2235	1072	172
chr17:9143057-9143076_NTN1_-	NTN1	458	549	748	1583	99	297	695	964	521	206
chr15:25222937-25222956_SNRPN_-	SNRPN	790	898	786	792	253	444	527	848	639	330
chr9:140173426-140173445_TOR4A_-	TOR4A	405	393	503	14	0	2	134	78	166	141
chr10:64136597-64136616_ZNF365_+	ZNF365	393	384	440	144	102	90	244	251	301	148
chr1:31347251-31347270_SDC3_-	SDC3	766	752	771	941	3458	308	513	702	451	361
chr7:103417057-103417076_RELN_-	RELN	249	263	328	2988	4242	411	625	1722	702	172
chrX:14891638-14891657_MOSPD2_+	MOSPD2	548	568	521	346	84	597	377	457	402	243
chr12:11138896-11138915_TAS2R50_+	TAS2R50	398	566	541	3749	80	77	687	1949	871	165
chr1:116932288-116932307_ATP1A1_+	ATP1A1	417	428	385	62	0	37	54	122	57	149
chr12:10603090-10603109_KLRC1_+	KLRC1	119	137	86	21	1	19	87	80	48	199
chr5:95297380-95297399_ELL2_+	ELL2	737	772	911	78	217	2902	968	1178	756	250
chr2:95815880-95815899_ZNF514_-	ZNF514	571	471	565	159	684	75	290	286	310	237
chr17:1649180-1649199_SERPINF2_-	SERPINF2	527	526	581	51	40	28	181	184	121	297
chr19:5932468-5932487_RANBP3_+	RANBP3	893	989	1331	1006	1322	1392	769	1323	850	273
chr19:54976407-54976426_CDC42EP5_-	CDC42EP5	345	481	460	416	943	943	504	664	460	122
chr22:39418998-39419017_APOBEC3D_+	APOBEC3D	681	605	790	598	798	1670	798	1181	838	397
chr1:161091967-161091986_DEDD_-	DEDD	435	480	540	151	6299	129	252	253	342	214
chr17:74076419-74076438_ZACN_-	ZACN	526	636	548	484	154	731	412	589	290	170
chr1:25669515-25669534_TMEM50A_+	TMEM50A	552	602	754	613	1269	3529	1116	1826	1219	225
chr8:40532403-40532422_ZMAT4_-	ZMAT4	466	616	598	419	2470	2481	784	1232	722	182
chr11:46637223-46637242_HARBI1_-	HARBI1	614	471	652	212	36	121	261	232	293	243
chr3:113623081-113623100_GRAMD1C_+	GRAMD1C	219	288	227	87	101	30	152	114	128	280
chr6:5086154-5086173_PPP1R3G_+	PPP1R3G	238	311	332	47	92	22	157	93	170	95
chr17:58469249-58469268_USP32_+	USP32	753	815	951	2118	1342	574	656	1397	853	307
chr19:55865284-55865303_COX6B2_+	COX6B2	385	298	268	3374	2006	891	762	1909	858	131
chr16:88876885-88876904_APRT_-	APRT	203	257	275	59	54	21	134	133	78	158
chr2:25352894-25352913_EFR3B_-	EFR3B	321	392	432	211	257	841	341	421	352	264
chr1:74936865-74936884_LRRC53_+	LRRC53	355	426	402	1713	4599	459	510	1161	684	197
chr7:35029513-35029532_DPY19L1_+	DPY19L1	380	299	381	104	41	19	100	121	183	248
chr1:117311241-117311260_CD2_-	CD2	557	615	628	1084	2564	1459	716	1118	680	114
chr3:150480223-150480242_SIAH2_+	SIAH2	271	305	407	1095	2366	2753	949	1666	795	122
chr9:132982065-132982084_NCS1_-	NCS1	633	754	699	176	71	138	370	357	350	452
chr11:47297625-47297644_MADD_-	MADD	48	103	110	1140	2308	3909	924	1959	987	122
chr19:58117582-58117601_ZNF530_+	ZNF530	341	344	405	40	25	77	182	100	140	99
chr1:220267792-220267811_IARS2_-	IARS2	364	456	378	1634	26	3365	1072	1956	1019	83
chr19:42730276-42730295_ZNF526_+	ZNF526	602	723	973	140	135	199	379	339	351	196
chr4:185038972-185038991_ENPP6_-	ENPP6	275	253	293	323	13	528	350	441	201	110
chr22:37318297-37318316_CSF2RB_+	CSF2RB	283	313	493	2909	1442	1704	874	2203	1148	142
chr20:62373551-62373570_SLC2A4RG_+	SLC2A4RG	282	264	280	33	0	13	80	75	84	107
chr15:69747493-69747512_RPLP1_+	RPLP1	543	448	587	0	7	3	149	87	156	245
chr12:8902667-8902686_RIMKLB_-	RIMKLB	490	455	394	1642	4278	92	450	1093	488	220
chrX:38033501-38033520_SRPX_+	SRPX	408	451	433	1157	390	3091	827	1605	794	210
chr10:43650636-43650655_CSGALNACT2_-	CSGALNACT2	476	578	695	974	4406	1	303	554	423	291
chr17:79782172-79782191_FAM195B_+	FAM195B	652	677	785	65	139	25	214	227	243	324
chr14:91942214-91942233_SMEK1_-	SMEK1	505	535	672	334	2659	1442	628	807	647	231
chr1:205633622-205633641_SLC45A3_-	SLC45A3	539	607	699	3085	728	739	793	1856	904	246
chr19:373954-373973_THEG_+	THEG	250	287	284	27	24	56	125	132	134	225
chr9:34521638-34521657_ENHO_-	ENHO	269	411	415	122	37	70	131	174	199	175
chr1:32672658-32672677_IQCC_+	IQCC	775	885	957	227	693	640	619	580	558	386
chr16:87873296-87873315_SLC7A5_+	SLC7A5	422	415	473	76	47	101	306	203	257	173
chr14:93107621-93107640_RIN3_-	RIN3	284	383	382	652	5608	1408	498	912	511	110
chr4:71024399-71024418_C4orf40_+	C4orf40	275	247	299	10	8720	916	220	294	269	63
chr12:79611339-79611358_SYT1_-	SYT1	246	324	271	1744	3087	848	524	1183	685	184
chr4:71588358-71588377_RUFY3_-	RUFY3	362	378	506	30	16	7	199	71	143	172
chr21:40649240-40649259_BRWD1_+	BRWD1	557	527	821	424	145	171	403	441	542	323
chrX:114426549-114426568_RBMXL3_+	RBMXL3	662	791	879	1190	2603	303	566	860	722	331
chr1:159810578-159810597_C1orf204_-	C1orf204	606	596	766	631	3750	49	395	591	484	228
chr9:127818227-127818246_SCAI_-	SCAI	295	263	381	30	2	20	126	135	127	178
chr22:19967376-19967395_ARVCF_-	ARVCF	439	492	525	1527	1367	1804	807	1663	892	347
chr11:6913325-6913344_OR2D2_+	OR2D2	274	272	398	288	6	13	138	193	158	170
chr16:67877198-67877217_THAP11_+	THAP11	482	509	505	4997	7	17	823	2686	992	365
chr4:6588798-6588817_MAN2B2_-	MAN2B2	790	985	1025	102	162	250	461	385	355	326
chr6:88854294-88854313_CNR1_-	CNR1	585	511	594	3721	415	67	843	1984	1025	246
chr7:45039923-45039942_CCM2_+	CCM2	437	502	510	2973	1722	206	784	1706	782	236
chr20:3103968-3103987_UBOX5_+	UBOX5	377	337	414	4476	21	154	918	2348	1044	222
chr1:156128524-156128543_SEMA4A_+	SEMA4A	586	606	584	1583	815	952	769	1435	687	295
chr16:67865977-67865996_CENPT_+	CENPT	287	315	290	16	81	5457	1077	1949	1240	229
chr2:73868585-73868604_NAT8_+	NAT8	412	477	529	135	28	44	224	211	293	137
chr3:52361936-52361955_DNAH1_+	DNAH1	523	593	623	537	837	1172	832	1030	652	246
chr17:34308444-34308463_CCL16_-	CCL16	267	238	309	195	5389	2010	433	887	530	109
chr1:159283625-159283644_OR10J3_+	OR10J3	315	367	382	116	119	12	147	131	133	180
chr9:117389265-117389284_C9orf91_+	C9orf91	855	894	942	269	1387	663	475	516	641	317
chr12:103699788-103699807_C12orf42_-	C12orf42	864	798	771	855	1215	92	513	686	621	333
chr4:162508675-162508694_FSTL5_-	FSTL5	228	201	238	15	246	13	118	80	104	274
chr11:842443-842462_POLR2L_-	POLR2L	325	296	398	3128	4205	7	547	1633	629	206
chr20:61833909-61833928_YTHDF1_+	YTHDF1	414	541	641	266	102	98	346	316	321	233
chr19:6733900-6733919_GPR108_-	GPR108	451	531	513	471	7284	98	317	377	225	162
chr19:42301576-42301595_CEACAM3_+	CEACAM3	742	858	928	492	873	701	712	742	793	379
chr11:7064364-7064383_NLRP14_-	NLRP14	339	391	453	2289	172	3151	1051	2135	1159	215
chr11:32112891-32112910_RCN1_-	RCN1	371	308	439	485	27	4377	1093	1938	1068	160
chr11:117979591-117979610_TMPRSS4_-	TMPRSS4	710	937	798	29	9	2086	562	726	571	283
chr17:4145550-4145569_ANKFY1_-	ANKFY1	450	599	736	148	328	153	184	270	210	218
chr8:121170440-121170459_COL14A1_-	COL14A1	554	644	764	96	520	496	345	482	497	485
chr1:27220739-27220758_GPATCH3_-	GPATCH3	680	677	557	2324	25	644	667	1563	855	261
chr12:125465079-125465098_DHX37_+	DHX37	473	345	381	246	7986	273	234	250	175	144
chr11:20419183-20419202_PRMT3_+	PRMT3	823	804	965	177	556	63	410	330	354	358
chr6:123101461-123101480_FABP7_+	FABP7	131	120	199	1939	1	3644	935	2271	1153	198
chr10:51582926-51582945_NCOA4_-	NCOA4	327	392	324	836	1275	3803	929	1816	976	280
chr1:110030413-110030432_ATXN7L2_-	ATXN7L2	786	851	947	1258	491	1747	826	1333	733	303
chr11:67250675-67250694_AIP_+	AIP	707	835	894	2188	216	142	543	1442	665	326
chr19:1495375-1495394_REEP6_-	REEP6	309	404	381	22	71	34	101	113	169	184
chr5:138210069-138210088_LRRTM2_-	LRRTM2	298	397	349	39	101	20	250	78	85	211
chr15:42927142-42927161_STARD9_+	STARD9	208	179	264	24	19	3	35	51	42	123
chr21:31971150-31971169_KRTAP6-2_-	KRTAP6-2	1126	805	1140	485	111	124	447	421	413	225
chr4:55984887-55984906_KDR_-	KDR	362	429	451	3235	1032	1897	923	2284	1001	123
chr7:65338378-65338397_VKORC1L1_+	VKORC1L1	1090	1159	1327	395	0	1522	703	988	710	357
chr12:75807460-75807479_GLIPR1L2_+	GLIPR1L2	317	325	406	17	29	2	179	86	101	256
chr20:35579927-35579946_SAMHD1_+	SAMHD1	21	38	78	1383	1725	4269	1033	2015	1088	19
chr7:148716104-148716123_PDIA4_-	PDIA4	244	371	428	321	243	36	252	291	213	137
chr11:4389256-4389275_OR52B4_+	OR52B4	480	543	581	644	614	3506	911	1676	875	222
chr2:27888135-27888154_SLC4A1AP_+	SLC4A1AP	255	273	363	90	237	522	237	270	276	158
chr14:36988316-36988335_NKX2-1_-	NKX2-1	686	821	771	465	1304	701	521	690	545	261
chr7:100211261-100211280_MOSPD3_+	MOSPD3	747	803	916	411	1707	2223	659	1128	836	290
chr14:39796220-39796239_CTAGE5_-	CTAGE5	516	629	567	258	44	42	402	327	277	293
chrX:139795721-139795740_LINC00632_-	LINC00632	666	686	741	73	44	186	273	214	250	233
chr20:30662461-30662480_HCK_-	HCK	204	209	204	10	13	29	279	103	143	174
chr2:177193018-177193037_MTX2_+	MTX2	592	672	675	1604	1025	991	690	1428	808	336
chr11:64081517-64081536_ESRRA_-	ESRRA	359	480	600	216	1762	2969	854	1194	739	419
chr14:75375595-75375614_RPS6KL1_-	RPS6KL1	774	739	984	18	214	7	284	254	309	272
chrX:48763770-48763789_SLC35A2_+	SLC35A2	794	808	991	224	531	923	516	693	488	272
chr19:497981-498000_MADCAM1_-	MADCAM1	704	1023	918	1681	263	92	563	1095	718	504
chr2:189599569-189599588_DIRC1_+	DIRC1	424	422	492	805	4307	1368	517	998	594	143
chr4:48608553-48608572_FRYL_-	FRYL	560	520	652	139	225	35	314	166	182	215
chr2:190620117-190620136_OSGEPL1_+	OSGEPL1	558	606	560	562	202	158	373	514	341	311
chr1:165865548-165865567_UCK2_+	UCK2	141	207	176	188	609	151	114	182	99	105
chr19:1250411-1250430_MIDN_-	MIDN	611	712	702	1905	30	1324	696	1573	964	224
chr19:15521335-15521354_AKAP8L_+	AKAP8L	356	398	499	4476	17	6	869	2331	1073	187
chr11:31312216-31312235_DCDC1_-	DCDC1	420	376	478	107	24	61	152	232	214	167
chr16:48587464-48587483_N4BP1_+	N4BP1	680	711	807	2169	112	405	771	1673	885	451
chr1:224008945-224008964_TP53BP2_+	TP53BP2	363	288	366	3210	1523	1638	828	2102	968	149
chr12:56522258-56522277_ESYT1_-	ESYT1	445	565	474	2153	1779	1139	753	1583	828	263
chr19:49414484-49414503_NUCB1_-	NUCB1	426	526	598	1750	654	1733	792	1706	824	150
chr9:71532526-71532545_PIP5K1B_+	PIP5K1B	167	212	207	167	12	16	52	73	97	100
chr20:58318182-58318201_PHACTR3_-	PHACTR3	673	632	893	381	1668	692	469	545	443	199
chr14:37145470-37145489_PAX9_-	PAX9	545	565	677	547	729	1030	551	944	635	259
chr1:31479853-31479872_PUM1_-	PUM1	537	555	652	969	2268	1661	633	1292	686	316
chr20:25255267-25255286_PYGB_-	PYGB	714	839	809	105	309	105	425	325	427	354
chr6:84117605-84117624_ME1_-	ME1	629	764	799	113	3148	1300	590	703	526	250
chr2:231249954-231249973_SP140L_-	SP140L	878	726	988	81	199	121	356	329	347	274
chr3:107777211-107777230_CD47_-	CD47	279	330	326	1118	1464	3061	845	1743	915	196
chr13:50586766-50586785_TRIM13_+	TRIM13	540	556	714	593	488	326	369	472	414	251
chr15:63349204-63349223_TPM1_+	TPM1	260	312	350	120	13	217	206	303	221	162
chr14:35264035-35264054_BAZ1A_+	BAZ1A	235	205	184	2225	2095	1724	621	1625	718	190
chr8:22862021-22862040_RHOBTB2_-	RHOBTB2	600	369	637	375	229	141	240	356	272	151
chr6:20124726-20124745_MBOAT1_+	MBOAT1	345	287	351	1758	4875	1196	544	1404	739	218
chr17:72916466-72916485_USH1G_-	USH1G	533	447	490	1661	737	2569	891	1694	896	150
chr11:62951171-62951190_SLC22A25_-	SLC22A25	299	417	361	0	8	19	111	66	105	319
chr6:41035121-41035140_OARD1_-	OARD1	218	270	329	4381	1631	42	727	2252	848	206
chr2:54482772-54482791_TSPYL6_-	TSPYL6	400	421	426	2074	5392	32	492	1207	561	135
chr1:90049718-90049737_LRRC8B_-	LRRC8B	563	588	740	21	190	3726	1005	1335	1018	273
chr3:9908968-9908987_CIDEC_-	CIDEC	295	389	428	1523	0	3697	1148	2015	1057	256
chr1:170955830-170955849_MROH9_+	MROH9	530	541	691	278	149	127	377	314	306	291
chr5:110074992-110075011_SLC25A46_+	SLC25A46	122	133	141	38	0	356	120	170	118	27
chr7:100877580-100877599_CLDN15_-	CLDN15	454	530	653	4	5	10	90	109	134	155
chr2:10583399-10583418_ODC1_-	ODC1	749	649	786	1525	1024	1884	784	1434	822	285
chr6:99283226-99283245_POU3F2_+	POU3F2	468	600	659	1701	1875	270	497	1095	559	181
chr17:33486467-33486486_UNC45B_-	UNC45B	660	648	1097	1214	599	1470	773	1354	754	300
chr17:32906193-32906212_C17orf102_+	C17orf102	605	636	578	26	2536	959	339	440	458	209
chr7:100685263-100685282_MUC17_+	MUC17	497	534	569	30	60	64	230	190	232	185
chr15:60639842-60639861_ANXA2_-	ANXA2	404	412	513	675	1211	1257	571	1004	648	204
chr8:21839381-21839400_XPO7_-	XPO7	195	329	307	78	9	12	107	127	172	169
chr9:34521556-34521575_ENHO_+	ENHO	447	594	724	807	69	95	258	508	424	351
chr4:122301641-122301660_QRFPR_+	QRFPR	603	562	632	230	254	58	278	302	354	144
chrX:69509123-69509142_PDZD11_-	PDZD11	663	563	789	506	3461	307	365	465	334	267
chr8:110355689-110355708_ENY2_-	ENY2	384	448	577	306	810	218	207	314	325	205
chr4:82378737-82378756_RASGEF1B_+	RASGEF1B	478	450	620	2269	2024	1208	790	1665	798	201
chr6:49808639-49808658_CRISP1_+	CRISP1	388	483	533	181	136	425	351	395	310	179
chr1:166973495-166973514_MAEL_+	MAEL	292	368	238	1764	94	4160	1010	2310	1116	209
chr1:89652195-89652214_GBP4_-	GBP4	473	448	551	2704	1266	1325	871	2081	852	167
chr4:18023264-18023283_LCORL_-	LCORL	393	427	530	95	71	143	206	203	147	178
chr6:73935050-73935069_KHDC1L_-	KHDC1L	350	316	349	31	0	11	67	60	86	293
chr6:150004347-150004366_LATS1_-	LATS1	395	458	486	182	9	116	303	263	283	360
chr17:41063277-41063296_G6PC_-	G6PC	296	421	290	30	385	3	153	108	114	207
chr2:242343299-242343318_FARP2_+	FARP2	307	397	410	6	25	20	146	146	96	173
chr1:149859109-149859128_HIST2H2AB_+	HIST2H2AB	247	419	503	185	6913	840	362	476	317	168
chr5:172197927-172197946_DUSP1_-	DUSP1	506	646	632	2801	1475	179	665	1531	789	162
chr2:204591386-204591405_CD28_-	CD28	236	378	230	11	2	25	120	82	209	152
chr3:46449765-46449784_CCRL2_+	CCRL2	216	195	282	138	495	4	108	216	134	115
chr12:111072533-111072552_TCTN1_+	TCTN1	344	415	534	1859	1356	2539	795	1713	798	169
chr5:150028138-150028157_SYNPO_-	SYNPO	603	547	710	232	1751	1927	731	991	679	303
chr3:114069834-114069853_ZBTB20_-	ZBTB20	386	405	381	1350	4049	1599	618	1412	706	156
chr2:28764612-28764631_PLB1_+	PLB1	450	323	430	57	31	250	131	261	230	193
chr11:82645023-82645042_C11orf82_-	C11orf82	495	460	406	43	31	78	194	181	238	333
chr16:204344-204363_HBZ_-	HBZ	548	512	559	110	3859	712	436	424	484	286
chr6:157100475-157100494_ARID1B_-	ARID1B	869	864	991	918	82	1301	654	1125	739	339
chr19:7808088-7808107_CD209_-	CD209	795	696	713	80	29	47	277	214	292	286
chr11:55872563-55872582_OR8H2_-	OR8H2	941	850	1040	589	104	838	602	916	661	466
chr3:25622185-25622204_RARB_-	RARB	587	533	831	704	442	2706	1021	1488	876	281
chr19:38910803-38910822_RASGRP4_+	RASGRP4	548	502	522	44	267	198	311	290	328	151
chr5:140553368-140553387_PCDHB7_+	PCDHB7	343	401	471	63	19	7	199	127	326	170
chr7:150776746-150776765_FASTK_-	FASTK	346	397	410	103	12	5	98	123	192	213
chr17:40342896-40342915_GHDC_+	GHDC	336	393	500	31	81	87	300	212	190	283
chr9:99589345-99589364_ZNF782_+	ZNF782	569	482	476	134	61	79	304	235	289	331
chrX:107869508-107869527_COL4A5_+	COL4A5	494	442	498	827	27	2922	1018	1628	958	250
chr19:49118656-49118675_RPL18_-	RPL18	327	314	423	3456	2335	8	752	1905	913	222
chr19:14288455-14288474_LPHN1_-	LPHN1	599	826	669	68	271	51	356	313	399	499
chr14:20898771-20898790_KLHL33_-	KLHL33	526	669	718	155	15	399	289	329	296	234
chr11:118085536-118085555_AMICA1_+	AMICA1	216	220	287	279	26	13	217	234	149	162
chr16:84346693-84346712_WFDC1_-	WFDC1	408	437	500	20	3	31	222	142	165	138
chrX:49028394-49028413_PLP2_-	PLP2	487	638	760	1312	1426	1319	832	1353	887	263
chrX:39932982-39933001_BCOR_-	BCOR	424	627	496	586	911	3926	1009	1717	1050	157
chr19:46417820-46417839_NANOS2_-	NANOS2	565	642	484	1127	1043	555	670	849	558	225
chr7:35289760-35289779_TBX20_+	TBX20	614	630	784	955	2282	996	647	891	597	304
chr1:160319419-160319438_NCSTN_-	NCSTN	375	418	463	10	67	76	96	72	125	207
chr9:35813739-35813758_HINT2_-	HINT2	430	481	705	5	36	93	263	176	331	251
chr17:40273038-40273057_KAT2A_-	KAT2A	258	303	346	56	43	69	157	114	189	151
chr7:141830768-141830787_RP11-1220K2.2_+	RP11-1220K2.2	866	948	913	370	55	271	578	525	496	357
chr1:43201675-43201694_CLDN19_-	CLDN19	801	827	796	373	486	380	452	452	458	365
chr12:10066217-10066236_CLEC2A_-	CLEC2A	262	204	303	49	50	217	139	191	99	127
chrX:107977824-107977843_IRS4_-	IRS4	214	202	276	882	1567	3943	833	1815	991	82
chr1:248202297-248202316_OR2L2_-	OR2L2	380	390	360	62	87	54	184	169	139	188
chr2:203653605-203653624_ICA1L_+	ICA1L	198	267	333	4113	0	1712	831	2463	1080	91
chr6:82462325-82462344_FAM46A_-	FAM46A	346	368	384	2478	919	1883	909	2017	947	144
chr17:80521412-80521431_FOXK2_-	FOXK2	282	282	260	1938	1024	2996	836	2149	1036	106
chr1:165380283-165380302_RXRG_-	RXRG	377	446	478	4160	273	104	794	2448	1092	136
chr8:33408864-33408883_RNF122_-	RNF122	438	288	283	998	864	174	266	694	375	248
chr16:855794-855813_PRR25_-	PRR25	591	701	789	177	141	39	305	244	196	334
chr11:71735377-71735396_NUMA1_+	NUMA1	376	346	488	75	77	225	139	183	181	243
chr17:37786291-37786310_PPP1R1B_-	PPP1R1B	156	183	268	8	110	5	132	80	131	192
chr2:46770886-46770905_RHOQ_+	RHOQ	1059	1212	1414	119	115	173	595	445	509	500
chr11:118305678-118305697_RP11-770J1.4_+	RP11-770J1.4	452	559	460	120	335	51	208	195	266	168
chr7:150389544-150389563_GIMAP2_-	GIMAP2	558	543	533	1534	1287	1558	746	1311	699	324
chr15:41679657-41679676_NDUFAF1_-	NDUFAF1	433	447	430	935	1226	3548	893	1778	945	267
chr18:34366862-34366881_TPGS2_-	TPGS2	391	444	546	0	0	53	130	121	166	216
chr1:94574139-94574158_ABCA4_+	ABCA4	426	505	548	126	9	119	211	294	224	173
chr2:26915891-26915910_KCNK3_+	KCNK3	371	257	314	622	488	65	285	428	421	202
chr2:63833069-63833088_MDH1_+	MDH1	693	794	764	1028	803	816	710	1021	768	340
chr13:50070125-50070144_PHF11_+	PHF11	726	670	771	539	34	69	413	538	519	302
chr5:115627219-115627238_COMMD10_-	COMMD10	569	497	572	3718	292	718	825	2160	1044	250
chr11:76954851-76954870_GDPD4_-	GDPD4	652	652	811	305	3634	526	434	428	411	297
chr4:71096932-71096951_FDCSP_+	FDCSP	282	293	422	287	226	139	370	358	364	172
chr8:98973634-98973653_MATN2_+	MATN2	896	790	624	252	921	56	465	357	321	243
chr14:94931055-94931074_SERPINA9_-	SERPINA9	311	337	514	1676	1405	2276	835	1725	961	287
chr11:64888455-64888474_FAU_-	FAU	347	420	567	1256	1981	2295	812	1612	894	155
chr8:146033261-146033280_ZNF517_-	ZNF517	647	675	777	748	874	12	361	514	429	324
chr6:32731231-32731250_HLA-DQB2_-	HLA-DQB2	376	458	428	298	48	9	244	277	257	174
chr13:115051775-115051794_UPF3A_+	UPF3A	405	391	436	29	38	921	279	344	299	146
chr1:89251863-89251882_PKN2_+	PKN2	261	249	334	1685	3895	1474	635	1483	780	179
chr11:130058497-130058516_ST14_-	ST14	332	396	515	110	15	11	88	188	103	147
chr5:76330313-76330332_AGGF1_+	AGGF1	278	364	377	1531	3299	4	424	811	460	171
chr19:4719865-4719884_DPP9_-	DPP9	196	276	244	1512	1	4372	1059	2175	1104	112
chr9:125289107-125289126_OR1N1_+	OR1N1	682	658	980	2059	679	167	654	1190	716	401
chr1:120050089-120050108_HSD3B1_+	HSD3B1	426	403	459	2337	4535	33	432	1156	656	117
chr10:15146037-15146056_RPP38_+	RPP38	344	396	395	114	235	133	163	180	257	259
chr7:156526937-156526956_LMBR1_-	LMBR1	345	366	391	72	33	6	153	157	108	163
chr3:129034703-129034722_H1FX_-	H1FX	1090	1153	1235	296	81	59	557	493	519	499
chr6:53138029-53138048_ELOVL5_-	ELOVL5	293	288	271	19	10	4515	917	1694	945	142
chrX:71522682-71522701_CITED1_-	CITED1	259	323	386	86	2	30	264	117	126	145
chr11:63992409-63992428_TRPT1_+	TRPT1	335	363	419	3768	487	416	840	2231	1017	175
chr5:148742265-148742284_PCYOX1L_-	PCYOX1L	779	955	1032	208	248	55	399	323	337	417
chr12:55820756-55820775_OR6C76_-	OR6C76	553	526	540	2401	390	271	692	1538	726	289
chr19:57326166-57326185_PEG3_+	PEG3	424	570	449	242	382	4236	978	1629	921	328
chr19:507546-507565_TPGS1_-	TPGS1	550	527	644	1449	50	2574	832	1789	982	183
chr2:219540146-219540165_STK36_+	STK36	726	873	806	1615	601	1347	778	1392	881	477
chr12:113591078-113591097_CCDC42B_-	CCDC42B	531	617	688	912	3420	902	557	989	728	201
chr21:44329106-44329125_NDUFV3_-	NDUFV3	791	976	964	123	58	1016	419	516	380	337
chr11:68315635-68315654_PPP6R3_+	PPP6R3	532	528	601	95	271	76	254	151	211	220
[truncated: 68,867 more rows]

## Sheet: TableS4_contr_d14vsd0
id	num	neg.score	neg.p.value	neg.fdr	neg.rank	neg.goodsgrna	neg.lfc	pos.score	pos.p.value	pos.fdr	pos.rank	pos.goodsgrna	pos.lfc
SNRPE	1	0.14746	0.14732	0.981739	5117	1	-4.7318	0.85254	0.85308	1	15176	0	-4.7318
QARS	4	0.00094385	0.0034253	0.311076	198	4	-2.4302	0.99892	0.9989	1	17962	0	-2.4302
BCL2	4	0.0013748	0.0049494	0.353116	252	4	-2.1269	0.99863	0.99864	1	17951	0	-2.1269
ALDOA	4	0.0036192	0.012766	0.523774	434	4	-2.1197	0.99549	0.99558	1	17845	0	-2.1197
DNAJC9	4	1.0071e-05	3.5374e-05	0.037566	17	4	-2.044	0.99979	0.99979	1	18021	0	-2.044
JMJD6	4	1.1567e-06	3.5649e-06	0.012871	5	3	-1.9712	0.11438	0.2435	0.978368	4420	1	-1.9712
TRAPPC1	4	0.00024396	0.00089752	0.183947	88	4	-1.9404	0.99976	0.99976	1	18018	0	-1.9404
SBDS	4	0.0002671	0.00098089	0.187233	94	3	-1.9395	0.39725	0.55383	1	9911	1	-1.9395
EXOSC4	4	1.7406e-05	6.499e-05	0.051012	23	3	-1.8928	0.84298	0.84607	1	15030	1	-1.8928
NDUFB10	4	3.1764e-06	1.0695e-05	0.024134	8	4	-1.8788	0.99825	0.99828	1	17936	0	-1.8788
PRIM1	4	0.0029108	0.010359	0.483217	385	4	-1.8734	0.99199	0.99211	1	17752	0	-1.8734
RNMT	4	3.5162e-05	0.00012971	0.076813	30	4	-1.8659	0.98344	0.98352	1	17579	0	-1.8659
SDHB	4	0.00028822	0.001056	0.193657	96	3	-1.8654	0.53874	0.68408	1	12073	1	-1.8654
MYB	4	6.6673e-05	0.00024927	0.101437	41	4	-1.8643	0.99726	0.99728	1	17904	0	-1.8643
PSMB7	4	1.3072e-05	4.7989e-05	0.045597	19	4	-1.8325	0.99983	0.99985	1	18025	0	-1.8325
ACTL6A	3	0.071796	0.16554	0.997346	3072	2	-1.829	0.72779	0.73438	1	13645	1	-1.829
TXN	1	0.0064259	0.0063721	0.393954	646	1	-1.8286	0.99357	0.99363	1	17788	0	-1.8286
GPN3	4	1.6395e-05	6.0054e-05	0.04928	22	3	-1.8202	0.90517	0.90483	1	16102	0	-1.8202
RANGAP1	4	0.0041482	0.01455	0.543382	473	3	-1.8055	0.32564	0.48836	0.997123	8758	1	-1.8055
TSEN34	4	0.0017946	0.0064642	0.395587	292	4	-1.7955	0.99821	0.99824	1	17934	0	-1.7955
IMP3	4	0.0017832	0.0064263	0.394608	291	4	-1.7876	0.99822	0.99825	1	17935	0	-1.7876
CHORDC1	4	0.0013849	0.0049878	0.353116	254	4	-1.7831	0.98079	0.98086	1	17517	0	-1.7831
MRPL53	4	1.3632e-07	2.7422e-07	0.002475	2	4	-1.7693	0.99192	0.99205	1	17749	0	-1.7693
RPL11	4	0.0041546	0.014575	0.543382	475	3	-1.764	0.41508	0.57019	1	10181	1	-1.764
NLE1	4	2.916e-05	0.00010722	0.066746	29	4	-1.7373	0.99997	0.99997	1	18043	0	-1.7373
FARSA	4	0.00056101	0.0020301	0.248222	147	3	-1.7347	0.61853	0.71852	1	12709	1	-1.7347
MIS18A	4	0.013956	0.045723	0.772448	1050	4	-1.7308	0.98604	0.98612	1	17629	0	-1.7308
POLR2L	4	0.0009936	0.0035843	0.311076	208	3	-1.724	0.063387	0.15398	0.957824	2859	1	-1.724
NDUFA1	4	0.00010556	0.00039131	0.115809	60	4	-1.7089	0.99361	0.99372	1	17790	0	-1.7089
RPL9	1	0.035382	0.035304	0.712081	2049	1	-1.7037	0.96462	0.96489	1	17195	0	-1.7037
RPL31	2	0.059775	0.10563	0.919548	2719	2	-1.7022	0.92694	0.92684	1	16529	0	-1.7022
DHPS	4	0.00046374	0.0016708	0.23678	126	4	-1.6946	0.99813	0.99817	1	17932	0	-1.6946
VWA5B2	4	0.050803	0.13479	0.970654	2471	3	-1.693	0.15262	0.30614	0.989137	5501	1	-1.693
TCEB2	4	6.582e-06	2.0567e-05	0.026521	14	4	-1.6915	0.99999	0.99999	1	18047	0	-1.6915
CCT2	4	0.0022781	0.0081517	0.438214	333	4	-1.6856	0.98234	0.98241	1	17556	0	-1.6856
PSMA7	3	0.00054193	0.0015979	0.232633	143	3	-1.6678	0.99946	0.99946	1	17996	0	-1.6678
MRPS30	4	0.0022999	0.0082241	0.438968	336	3	-1.6642	0.78365	0.80339	1	14229	1	-1.6642
CDIPT	4	0.00047412	0.0017141	0.23678	129	4	-1.6599	0.99937	0.99939	1	17989	0	-1.6599
GPN2	4	0.011543	0.038294	0.735748	929	4	-1.6512	0.98846	0.98858	1	17680	0	-1.6512
POLRMT	4	5.103e-05	0.00018894	0.094595	36	3	-1.651	0.92049	0.92027	1	16404	0	-1.651
DUT	4	1.5054e-05	5.4021e-05	0.048762	20	3	-1.6485	0.76297	0.79049	1	14014	1	-1.6485
NCBP2	4	0.0012419	0.0045019	0.338447	237	3	-1.6473	0.9188	0.91859	1	16366	0	-1.6473
UQCRFS1	4	6.8029e-05	0.00025365	0.101437	45	4	-1.6399	0.99993	0.99994	1	18038	0	-1.6399
WDR82	4	9.7088e-08	2.7422e-07	0.002475	1	4	-1.6369	1	1	1	18053	0	-1.6369
ORAOV1	4	6.7882e-05	0.00025311	0.101437	44	4	-1.6251	0.99971	0.99972	1	18016	0	-1.6251
CPSF6	4	0.0066564	0.022844	0.615716	663	3	-1.6107	0.47434	0.62454	1	11082	1	-1.6107
PSMG3	4	3.0242e-06	1.0146e-05	0.024134	7	4	-1.6016	1	1	1	18051	0	-1.6016
GSR	4	0.003061	0.01087	0.496817	393	4	-1.6001	0.99694	0.99698	1	17896	0	-1.6001
SMU1	4	0.00040675	0.0014728	0.226958	114	4	-1.5979	0.99959	0.99961	1	18007	0	-1.5979
UQCRB	1	0.044798	0.044768	0.772448	2320	1	-1.5957	0.9552	0.95544	1	17023	0	-1.5957
SMARCB1	4	0.0031703	0.011245	0.506247	399	3	-1.5893	0.88458	0.8841	1	15725	0	-1.5893
SPI1	4	0.00053124	0.0019132	0.243751	140	3	-1.5882	0.42474	0.57907	1	10323	1	-1.5882
POP5	4	4.8033e-05	0.00017687	0.091231	35	3	-1.5858	0.094123	0.20878	0.978368	3785	1	-1.5858
RPS19BP1	4	0.0084281	0.028516	0.661076	766	3	-1.5848	0.74706	0.78116	1	13843	1	-1.5848
NFS1	4	0.0011667	0.0042139	0.332202	228	3	-1.5829	0.33946	0.50095	0.997123	9000	1	-1.5829
MRPS11	4	0.00069452	0.0025319	0.275349	166	4	-1.5762	0.99705	0.99708	1	17900	0	-1.5762
SRSF1	4	0.0045147	0.015781	0.545674	515	3	-1.564	0.89399	0.89361	1	15899	0	-1.564
TRAPPC8	3	0.026963	0.06828	0.848445	1713	2	-1.5631	0.75447	0.75717	1	13918	1	-1.5631
DDX23	4	0.00062763	0.0022741	0.260778	156	4	-1.5487	0.99513	0.99521	1	17833	0	-1.5487
NARFL	4	4.5988e-05	0.000167	0.089255	33	3	-1.5456	0.8871	0.88666	1	15767	0	-1.5456
BUB3	4	6.5116e-06	2.0018e-05	0.026521	12	4	-1.5358	0.99959	0.99961	1	18006	0	-1.5358
ATP5D	4	0.0011897	0.0042929	0.335896	229	3	-1.524	0.55505	0.69327	1	12223	1	-1.524
URB1	4	3.6061e-07	8.2266e-07	0.00495	3	3	-1.5075	0.62789	0.72252	1	12779	1	-1.5075
VPS25	4	0.024377	0.07642	0.862592	1576	4	-1.5043	0.97562	0.97561	1	17404	0	-1.5043
RPL36	4	0.00035986	0.0012973	0.212916	110	4	-1.5042	0.98093	0.981	1	17521	0	-1.5042
ATP2A2	4	0.0029239	0.010407	0.483609	386	4	-1.5032	0.97748	0.97754	1	17450	0	-1.5032
KIN	4	0.0020626	0.0073965	0.422562	314	4	-1.4886	0.9973	0.99733	1	17906	0	-1.4886
PHF12	4	0.0004298	0.001543	0.226958	122	3	-1.4787	0.94557	0.94543	1	16853	0	-1.4787
TRAPPC11	4	0.0004689	0.0016966	0.23678	127	4	-1.4754	0.99953	0.99955	1	18001	0	-1.4754
ARF4	4	0.005276	0.018344	0.580907	563	3	-1.4733	0.39497	0.55176	1	9867	1	-1.4733
HCFC1	4	0.00052567	0.0018968	0.243751	138	3	-1.4721	0.84145	0.84479	1	15013	1	-1.4721
CCNH	4	8.3075e-05	0.00030959	0.102954	52	4	-1.4626	0.99992	0.99992	1	18033	0	-1.4626
FTSJ3	4	2.1824e-06	5.2102e-06	0.015677	6	4	-1.4531	1	1	1	18052	0	-1.4531
FAM96B	4	0.00076077	0.0027513	0.283652	174	4	-1.4449	0.99869	0.9987	1	17953	0	-1.4449
LRR1	4	0.0014022	0.0050492	0.354683	256	4	-1.439	0.99012	0.9902	1	17716	0	-1.439
CPOX	4	0.001364	0.0049198	0.352448	251	3	-1.4366	0.16425	0.32451	0.992039	5821	1	-1.4366
CDT1	4	0.0055989	0.019408	0.586486	591	3	-1.4341	0.83304	0.83815	1	14886	1	-1.4341
TEN1	4	9.4597e-06	3.3729e-05	0.037566	15	3	-1.4337	0.95899	0.95888	1	17093	0	-1.4337
G6PD	4	0.0002356	0.00087504	0.183947	84	4	-1.4324	0.99512	0.99521	1	17832	0	-1.4324
PES1	4	5.2555e-06	1.7276e-05	0.026521	10	4	-1.4298	0.99999	1	1	18049	0	-1.4298
POLD2	4	7.6635e-05	0.00028491	0.101437	50	3	-1.4213	0.90374	0.90341	1	16077	0	-1.4213
ILF3	4	0.00020051	0.00075273	0.169222	79	4	-1.4196	0.9998	0.99981	1	18022	0	-1.4196
SLC7A5	4	0.00014081	0.00053555	0.140121	69	3	-1.4187	0.69297	0.75234	1	13339	1	-1.4187
KIF23	4	0.00011109	0.00040941	0.119211	62	4	-1.417	0.99921	0.99921	1	17980	0	-1.417
SLC4A7	4	0.00092455	0.0033633	0.309785	196	4	-1.4113	0.99622	0.99631	1	17875	0	-1.4113
NKAP	4	0.0021373	0.0076708	0.432297	317	4	-1.4108	0.99544	0.99554	1	17841	0	-1.4108
KPNB1	4	0.0011418	0.0041202	0.329821	224	4	-1.4086	0.99886	0.99884	1	17961	0	-1.4086
SIK3	4	0.0002311	0.00086187	0.183947	82	4	-1.4068	0.97034	0.97027	1	17296	0	-1.4068
GNB2L1	4	0.0001766	0.00066444	0.15783	76	4	-1.4063	0.99741	0.99744	1	17911	0	-1.4063
RPL13	2	0.0066148	0.012625	0.523424	658	2	-1.4041	0.99339	0.99323	1	17786	0	-1.4041
MED14	4	0.006147	0.021204	0.600601	630	3	-1.404	0.92477	0.92456	1	16489	0	-1.404
TTC27	4	0.00084174	0.003048	0.295832	186	3	-1.4023	0.80224	0.81574	1	14467	1	-1.4023
MRPS34	4	0.0002025	0.00075932	0.169222	80	4	-1.4012	0.99934	0.99935	1	17987	0	-1.4012
GFI1	4	0.0053735	0.018659	0.585628	570	3	-1.396	0.85461	0.85593	1	15209	1	-1.396
EIF3D	4	0.00045862	0.0016544	0.23678	125	4	-1.3933	0.99954	0.99957	1	18003	0	-1.3933
DIDO1	4	4.2031e-06	1.2888e-05	0.025853	9	4	-1.3916	1	1	1	18050	0	-1.3916
ETF1	4	0.00072912	0.0026487	0.27858	171	4	-1.38	0.96595	0.96584	1	17220	0	-1.38
TUBGCP5	4	1.6219e-05	5.9506e-05	0.04928	21	4	-1.3773	0.99998	0.99998	1	18046	0	-1.3773
CCT6A	4	6.4704e-06	2.0018e-05	0.026521	11	3	-1.375	0.9147	0.91451	1	16293	0	-1.375
PSMC5	4	0.0012605	0.0045556	0.338447	242	3	-1.3736	0.05864	0.14528	0.957824	2696	1	-1.3736
RRN3	4	0.0053834	0.018685	0.585628	571	4	-1.3726	0.99462	0.99472	1	17821	0	-1.3726
RPL23	4	0.018328	0.058956	0.814444	1277	3	-1.3664	0.95339	0.95325	1	16980	0	-1.3664
HSF5	4	0.028365	0.087493	0.87781	1776	4	-1.3657	0.97163	0.97158	1	17322	0	-1.3657
POLR3H	4	4.6244e-05	0.0001681	0.089255	34	4	-1.3593	0.99993	0.99994	1	18037	0	-1.3593
LIAS	4	0.0024964	0.0089042	0.453095	351	3	-1.3559	0.8977	0.89738	1	15967	0	-1.3559
DBNL	4	0.029521	0.090651	0.88483	1826	3	-1.3512	0.6782	0.74509	1	13210	1	-1.3512
SDE2	4	6.5673e-06	2.0567e-05	0.026521	13	4	-1.3476	0.99999	0.99999	1	18048	0	-1.3476
COX7C	4	7.7092e-05	0.00028656	0.101437	51	4	-1.341	0.99992	0.99993	1	18034	0	-1.341
DYRK1A	4	5.8599e-05	0.00021581	0.099898	39	4	-1.3387	0.99953	0.99956	1	18002	0	-1.3387
NAPA	4	0.0045528	0.015899	0.545674	521	4	-1.3381	0.99545	0.99554	1	17842	0	-1.3381
RNF113A	4	0.00042292	0.0015238	0.226958	119	3	-1.3347	0.76394	0.79105	1	14026	1	-1.3347
RPP40	4	0.0044653	0.015608	0.545674	510	4	-1.3298	0.99553	0.99563	1	17847	0	-1.3298
MAP2K1	4	8.9514e-05	0.00032769	0.102954	56	3	-1.3296	0.85535	0.85656	1	15219	1	-1.3296
RRM2	4	0.00097427	0.0035169	0.311076	204	3	-1.3281	0.91873	0.91851	1	16365	0	-1.3281
MRPS26	4	7.4499e-05	0.00027449	0.101437	46	3	-1.3264	0.90682	0.90654	1	16136	0	-1.3264
BRD2	4	0.00066032	0.0023992	0.265717	163	3	-1.3245	0.95495	0.95477	1	17017	0	-1.3245
TIMMDC1	4	7.5562e-05	0.00028162	0.101437	48	4	-1.3236	0.99477	0.99487	1	17825	0	-1.3236
MYC	4	0.032028	0.097509	0.898009	1932	3	-1.3198	0.95842	0.95833	1	17081	0	-1.3198
EIF4A3	4	0.00047387	0.001712	0.23678	128	4	-1.3148	0.99953	0.99955	1	18000	0	-1.3148
NAA25	4	0.00020544	0.00076864	0.169222	81	3	-1.3122	0.81064	0.82159	1	14570	1	-1.3122
ESPL1	4	0.041092	0.11688	0.938942	2212	3	-1.3057	0.22715	0.39952	0.993696	7153	1	-1.3057
COPS6	4	0.00051434	0.0018573	0.243751	136	4	-1.305	0.99949	0.99951	1	17997	0	-1.305
CDC7	4	0.0015204	0.0054956	0.364753	271	4	-1.3049	0.99848	0.9985	1	17944	0	-1.3049
RPF1	4	0.006422	0.022104	0.610629	645	3	-1.3035	0.67197	0.74218	1	13152	1	-1.3035
AURKAIP1	4	0.00048062	0.0017361	0.23678	130	4	-1.3025	0.99942	0.99944	1	17993	0	-1.3025
PAICS	4	0.00094984	0.0034478	0.311076	199	3	-1.3022	0.93457	0.93433	1	16676	0	-1.3022
TBCB	4	0.0004846	0.0017503	0.23678	131	4	-1.3012	0.99742	0.99745	1	17912	0	-1.3012
TAZ	4	0.00033314	0.0012019	0.202785	105	4	-1.3011	0.99967	0.99969	1	18011	0	-1.3011
RPS2	4	0.00014552	0.0005553	0.143211	70	4	-1.3001	0.98094	0.98103	1	17523	0	-1.3001
MTPAP	4	0.0047853	0.016705	0.555376	538	3	-1.2988	0.89376	0.89337	1	15895	0	-1.2988
PCNA	4	0.0092674	0.031181	0.681892	815	3	-1.2975	0.45452	0.60635	1	10769	1	-1.2975
SLC38A2	4	0.0085909	0.029044	0.663711	779	4	-1.2914	0.99064	0.99073	1	17721	0	-1.2914
HEXDC	4	0.0081748	0.027732	0.66063	747	3	-1.2905	0.87341	0.87308	1	15547	1	-1.2905
RPP21	4	0.00049099	0.0017706	0.23678	133	4	-1.2897	0.99951	0.99953	1	17998	0	-1.2897
DRAP1	4	0.002257	0.0080821	0.436844	332	3	-1.2884	0.91616	0.91595	1	16312	0	-1.2884
NDUFA13	4	6.7396e-05	0.00025201	0.101437	42	4	-1.2854	0.99993	0.99994	1	18039	0	-1.2854
COQ4	4	3.6182e-05	0.0001319	0.076813	31	4	-1.2844	0.96737	0.96726	1	17244	0	-1.2844
UBE2I	4	0.0044321	0.015503	0.545674	506	3	-1.284	0.30033	0.46544	0.997123	8346	1	-1.284
DPY30	4	0.0026965	0.0095788	0.466107	369	4	-1.2817	0.9973	0.99733	1	17907	0	-1.2817
DDX55	3	0.0022441	0.0063348	0.392994	330	3	-1.2806	0.99488	0.99501	1	17826	0	-1.2806
NIP7	4	0.0029279	0.010421	0.483609	387	4	-1.2803	0.9952	0.99527	1	17836	0	-1.2803
ALG2	4	0.0019135	0.0068816	0.410858	299	3	-1.2801	0.93748	0.93735	1	16732	0	-1.2801
RPS15A	2	0.015757	0.029519	0.666132	1145	2	-1.2799	0.98424	0.98412	1	17595	0	-1.2799
TEFM	4	0.00026651	0.00097924	0.187233	93	4	-1.2789	0.99592	0.99601	1	17864	0	-1.2789
ADAT2	3	0.0003283	0.00098527	0.187233	104	3	-1.2787	0.96838	0.9686	1	17264	0	-1.2787
NDUFA6	4	9.9484e-07	3.0164e-06	0.012871	4	3	-1.2745	0.95818	0.95809	1	17075	0	-1.2745
UQCRC2	4	0.0044948	0.015702	0.545674	514	4	-1.2741	0.98301	0.9831	1	17569	0	-1.2741
PRMT5	4	0.00016349	0.00062111	0.1555	72	3	-1.2736	0.94131	0.94117	1	16789	0	-1.2736
NBPF4	1	0.0086598	0.0086069	0.445502	782	1	-1.2725	0.99134	0.99136	1	17733	0	-1.2725
ALG1	4	0.00035841	0.0012951	0.212916	108	4	-1.2719	0.97736	0.97742	1	17446	0	-1.2719
FAM21B	1	0.026856	0.026782	0.658719	1708	1	-1.2712	0.97314	0.97326	1	17347	0	-1.2712
NOB1	4	0.0014873	0.0053624	0.362573	266	3	-1.2703	0.95997	0.95985	1	17114	0	-1.2703
PRPF8	4	0.028781	0.088652	0.879674	1796	3	-1.2684	0.88339	0.88291	1	15699	0	-1.2684
GEMIN8	4	0.00087957	0.0031911	0.303205	190	4	-1.2676	0.99912	0.99911	1	17974	0	-1.2676
MPHOSPH10	4	0.0048826	0.017032	0.561628	542	3	-1.2614	0.94753	0.94744	1	16883	0	-1.2614
MARC2	4	0.18844	0.3624	1	6120	3	-1.2611	0.48298	0.63251	1	11209	1	-1.2611
SHMT2	4	0.0011944	0.0043077	0.335896	230	4	-1.2598	0.99723	0.99726	1	17902	0	-1.2598
HGS	4	0.013934	0.045662	0.772448	1049	3	-1.2557	0.95628	0.95616	1	17045	0	-1.2557
SF3A3	4	0.0042173	0.014783	0.543382	483	3	-1.2551	0.95292	0.95277	1	16970	0	-1.2551
RPLP0	4	0.00029655	0.0010834	0.193657	98	4	-1.2541	0.96701	0.96692	1	17234	0	-1.2541
OIP5	4	8.7312e-05	0.00032001	0.102954	54	4	-1.2502	0.96805	0.96794	1	17256	0	-1.2502
INTS8	4	0.00056503	0.0020487	0.248222	149	4	-1.2493	0.99652	0.99657	1	17882	0	-1.2493
CLPB	4	0.0059003	0.020411	0.594083	611	3	-1.2479	0.075923	0.1768	0.970629	3243	1	-1.2479
FARSB	4	9.1218e-05	0.00033647	0.102954	58	3	-1.2476	0.701	0.7563	1	13413	1	-1.2476
SNRNP200	4	0.00099944	0.0036013	0.311076	209	4	-1.247	0.97729	0.97736	1	17443	0	-1.247
FXN	4	0.015554	0.050678	0.791433	1135	3	-1.2452	0.7846	0.80396	1	14243	1	-1.2452
COPS3	4	0.0019492	0.0070044	0.412213	302	3	-1.2391	0.93645	0.93627	1	16706	0	-1.2391
TNIP1	4	0.0032021	0.011354	0.50734	402	3	-1.2389	0.0015543	0.0056086	0.834653	113	1	-1.2389
MED25	4	0.00066511	0.0024162	0.265968	164	4	-1.2351	0.99933	0.99935	1	17986	0	-1.2351
NAA35	4	0.00096025	0.0034785	0.311076	201	4	-1.2344	0.98138	0.98146	1	17531	0	-1.2344
SS18L2	4	0.0051474	0.017902	0.579173	553	3	-1.2343	0.60114	0.7113	1	12558	1	-1.2343
POLR2E	4	0.00050285	0.001814	0.240791	135	3	-1.2317	0.013924	0.045635	0.901915	899	1	-1.2317
DARS	4	0.002202	0.0078907	0.434998	324	4	-1.2288	0.9978	0.99783	1	17927	0	-1.2288
EXOSC3	4	0.00057422	0.0020816	0.250528	150	3	-1.2281	0.93906	0.93894	1	16760	0	-1.2281
RPS18	2	0.0019925	0.0038761	0.320652	306	2	-1.2242	0.91935	0.91917	1	16382	0	-1.2242
BPTF	4	0.0043874	0.01536	0.545674	500	4	-1.2234	0.99443	0.99454	1	17813	0	-1.2234
POLG2	4	0.0021887	0.0078441	0.434383	323	4	-1.2205	0.99285	0.99297	1	17775	0	-1.2205
PPCDC	4	0.00055479	0.0019993	0.247694	145	3	-1.2197	0.28132	0.44832	0.996886	8034	1	-1.2197
SOD1	4	0.007983	0.027127	0.66063	733	3	-1.2184	0.93361	0.93336	1	16659	0	-1.2184
EEF1A1	3	0.0089658	0.024149	0.632236	801	3	-1.2183	0.94923	0.94944	1	16908	0	-1.2183
HNRNPK	4	9.0077e-05	0.00033098	0.102954	57	4	-1.218	0.99991	0.99992	1	18032	0	-1.218
OST4	1	0.012548	0.012433	0.520767	978	1	-1.2178	0.98745	0.9875	1	17663	0	-1.2178
SNRPD2	4	0.059136	0.15005	0.985273	2704	3	-1.2162	0.84486	0.84762	1	15050	1	-1.2162
METTL16	4	0.0016171	0.0058329	0.37474	280	4	-1.2154	0.99838	0.9984	1	17941	0	-1.2154
GPR113	4	1.9791e-05	7.3765e-05	0.053267	25	4	-1.2137	0.99998	0.99998	1	18045	0	-1.2137
MRPL34	4	0.00016614	0.00062879	0.1555	73	4	-1.2136	0.99696	0.997	1	17898	0	-1.2136
IRS2	4	0.0011416	0.0041196	0.329821	223	3	-1.2049	0.70875	0.76028	1	13471	1	-1.2049
ZNF860	2	0.045353	0.081409	0.865529	2332	2	-1.203	0.86761	0.86734	1	15442	0	-1.203
CPSF4	4	9.6706e-06	3.4826e-05	0.037566	16	3	-1.202	0.60256	0.71188	1	12569	1	-1.202
HTRA2	4	4.403e-05	0.00016371	0.089255	32	4	-1.201	0.99996	0.99996	1	18042	0	-1.201
NDUFA11	4	2.7086e-05	9.8445e-05	0.066746	26	4	-1.1976	0.99997	0.99997	1	18044	0	-1.1976
SLC7A1	4	0.00043075	0.0015463	0.226958	123	4	-1.1965	0.99957	0.99959	1	18004	0	-1.1965
TBCA	4	0.0060756	0.020969	0.59844	623	3	-1.195	0.73463	0.77414	1	13719	1	-1.195
NUP43	4	0.0023985	0.0085773	0.445502	345	2	-1.1917	0.73274	0.77312	1	13697	1	-1.1917
SAE1	4	0.001437	0.005183	0.355817	260	3	-1.1847	0.86773	0.8677	1	15444	1	-1.1847
MAPK1	4	0.0097761	0.032789	0.696674	838	3	-1.183	0.194	0.36964	0.992039	6614	1	-1.183
RPL8	4	0.0012104	0.0043724	0.335896	234	4	-1.182	0.98468	0.98475	1	17604	0	-1.182
CDK2	4	0.0039889	0.014012	0.54166	461	3	-1.1817	0.83903	0.84285	1	14980	1	-1.1817
KIAA0100	4	0.0070346	0.024029	0.631422	681	3	-1.1812	0.75865	0.78786	1	13965	1	-1.1812
MAK16	4	0.0012082	0.0043637	0.335896	233	3	-1.1794	0.96098	0.96086	1	17138	0	-1.1794
NOM1	4	0.0003385	0.0012233	0.204483	107	3	-1.1772	0.42392	0.5783	1	10310	1	-1.1772
NUP50	4	0.0010491	0.0037878	0.318697	214	4	-1.1766	0.99838	0.9984	1	17940	0	-1.1766
SUPT4H1	4	0.019025	0.061005	0.820657	1319	3	-1.1765	0.79493	0.81076	1	14376	1	-1.1765
MED11	4	7.4746e-05	0.00027614	0.101437	47	4	-1.1714	0.99993	0.99993	1	18036	0	-1.1714
CHCHD1	4	0.0013825	0.0049818	0.353116	253	4	-1.1703	0.99862	0.99863	1	17950	0	-1.1703
MIOS	4	0.0012515	0.0045293	0.338447	239	3	-1.169	0.93972	0.93961	1	16768	0	-1.169
CENPN	4	0.0048593	0.016949	0.560412	541	4	-1.1685	0.99375	0.99385	1	17793	0	-1.1685
DMAP1	4	0.00011583	0.00043464	0.124548	63	4	-1.165	0.99988	0.99989	1	18030	0	-1.165
CTCF	4	0.0011449	0.0041289	0.329821	225	4	-1.162	0.99886	0.99884	1	17960	0	-1.162
SUMO1	1	0.067872	0.067896	0.845947	2957	1	-1.1591	0.93213	0.93248	1	16629	0	-1.1591
TIMELESS	4	0.0008202	0.0029761	0.293594	182	3	-1.1574	0.51887	0.66548	1	11749	1	-1.1574
CDC6	4	0.0047577	0.016608	0.555235	536	4	-1.1563	0.99379	0.99389	1	17796	0	-1.1563
RRS1	4	0.0039713	0.013952	0.540847	459	4	-1.1532	0.98667	0.98673	1	17644	0	-1.1532
AKR1C4	2	0.076969	0.13385	0.970418	3216	2	-1.1525	0.92303	0.92285	1	16451	0	-1.1525
MRPL51	4	0.0022163	0.0079442	0.434998	326	3	-1.1503	0.81535	0.825	1	14626	1	-1.1503
CINP	4	2.745e-05	0.00010064	0.066746	27	4	-1.1452	0.98461	0.98469	1	17602	0	-1.1452
WDR75	4	0.0040679	0.014273	0.543382	467	4	-1.1451	0.97641	0.97643	1	17427	0	-1.1451
NUP85	4	0.0025536	0.0090994	0.456312	357	3	-1.1421	0.47928	0.62911	1	11149	1	-1.1421
TSEN54	4	0.0040323	0.014166	0.543382	463	3	-1.1414	0.93868	0.93854	1	16752	0	-1.1414
INTS2	4	0.0059023	0.020417	0.594083	612	3	-1.1414	0.85683	0.85789	1	15251	1	-1.1414
TUBB	4	0.0007721	0.0027902	0.283652	177	4	-1.1379	0.9987	0.9987	1	17954	0	-1.1379
ACTR2	4	0.0042407	0.014869	0.543382	489	3	-1.1367	0.89307	0.89267	1	15878	0	-1.1367
NDOR1	4	0.00032232	0.0011679	0.198907	103	4	-1.1364	0.99968	0.99969	1	18012	0	-1.1364
TMEM101	4	0.0001307	0.000501	0.137039	66	4	-1.1358	0.99987	0.99988	1	18028	0	-1.1358
RNGTT	4	1.9262e-05	7.212e-05	0.053267	24	4	-1.1356	0.96748	0.96739	1	17246	0	-1.1356
SFSWAP	4	0.023347	0.073479	0.861936	1520	4	-1.1293	0.97665	0.97668	1	17431	0	-1.1293
DLG4	4	0.047616	0.12887	0.962577	2382	3	-1.1291	0.87726	0.87678	1	15607	1	-1.1291
SUDS3	4	0.0086778	0.029322	0.665174	784	3	-1.1283	0.92376	0.9236	1	16468	0	-1.1283
PARS2	4	0.0013528	0.0048778	0.350834	250	3	-1.1266	0.96362	0.96352	1	17177	0	-1.1266
SYNGR1	4	0.0049256	0.017175	0.562712	546	3	-1.1258	0.88244	0.88195	1	15685	0	-1.1258
PGLYRP1	4	0.0018651	0.0067066	0.404931	296	4	-1.1252	0.99813	0.99817	1	17933	0	-1.1252
CCND3	4	0.011894	0.039355	0.742393	947	3	-1.1235	0.83409	0.83902	1	14901	1	-1.1235
PSMG1	4	0.00053038	0.0019099	0.243751	139	3	-1.1226	0.92204	0.92184	1	16438	0	-1.1226
TIMM10B	4	0.00026438	0.00097266	0.187233	92	4	-1.1216	0.98759	0.98768	1	17665	0	-1.1216
CSNK2B	4	0.021622	0.068504	0.849455	1430	3	-1.121	0.95295	0.9528	1	16972	0	-1.121
GTPBP4	4	0.0055462	0.019222	0.58628	581	3	-1.1203	0.95926	0.95915	1	17101	0	-1.1203
KIAA0391	4	0.014584	0.047694	0.781615	1079	4	-1.1193	0.98542	0.98548	1	17620	0	-1.1193
EIF2AK4	4	0.0037408	0.013181	0.528779	444	3	-1.1192	0.91428	0.91406	1	16281	0	-1.1192
CFDP1	4	6.7441e-05	0.00025201	0.101437	43	4	-1.1186	0.99754	0.99757	1	17918	0	-1.1186
IMPDH2	4	0.00026351	0.00096772	0.187233	91	4	-1.1171	0.99974	0.99974	1	18017	0	-1.1171
CCNK	4	0.0009701	0.0035092	0.311076	202	4	-1.1163	0.99903	0.99901	1	17970	0	-1.1163
PTPN23	4	0.032109	0.097712	0.898685	1935	3	-1.1158	0.95147	0.95136	1	16942	0	-1.1158
NUDT4	4	0.0021572	0.0077388	0.433876	319	3	-1.1144	0.95234	0.9522	1	16961	0	-1.1144
MFN2	4	0.004428	0.015487	0.545674	505	4	-1.1137	0.98345	0.98352	1	17580	0	-1.1137
ATP6V1G1	4	0.0017803	0.0064181	0.394608	290	4	-1.1108	0.97099	0.97092	1	17307	0	-1.1108
MIPEP	4	0.0031176	0.011062	0.501754	396	3	-1.1086	0.70164	0.75662	1	13420	1	-1.1086
NDUFA9	3	0.00024314	0.00073628	0.169222	86	3	-1.1063	0.99976	0.99974	1	18020	0	-1.1063
THOP1	4	0.0011261	0.0040686	0.329374	222	3	-1.0984	0.88192	0.88141	1	15674	0	-1.0984
HSPA9	4	0.0010166	0.003666	0.315158	210	4	-1.0952	0.99898	0.99897	1	17966	0	-1.0952
POLE	4	7.5981e-05	0.00028217	0.101437	49	4	-1.0943	0.99992	0.99993	1	18035	0	-1.0943
UBAP2	4	0.15296	0.30788	1	5262	2	-1.0929	0.10786	0.23243	0.978368	4217	1	-1.0929
C19orf25	4	0.0076884	0.026173	0.657694	712	3	-1.0928	0.2506	0.42054	0.993696	7534	1	-1.0928
SSU72	4	0.0012411	0.0045002	0.338447	236	4	-1.0906	0.99876	0.99875	1	17957	0	-1.0906
DDX10	4	0.0099223	0.03325	0.696804	847	3	-1.0905	0.49349	0.64212	1	11364	1	-1.0905
UBE2M	4	0.0057168	0.019814	0.587732	601	4	-1.0887	0.99428	0.9944	1	17808	0	-1.0887
MANF	4	0.0020012	0.0071909	0.417608	308	3	-1.0884	0.95161	0.95149	1	16944	0	-1.0884
TRAIP	4	0.0025053	0.0089349	0.453095	353	3	-1.0882	0.53519	0.68072	1	12012	1	-1.0882
ZC3H13	3	0.015085	0.039528	0.742703	1105	3	-1.0876	0.96726	0.96749	1	17240	0	-1.0876
RAD51C	4	0.0060815	0.02099	0.59844	624	3	-1.0856	0.65671	0.73516	1	13006	1	-1.0856
TOP3A	4	0.00076832	0.0027803	0.283652	176	4	-1.0851	0.99227	0.99239	1	17761	0	-1.0851
GATAD1	4	0.00098416	0.0035487	0.311076	205	4	-1.0822	0.99902	0.999	1	17968	0	-1.0822
THOC7	4	0.00042302	0.0015238	0.226958	120	4	-1.0797	0.99958	0.9996	1	18005	0	-1.0797
ATP5O	4	0.00031257	0.0011339	0.195898	101	4	-1.0778	0.99969	0.9997	1	18014	0	-1.0778
PKMYT1	4	0.0019696	0.0070779	0.414861	305	3	-1.0764	0.93384	0.9336	1	16666	0	-1.0764
ERBB2IP	4	0.024746	0.077472	0.864635	1596	3	-1.0762	0.65301	0.73345	1	12975	1	-1.0762
DNLZ	4	0.00023485	0.00087284	0.183947	83	4	-1.0721	0.97527	0.97524	1	17396	0	-1.0721
MRPL20	4	0.0089669	0.030226	0.672005	802	3	-1.0711	0.4543	0.60614	1	10766	1	-1.0711
CYC1	4	0.00049101	0.0017706	0.23678	134	4	-1.0707	0.9683	0.9682	1	17262	0	-1.0707
RPS3	4	0.0042074	0.014748	0.543382	481	4	-1.0692	0.97795	0.97805	1	17461	0	-1.0692
WRB	4	0.0012966	0.0046823	0.343617	245	4	-1.0689	0.9987	0.99871	1	17955	0	-1.0689
CDC27	4	0.01186	0.039259	0.741647	945	4	-1.0688	0.97033	0.97024	1	17295	0	-1.0688
ZNF174	4	0.0010363	0.0037417	0.31863	212	3	-1.0685	0.60516	0.71296	1	12585	1	-1.0685
SETD8	4	0.0010762	0.0038898	0.320652	218	3	-1.0683	0.89115	0.89075	1	15843	0	-1.0683
PAIP1	4	0.0055646	0.019292	0.58628	583	3	-1.0677	0.73459	0.77412	1	13718	1	-1.0677
POP7	4	0.0060569	0.020902	0.59844	621	4	-1.0671	0.99394	0.99405	1	17801	0	-1.0671
CARM1	4	0.00017299	0.00065347	0.157294	75	4	-1.0648	0.99983	0.99984	1	18023	0	-1.0648
PET117	4	0.0025436	0.009072	0.456204	356	4	-1.0641	0.99746	0.9975	1	17914	0	-1.0641
GPR137C	4	0.012217	0.040334	0.747781	962	3	-1.0636	0.9385	0.93836	1	16750	0	-1.0636
KIF15	4	0.00063051	0.0022823	0.260778	158	3	-1.0607	0.8821	0.88158	1	15678	0	-1.0607
TIMM50	4	0.00065883	0.0023915	0.265717	162	4	-1.0595	0.9822	0.98227	1	17551	0	-1.0595
ROPN1L	4	0.0084707	0.028665	0.661076	770	4	-1.0588	0.98197	0.98205	1	17546	0	-1.0588
RFC5	4	0.00062216	0.0022582	0.260778	155	4	-1.0585	0.99938	0.9994	1	17990	0	-1.0585
WDR77	4	0.0058554	0.020256	0.594083	608	3	-1.0578	0.29756	0.46288	0.997123	8297	1	-1.0578
NUDT21	4	0.00089908	0.0032629	0.306802	192	4	-1.0574	0.9991	0.99909	1	17973	0	-1.0574
C5orf46	3	0.066662	0.1551	0.992057	2926	3	-1.0568	0.93334	0.9335	1	16658	0	-1.0568
PPP6R1	4	0.0015314	0.0055351	0.366028	272	4	-1.0564	0.97512	0.9751	1	17393	0	-1.0564
COPB1	4	0.0046977	0.016397	0.554078	530	4	-1.0559	0.97922	0.97931	1	17482	0	-1.0559
MRPS16	4	0.0035299	0.012463	0.520822	428	3	-1.055	0.027286	0.084513	0.927296	1604	1	-1.055
DSCR8	4	0.0088587	0.029896	0.669519	793	3	-1.0543	0.51134	0.65847	1	11646	1	-1.0543
PPP4C	4	0.00067548	0.0024534	0.268437	165	4	-1.0535	0.99932	0.99934	1	17985	0	-1.0535
POLR1B	4	0.00072813	0.0026459	0.27858	170	4	-1.0512	0.99927	0.99928	1	17982	0	-1.0512
MTHFD1	4	0.010752	0.03581	0.712081	898	2	-1.0488	0.34923	0.50991	0.998115	9162	1	-1.0488
RBBP4	4	0.0020969	0.0075347	0.427751	315	4	-1.0475	0.9891	0.98923	1	17693	0	-1.0475
SLC25A37	4	0.0052254	0.018166	0.580435	560	3	-1.0474	0.82663	0.83321	1	14792	1	-1.0474
FEN1	4	0.0013151	0.0047498	0.344368	248	3	-1.0468	0.44915	0.60144	1	10683	1	-1.0468
MAP2K2	4	0.00028356	0.0010418	0.193657	95	3	-1.0457	0.75809	0.78754	1	13956	1	-1.0457
UPF2	4	0.010707	0.035666	0.712081	892	3	-1.0455	0.1314	0.27171	0.988047	4904	1	-1.0455
CCDC94	4	0.0010628	0.0038388	0.320003	216	4	-1.0439	0.99894	0.99893	1	17964	0	-1.0439
PCGF1	3	0.00033362	0.0010017	0.188377	106	3	-1.0401	0.99967	0.99966	1	18010	0	-1.0401
POLR2H	4	0.0041303	0.014494	0.543382	471	4	-1.0398	0.99587	0.99595	1	17861	0	-1.0398
CTPS1	4	0.00018809	0.00070831	0.166067	77	3	-1.0389	0.92948	0.92921	1	16576	0	-1.0389
CCR10	4	8.8192e-05	0.00032331	0.102954	55	3	-1.0385	0.34207	0.50335	0.997123	9043	1	-1.0385
RPL28	4	0.01107	0.036825	0.724191	909	3	-1.0379	0.88968	0.88924	1	15811	0	-1.0379
CHERP	4	0.0020554	0.0073751	0.422562	313	3	-1.0377	0.86414	0.86447	1	15383	1	-1.0377
RNF145	4	0.0055004	0.019081	0.58628	576	3	-1.037	0.77939	0.80059	1	14179	1	-1.037
DVL2	4	0.0034616	0.012242	0.516367	425	4	-1.0365	0.99654	0.99659	1	17883	0	-1.0365
CHMP3	1	0.099104	0.099089	0.900614	3854	1	-1.0357	0.9009	0.90147	1	16021	0	-1.0357
NUP133	4	0.0071508	0.024408	0.633998	688	3	-1.035	0.026178	0.081446	0.927296	1547	1	-1.035
MRPL22	4	0.006743	0.02313	0.618621	669	3	-1.0341	0.77306	0.79665	1	14107	1	-1.0341
SNRPA1	4	0.0044858	0.015674	0.545674	513	3	-1.0325	0.95875	0.95867	1	17088	0	-1.0325
CRCP	4	0.00060581	0.0021957	0.257394	154	3	-1.0301	0.38482	0.54243	1	9713	1	-1.0301
CREBBP	4	0.015707	0.051137	0.793755	1141	3	-1.0299	0.7002	0.75592	1	13406	1	-1.0299
DDX46	4	0.017277	0.055863	0.814444	1220	3	-1.0299	0.94784	0.94774	1	16884	0	-1.0299
RABGGTB	4	0.0041644	0.014605	0.543382	477	3	-1.0297	0.96036	0.96023	1	17125	0	-1.0297
RPL12	4	0.014693	0.048018	0.781615	1086	3	-1.0297	0.93328	0.93302	1	16656	0	-1.0297
EHD4	4	0.0014398	0.0051929	0.355817	262	4	-1.028	0.99856	0.99857	1	17948	0	-1.028
AK2	4	0.0085437	0.028892	0.661076	778	3	-1.0274	0.47511	0.6253	1	11095	1	-1.0274
PRPF38A	4	0.00085019	0.003082	0.297533	187	4	-1.025	0.99915	0.99914	1	17976	0	-1.025
RPN2	4	0.00070804	0.0025779	0.275382	169	4	-1.0246	0.99929	0.9993	1	17983	0	-1.0246
KLC2	4	0.018738	0.060143	0.815746	1307	4	-1.0241	0.96711	0.96702	1	17235	0	-1.0241
SNAPC3	4	0.00039553	0.0014312	0.226958	113	4	-1.0235	0.9996	0.99962	1	18008	0	-1.0235
CDK6	4	0.010096	0.033767	0.701495	858	3	-1.0226	0.87872	0.87823	1	15623	1	-1.0226
TRIM50	4	0.0036594	0.012912	0.527385	436	4	-1.0205	0.99634	0.99641	1	17877	0	-1.0205
ASNA1	4	0.0047139	0.016459	0.554078	531	3	-1.0195	0.57118	0.69938	1	12335	1	-1.0195
BRD8	4	0.0012407	0.0044969	0.338447	235	4	-1.0186	0.99876	0.99875	1	17958	0	-1.0186
NDNL2	4	0.00055357	0.0019944	0.247694	144	4	-1.0182	0.99945	0.99946	1	17995	0	-1.0182
GAPDH	4	0.00091407	0.0033139	0.308073	193	3	-1.0176	0.8477	0.84999	1	15093	1	-1.0176
N6AMT1	4	0.001029	0.0037083	0.317277	211	4	-1.0173	0.99836	0.99838	1	17939	0	-1.0173
RINT1	4	0.0053019	0.018428	0.581178	567	3	-1.0159	0.77902	0.80035	1	14173	1	-1.0159
SMARCD2	4	0.0060836	0.020998	0.59844	625	3	-1.0154	0.96088	0.96075	1	17137	0	-1.0154
SART3	4	0.028081	0.086724	0.876635	1764	3	-1.0147	0.16888	0.33175	0.992039	5941	1	-1.0147
TAF1C	4	0.00038081	0.0013812	0.22264	112	4	-1.0146	0.98508	0.98516	1	17609	0	-1.0146
RPE	4	0.00088588	0.0032147	0.303846	191	3	-1.0139	0.28273	0.44959	0.996886	8059	1	-1.0139
MS4A12	4	0.0092485	0.031121	0.681829	814	3	-1.0135	0.25438	0.42404	0.993696	7604	1	-1.0135
TEK	4	0.0042174	0.014783	0.543382	484	3	-1.0114	0.95772	0.95764	1	17070	0	-1.0114
PSMB2	4	0.0010653	0.0038465	0.320003	217	3	-1.0113	0.75599	0.78632	1	13936	1	-1.0113
ZNF205	4	0.00083942	0.0030419	0.295832	185	3	-1.0095	0.84976	0.85171	1	15121	1	-1.0095
SMG7	4	0.00095772	0.0034724	0.311076	200	4	-1.0082	0.99088	0.99099	1	17726	0	-1.0082
NHP2L1	4	0.0026384	0.0093813	0.460974	364	4	-1.0078	0.99139	0.9915	1	17734	0	-1.0078
RAD51D	4	5.2433e-05	0.00019387	0.094595	37	3	-1.0065	0.89615	0.8958	1	15937	0	-1.0065
C16orf70	3	0.076494	0.17506	0.999382	3205	2	-1.0063	0.59786	0.64097	1	12538	1	-1.0063
ENO1	4	0.00013575	0.00052184	0.138541	68	4	-1.0062	0.98094	0.98102	1	17522	0	-1.0062
NOC4L	4	0.00053557	0.0019264	0.243751	141	4	-1.0056	0.99847	0.99849	1	17943	0	-1.0056
COPE	4	0.00012405	0.00047029	0.131531	64	4	-1.0045	0.99988	0.99988	1	18029	0	-1.0045
RPL38	4	0.004721	0.016484	0.554078	533	4	-1.0043	0.98628	0.98634	1	17633	0	-1.0043
BORA	4	0.048947	0.13125	0.966549	2419	2	-1.0043	0.95792	0.95783	1	17071	0	-1.0043
AATF	4	0.0005553	0.0020032	0.247694	146	4	-1.0021	0.99944	0.99946	1	17994	0	-1.0021
MARC1	3	0.2445	0.377	1	7208	2	-1.0005	0.79125	0.79136	1	14321	1	-1.0005
DHX29	4	0.0040946	0.014369	0.543382	468	3	-0.99954	0.88254	0.88206	1	15686	0	-0.99954
YRDC	4	0.0083198	0.028192	0.661076	757	3	-0.99774	0.88627	0.88587	1	15756	0	-0.99774
RNF8	4	0.0014185	0.0051068	0.355817	257	3	-0.99757	0.21241	0.38634	0.993696	6917	1	-0.99757
YJEFN3	4	0.0044182	0.015451	0.545674	503	3	-0.99705	0.061178	0.14991	0.957824	2787	1	-0.99705
CENPM	4	0.0014486	0.0052231	0.355819	264	4	-0.99609	0.99855	0.99857	1	17947	0	-0.99609
FAM60A	4	0.0050796	0.017681	0.574943	550	3	-0.99598	0.73482	0.77424	1	13723	1	-0.99598
MLXIPL	4	0.0059852	0.020672	0.595188	620	4	-0.99597	0.99162	0.99174	1	17740	0	-0.99597
MLX	4	0.0021782	0.0078139	0.434044	322	3	-0.99538	0.019397	0.062125	0.910341	1211	1	-0.99538
MRPS14	4	0.001698	0.006105	0.38536	285	4	-0.99476	0.98838	0.98848	1	17678	0	-0.99476
SRSF3	4	0.021122	0.067062	0.84562	1406	3	-0.99379	0.92523	0.92501	1	16498	0	-0.99379
CMPK1	4	0.00024242	0.00089313	0.183947	85	3	-0.99295	0.76391	0.79103	1	14025	1	-0.99295
NELFCD	4	0.0080861	0.027445	0.66063	737	3	-0.99259	0.9604	0.96028	1	17127	0	-0.99259
LRRC1	4	0.0094322	0.031695	0.684475	824	4	-0.99196	0.96817	0.96805	1	17260	0	-0.99196
PTK6	4	0.0050478	0.017575	0.572712	549	4	-0.99045	0.99317	0.99328	1	17782	0	-0.99045
C1QBP	4	0.0020458	0.007345	0.422416	311	3	-0.98927	0.56501	0.69708	1	12294	1	-0.98927
CCNA2	4	0.019361	0.062009	0.825763	1331	3	-0.98833	0.3894	0.54661	1	9772	1	-0.98833
POLR3E	4	0.00059413	0.0021513	0.253834	153	4	-0.98675	0.99941	0.99943	1	17991	0	-0.98675
SPATA5L1	4	0.010045	0.033615	0.699816	856	4	-0.9856	0.98996	0.99004	1	17712	0	-0.9856
WDR43	4	0.030327	0.092847	0.891582	1856	3	-0.98552	0.83238	0.83761	1	14876	1	-0.98552
WBP2NL	4	0.005591	0.019382	0.586486	590	4	-0.98523	0.98177	0.98185	1	17541	0	-0.98523
TMEM240	3	0.040065	0.098149	0.899886	2182	3	-0.98469	0.95694	0.95724	1	17059	0	-0.98469
PKIA	3	0.026259	0.066593	0.843031	1680	2	-0.98425	0.80295	0.80286	1	14478	0	-0.98425
SARS	4	0.0097791	0.032802	0.696674	840	3	-0.98366	0.94533	0.94518	1	16845	0	-0.98366
PMVK	4	0.0041645	0.014605	0.543382	478	4	-0.98167	0.99584	0.99591	1	17860	0	-0.98167
NCKIPSD	4	0.0021322	0.0076505	0.432297	316	3	-0.98165	0.92468	0.92447	1	16484	0	-0.98165
SYT5	4	0.0084187	0.028489	0.661076	764	3	-0.98046	0.83776	0.84188	1	14958	1	-0.98046
GEMIN5	4	0.0051986	0.018079	0.579718	558	3	-0.98028	0.91992	0.91971	1	16395	0	-0.98028
COX17	4	0.0084842	0.028713	0.661076	772	3	-0.98024	0.33938	0.50085	0.997123	8999	1	-0.98024
CDK5	4	0.0022426	0.0080333	0.436844	328	3	-0.98021	0.94324	0.9431	1	16816	0	-0.98021
INTS10	4	0.0012045	0.0043472	0.335896	232	4	-0.97993	0.9951	0.99518	1	17830	0	-0.97993
HMHA1	4	0.0083232	0.028197	0.661076	758	3	-0.97955	0.17237	0.33724	0.992039	6031	1	-0.97955
NHP2	4	0.00064314	0.0023344	0.263397	160	4	-0.97887	0.99936	0.99937	1	17988	0	-0.97887
NELFB	4	0.0022893	0.0081803	0.438214	335	3	-0.97887	0.93205	0.93174	1	16625	0	-0.97887
TBC1D10B	4	0.075914	0.18008	1	3188	3	-0.9782	0.86628	0.8664	1	15422	1	-0.9782
EIF2S1	4	0.010015	0.033523	0.698837	855	3	-0.97667	0.89143	0.89105	1	15846	0	-0.97667
CUL1	4	0.0021416	0.0076867	0.432297	318	3	-0.97206	0.66505	0.73893	1	13079	1	-0.97206
ELP5	4	0.0095534	0.032062	0.687419	832	3	-0.97197	0.48402	0.63344	1	11227	1	-0.97197
VARS	4	0.011243	0.037359	0.729925	915	4	-0.96923	0.98876	0.98889	1	17690	0	-0.96923
GRK7	4	0.0067171	0.023034	0.618621	666	4	-0.96902	0.99328	0.99339	1	17784	0	-0.96902
TXNL4A	4	0.035353	0.10597	0.920652	2047	3	-0.96854	0.96007	0.95994	1	17118	0	-0.96854
PDSS1	4	0.0051274	0.017846	0.578417	552	3	-0.96754	0.94343	0.94329	1	16818	0	-0.96754
MBNL1	4	0.0028331	0.010077	0.476245	380	3	-0.96702	0.94794	0.94785	1	16886	0	-0.96702
RABEP2	4	0.010404	0.034729	0.710834	874	3	-0.96627	0.73207	0.77274	1	13692	1	-0.96627
WDR33	4	0.00083121	0.0030134	0.295658	184	4	-0.965	0.99917	0.99915	1	17977	0	-0.965
CEP57	4	0.0015841	0.0057128	0.372324	276	4	-0.96404	0.99842	0.99844	1	17942	0	-0.96404
TOE1	4	6.4215e-05	0.00024049	0.101437	40	4	-0.96299	0.99994	0.99994	1	18040	0	-0.96299
NDUFAF3	4	0.0042232	0.014802	0.543382	485	4	-0.96281	0.99578	0.99586	1	17858	0	-0.96281
MAP4K2	4	0.00017171	0.00065018	0.157294	74	4	-0.961	0.99983	0.99984	1	18024	0	-0.961
RAD54L	4	0.0025174	0.0089722	0.453712	354	4	-0.96091	0.99748	0.99752	1	17916	0	-0.96091
PFN1	4	0.0022185	0.0079516	0.434998	327	3	-0.95886	0.59296	0.70797	1	12506	1	-0.95886
BLM	4	0.00323	0.011458	0.508466	404	3	-0.9571	0.67118	0.7418	1	13146	1	-0.9571
NUS1	4	0.0090104	0.03036	0.673322	804	3	-0.95681	0.48388	0.63332	1	11223	1	-0.95681
COPA	4	0.0043738	0.015305	0.545674	498	4	-0.9562	0.99076	0.99087	1	17723	0	-0.9562
SREK1	4	0.026049	0.081105	0.864635	1671	3	-0.95604	0.13743	0.28168	0.989137	5057	1	-0.95604
FOXC1	4	0.0011609	0.004198	0.332202	227	4	-0.95603	0.99884	0.99883	1	17959	0	-0.95603
TUFM	4	0.0095214	0.031955	0.686769	830	4	-0.95561	0.98367	0.98373	1	17584	0	-0.95561
ELL	4	0.013998	0.045861	0.772448	1053	4	-0.95502	0.98305	0.98313	1	17570	0	-0.95502
NDUFC1	4	0.0019169	0.0068958	0.410858	300	4	-0.95354	0.99808	0.99812	1	17930	0	-0.95354
RPS23	4	0.00056281	0.0020377	0.248222	148	3	-0.95346	0.8919	0.89152	1	15857	0	-0.95346
GFPT1	4	0.0036991	0.013044	0.527482	438	4	-0.95254	0.99171	0.99184	1	17741	0	-0.95254
POLR2G	4	0.020822	0.066189	0.84267	1395	3	-0.95226	0.36991	0.52881	1	9473	1	-0.95226
PSMA3	4	0.012179	0.040221	0.747479	960	3	-0.94963	0.9519	0.95178	1	16953	0	-0.94963
ARID3A	4	0.012286	0.040546	0.747781	966	3	-0.94701	0.53947	0.68473	1	12082	1	-0.94701
ILF2	4	5.5744e-05	0.00020484	0.097316	38	4	-0.94599	0.99994	0.99995	1	18041	0	-0.94599
POLR2F	4	0.0041568	0.014585	0.543382	476	4	-0.94525	0.96726	0.96715	1	17239	0	-0.94525
SEMA3D	4	0.076829	0.18167	1	3212	3	-0.94145	0.93642	0.93623	1	16705	0	-0.94145
PRPF38B	4	0.00059368	0.0021502	0.253834	152	3	-0.9413	0.91378	0.91356	1	16267	0	-0.9413
POLR3C	4	0.0029075	0.010346	0.483217	383	4	-0.94089	0.97154	0.9715	1	17319	0	-0.94089
C11orf72	4	0.029813	0.091451	0.887139	1838	3	-0.94072	0.65518	0.73441	1	12996	1	-0.94072
DBF4	4	0.0034846	0.012319	0.517465	426	4	-0.94019	0.99652	0.99657	1	17881	0	-0.94019
RHOC	4	0.0071227	0.024314	0.633998	685	4	-0.94014	0.99288	0.993	1	17777	0	-0.94014
ZNF678	2	0.25678	0.34292	1	7388	1	-0.9399	0.793	0.79238	1	14349	0	-0.9399
DNAJA2	4	0.0082054	0.027827	0.660758	749	4	-0.93985	0.96683	0.96674	1	17231	0	-0.93985
TIMM44	4	0.0027608	0.0098047	0.468791	375	4	-0.93968	0.97728	0.97734	1	17442	0	-0.93968
FLT3	4	0.0026656	0.009468	0.463213	367	3	-0.938	0.36767	0.52679	1	9435	1	-0.938
CTRL	4	0.013445	0.044154	0.770924	1020	3	-0.93733	0.75815	0.78758	1	13959	1	-0.93733
SUPT16H	4	0.001556	0.0056163	0.369307	273	4	-0.93668	0.99508	0.99517	1	17829	0	-0.93668
NUDCD2	4	0.015348	0.050042	0.787799	1124	4	-0.93651	0.97972	0.97982	1	17493	0	-0.93651
MCM4	4	0.0025789	0.0091817	0.457893	359	3	-0.93606	0.69421	0.75297	1	13351	1	-0.93606
NOP2	4	0.0047278	0.016512	0.554078	534	4	-0.93593	0.99527	0.99536	1	17837	0	-0.93593
MED15	4	0.0092296	0.031055	0.681201	813	3	-0.9359	0.83579	0.84033	1	14926	1	-0.9359
DHX15	4	0.0099338	0.033278	0.696804	849	3	-0.93439	0.95609	0.95595	1	17043	0	-0.93439
GPR61	4	0.091166	0.20654	1	3640	3	-0.93439	0.80477	0.81752	1	14504	1	-0.93439
DCTN2	4	0.016917	0.054777	0.806935	1208	3	-0.93409	0.89786	0.89756	1	15970	0	-0.93409
GJC3	4	0.0037972	0.013371	0.532872	447	4	-0.93252	0.9962	0.99628	1	17873	0	-0.93252
NAPRT1	4	0.0056222	0.019487	0.586486	592	4	-0.93126	0.99438	0.99449	1	17812	0	-0.93126
SAP30BP	3	0.070752	0.16337	0.995225	3040	3	-0.92958	0.92925	0.92937	1	16572	0	-0.92958
SF3B3	4	0.024893	0.077908	0.864635	1604	3	-0.92956	0.95026	0.95016	1	16925	0	-0.92956
MUC20	4	0.0067375	0.023109	0.618621	667	4	-0.92885	0.9742	0.97415	1	17372	0	-0.92885
PSMD14	4	0.0064316	0.022133	0.610629	647	4	-0.92883	0.9922	0.99232	1	17758	0	-0.92883
ZNHIT3	4	0.00041776	0.0015063	0.226958	117	3	-0.92877	0.33293	0.49498	0.997123	8886	1	-0.92877
DROSHA	4	0.0064969	0.022344	0.613041	651	4	-0.92685	0.9935	0.99361	1	17787	0	-0.92685
BUD31	4	0.010725	0.035725	0.712081	896	3	-0.92604	0.36147	0.52111	0.999967	9339	1	-0.92604
NAA38	4	0.022586	0.071283	0.855377	1481	3	-0.92439	0.0020062	0.007209	0.834653	145	1	-0.92439
TMEM106C	4	0.010877	0.036202	0.715054	905	3	-0.92413	0.095907	0.21189	0.978368	3846	1	-0.92413
GPX7	4	0.00070485	0.0025692	0.275382	168	4	-0.92388	0.9993	0.99931	1	17984	0	-0.92388
MUS81	4	0.0014711	0.0053125	0.360549	265	3	-0.92237	0.60375	0.7124	1	12576	1	-0.92237
NOL9	4	0.0031375	0.011125	0.502215	397	4	-0.92172	0.99686	0.9969	1	17895	0	-0.92172
TIMM13	4	0.027021	0.08376	0.871039	1718	3	-0.92157	0.93062	0.93034	1	16594	0	-0.92157
MTRNR2L6	1	0.04566	0.045665	0.772448	2335	1	-0.92084	0.95434	0.95461	1	16999	0	-0.92084
SLC5A3	4	0.0039267	0.013794	0.540063	455	3	-0.92061	0.0013284	0.0047969	0.834653	96	1	-0.92061
MARS	4	0.0012023	0.004339	0.335896	231	4	-0.91952	0.97078	0.97071	1	17303	0	-0.91952
KIF11	4	0.00041079	0.0014844	0.226958	115	3	-0.91928	0.26933	0.43752	0.996308	7840	1	-0.91928
MEAF6	4	0.038372	0.11177	0.934616	2129	3	-0.91893	0.85122	0.85296	1	15151	1	-0.91893
AURKB	4	0.00079157	0.0028664	0.289092	179	4	-0.91822	0.98546	0.98552	1	17621	0	-0.91822
FSIP1	3	0.019531	0.050395	0.788377	1342	3	-0.91265	0.98047	0.98059	1	17509	0	-0.91265
GEMIN2	4	0.018729	0.06012	0.815746	1306	3	-0.9126	0.92253	0.92236	1	16444	0	-0.9126
POLD3	4	0.0023517	0.0084103	0.443952	340	4	-0.91251	0.99765	0.99767	1	17923	0	-0.91251
WFS1	3	0.047345	0.11418	0.936677	2376	2	-0.91235	0.55745	0.61604	1	12252	1	-0.91235
SMARCD3	4	0.015117	0.049344	0.787799	1109	3	-0.91228	0.3395	0.50098	0.997123	9001	1	-0.91228
ZNF777	3	0.035883	0.088677	0.879674	2063	2	-0.91201	0.36157	0.50846	0.997426	9344	1	-0.91201
CEBPZ	4	0.015309	0.049928	0.787799	1122	3	-0.91095	0.83384	0.8388	1	14896	1	-0.91095
GTPBP10	4	0.0043348	0.015164	0.545674	495	4	-0.91091	0.99567	0.99575	1	17852	0	-0.91091
RBX1	4	0.0026005	0.0092497	0.460014	360	3	-0.90972	0.69677	0.75421	1	13374	1	-0.90972
NXNL1	4	0.004413	0.015434	0.545674	501	4	-0.90963	0.99516	0.99524	1	17834	0	-0.90963
WRAP53	4	0.022985	0.072418	0.85574	1506	3	-0.90901	0.84385	0.84677	1	15038	1	-0.90901
ACTR8	4	0.018441	0.059274	0.814444	1285	3	-0.90827	0.14495	0.29386	0.989137	5281	1	-0.90827
XPO1	3	0.018258	0.047327	0.781615	1270	2	-0.9077	0.18449	0.30255	0.989137	6364	1	-0.9077
RNPC3	4	0.10931	0.23728	1	4126	3	-0.90768	0.33622	0.49797	0.997123	8944	1	-0.90768
ZEB2	4	0.0010819	0.0039123	0.32104	219	4	-0.90753	0.99892	0.99891	1	17963	0	-0.90753
C20orf196	4	0.00063437	0.0022993	0.261069	159	3	-0.90681	0.44097	0.59391	1	10560	1	-0.90681
NOA1	4	0.0015936	0.0057468	0.373193	277	3	-0.90663	0.82817	0.83435	1	14817	1	-0.90663
SSX7	1	0.096799	0.096785	0.897112	3795	1	-0.90652	0.9032	0.90374	1	16069	0	-0.90652
NAMPT	4	0.038685	0.11237	0.936533	2135	3	-0.90507	0.41239	0.56768	1	10140	1	-0.90507
VARS2	4	0.001288	0.0046527	0.342837	244	3	-0.90439	0.0098322	0.03296	0.874741	673	1	-0.90439
MRP63	4	0.0045522	0.015897	0.545674	519	4	-0.90416	0.9767	0.97674	1	17432	0	-0.90416
MTOR	4	0.016181	0.052584	0.802164	1161	3	-0.90353	0.95839	0.95831	1	17080	0	-0.90353
HMGN2	3	0.022523	0.057718	0.814444	1477	2	-0.90352	0.44481	0.55362	1	10617	1	-0.90352
UTP20	4	0.0080993	0.027484	0.66063	739	3	-0.90317	0.73953	0.7768	1	13761	1	-0.90317
COX5A	4	0.0039056	0.013729	0.538797	454	4	-0.90287	0.99609	0.99618	1	17868	0	-0.90287
TAF5	4	0.022652	0.071471	0.855377	1488	4	-0.90159	0.97	0.96991	1	17287	0	-0.90159
LACTB2	4	0.0001337	0.00051526	0.138541	67	4	-0.90149	0.99987	0.99987	1	18027	0	-0.90149
C3orf27	4	0.054721	0.14206	0.9741	2592	3	-0.90144	0.65472	0.73422	1	12989	1	-0.90144
DHDDS	4	0.0098825	0.033119	0.696804	843	3	-0.90071	0.92332	0.92316	1	16459	0	-0.90071
LSM2	4	0.0021641	0.0077667	0.434044	320	3	-0.90022	0.74107	0.7777	1	13780	1	-0.90022
PTPMT1	4	0.0062975	0.021685	0.606946	638	3	-0.90004	0.95413	0.95399	1	16993	0	-0.90004
ZZZ3	4	0.0084681	0.028658	0.661076	769	4	-0.8996	0.97156	0.97152	1	17320	0	-0.8996
CLN5	4	0.009902	0.033181	0.696804	846	3	-0.89855	0.89918	0.89884	1	15991	0	-0.89855
SACM1L	4	0.0072624	0.02476	0.637549	695	4	-0.89839	0.99274	0.99286	1	17772	0	-0.89839
HLA-B	2	0.050375	0.089832	0.884522	2458	1	-0.89798	0.478	0.49577	0.997123	11124	1	-0.89798
ZNF600	4	0.00030274	0.0011037	0.19535	99	3	-0.89548	0.41459	0.56974	1	10174	1	-0.89548
SDCBP2	4	0.018297	0.058858	0.814444	1274	3	-0.8939	0.30211	0.46705	0.997123	8380	1	-0.8939
OLIG2	4	0.002307	0.0082548	0.438968	337	3	-0.89376	0.74103	0.77768	1	13779	1	-0.89376
TMEM132B	4	0.011578	0.038391	0.735748	934	3	-0.89346	0.81993	0.82828	1	14698	1	-0.89346
WBP11	4	0.012642	0.04165	0.755462	984	3	-0.89339	0.68654	0.74921	1	13272	1	-0.89339
NCDN	4	0.0024283	0.0086903	0.448246	347	4	-0.89258	0.988	0.9881	1	17673	0	-0.89258
SERPINB5	4	0.013809	0.04527	0.772448	1040	3	-0.89257	0.73802	0.776	1	13742	1	-0.89257
FECH	4	0.0085176	0.02881	0.661076	774	3	-0.89188	0.27125	0.43927	0.996308	7872	1	-0.89188
MED16	4	0.01244	0.04101	0.750113	976	3	-0.89168	0.95182	0.9517	1	16950	0	-0.89168
LSM7	4	0.0014977	0.0054062	0.362822	267	3	-0.89162	0.31964	0.4829	0.997123	8666	1	-0.89162
PRKRIP1	4	0.0023174	0.0082916	0.438968	339	4	-0.89074	0.99768	0.99771	1	17924	0	-0.89074
EFNA2	4	0.0131	0.043079	0.764708	1006	4	-0.89018	0.97997	0.98007	1	17498	0	-0.89018
ANAPC5	4	0.0023167	0.0082894	0.438968	338	3	-0.88976	0.77929	0.80053	1	14177	1	-0.88976
BSX	4	0.00081091	0.002941	0.293594	180	4	-0.88937	0.99919	0.99918	1	17979	0	-0.88937
GTPBP8	4	0.016623	0.053889	0.802164	1192	4	-0.88897	0.98338	0.98346	1	17577	0	-0.88897
UQCR10	4	0.0052731	0.018331	0.580907	562	4	-0.88807	0.97571	0.9757	1	17406	0	-0.88807
CYB561D2	4	0.0075575	0.025758	0.652195	707	3	-0.88765	0.77871	0.80015	1	14169	1	-0.88765
LAS1L	4	0.0084835	0.02871	0.661076	771	4	-0.88727	0.99152	0.99164	1	17736	0	-0.88727
MCM2	4	0.007456	0.025422	0.649145	701	3	-0.88711	0.9512	0.9511	1	16940	0	-0.88711
COX5B	4	0.0014327	0.0051649	0.355817	259	4	-0.88701	0.99857	0.99858	1	17949	0	-0.88701
NMD3	4	0.015317	0.049957	0.787799	1123	3	-0.88645	0.95599	0.95585	1	17041	0	-0.88645
DNTTIP2	4	0.0042926	0.015034	0.545674	491	3	-0.88597	0.95581	0.95567	1	17037	0	-0.88597
RRP9	4	0.0030039	0.010677	0.49296	389	4	-0.88552	0.99425	0.99437	1	17805	0	-0.88552
CIAO1	4	0.024813	0.077661	0.864635	1598	3	-0.88527	0.55532	0.69337	1	12225	1	-0.88527
ZNF217	4	0.008152	0.027651	0.66063	744	4	-0.8852	0.97434	0.97429	1	17377	0	-0.8852
TRUB2	4	0.0086831	0.029336	0.665174	785	4	-0.88506	0.97044	0.97037	1	17299	0	-0.88506
SNRNP27	4	0.014663	0.047931	0.781615	1085	4	-0.88487	0.98534	0.98539	1	17617	0	-0.88487
FBL	4	0.0027596	0.0097987	0.468791	374	4	-0.88378	0.99724	0.99727	1	17903	0	-0.88378
CENPC	4	0.013692	0.044914	0.772448	1030	3	-0.88346	0.85997	0.8607	1	15308	1	-0.88346
TMPRSS11D	4	0.0094959	0.031878	0.68662	828	3	-0.8814	0.45258	0.60457	1	10741	1	-0.8814
TSG101	4	0.0013049	0.0047141	0.344368	246	4	-0.88134	0.98606	0.98614	1	17630	0	-0.88134
SMOX	4	0.027042	0.083818	0.871136	1719	3	-0.88024	0.61476	0.71692	1	12675	1	-0.88024
DNM2	4	0.049787	0.13287	0.966907	2448	3	-0.87907	0.80481	0.81754	1	14505	1	-0.87907
PAXIP1	4	0.0083283	0.028216	0.661076	759	4	-0.87833	0.98232	0.98238	1	17555	0	-0.87833
CALB2	4	0.0086224	0.029148	0.664398	780	3	-0.87659	0.92645	0.92621	1	16523	0	-0.87659
HDAC3	4	0.0037043	0.013059	0.527482	440	3	-0.87655	0.90221	0.90182	1	16045	0	-0.87655
SKIV2L2	4	0.0028075	0.009978	0.474036	378	4	-0.87605	0.98905	0.98919	1	17692	0	-0.87605
ITGAD	4	0.0034457	0.012182	0.516367	422	3	-0.87593	0.92943	0.92916	1	16575	0	-0.87593
PDCD11	4	0.0036994	0.013044	0.527482	439	4	-0.87449	0.96883	0.96873	1	17269	0	-0.87449
RPRD2	4	0.0023799	0.0085126	0.445444	343	3	-0.87406	0.85238	0.85395	1	15173	1	-0.87406
GINS2	4	0.016533	0.053633	0.802164	1184	3	-0.87303	0.44814	0.60047	1	10664	1	-0.87303
NDUFB2	4	0.00024659	0.00090685	0.183947	89	3	-0.87288	0.34744	0.50829	0.997426	9137	1	-0.87288
N6AMT2	4	0.029962	0.091848	0.888445	1842	4	-0.87279	0.97004	0.96996	1	17289	0	-0.87279
WDR18	4	0.019658	0.062844	0.825763	1348	3	-0.8725	0.89869	0.89835	1	15981	0	-0.8725
EIF2B1	4	0.0059113	0.020446	0.594083	613	2	-0.87197	0.090648	0.20275	0.978368	3679	2	-0.87197
WDR1	4	0.0048126	0.016797	0.55639	540	3	-0.8715	0.88711	0.88668	1	15768	0	-0.8715
HPX	4	0.0020022	0.0071942	0.417608	309	3	-0.87131	0.1441	0.29247	0.989137	5258	1	-0.87131
SMARCD1	4	0.0016454	0.0059311	0.379696	281	3	-0.8701	0.68574	0.74883	1	13267	1	-0.8701
RPS19	3	0.0045985	0.012755	0.523774	523	3	-0.86998	0.97758	0.97776	1	17454	0	-0.86998
IGF1R	4	0.015091	0.049266	0.787799	1106	3	-0.86977	0.5602	0.69522	1	12265	1	-0.86977
XRCC5	4	0.0071394	0.024366	0.633998	686	4	-0.86904	0.99286	0.99298	1	17776	0	-0.86904
NELFA	4	0.0034171	0.012088	0.516367	419	4	-0.86901	0.98523	0.9853	1	17614	0	-0.86901
MT2A	1	0.13159	0.13146	0.966549	4714	1	-0.86881	0.86841	0.86886	1	15452	0	-0.86881
UPP2	4	0.027275	0.084484	0.87492	1725	4	-0.86874	0.97272	0.97269	1	17343	0	-0.86874
CHAF1B	4	0.045071	0.12425	0.950124	2323	3	-0.8675	0.51664	0.66341	1	11717	1	-0.8675
YARS	4	0.0020405	0.007328	0.422416	310	4	-0.86719	0.99796	0.998	1	17929	0	-0.86719
TNNI3K	1	0.038902	0.038796	0.73802	2140	1	-0.86645	0.9611	0.96141	1	17141	0	-0.86645
ATF7	4	0.00024374	0.00089643	0.183947	87	4	-0.86568	0.99976	0.99976	1	18019	0	-0.86568
SEC11A	4	0.023289	0.073312	0.861093	1517	3	-0.86533	0.94841	0.94832	1	16895	0	-0.86533
PLS3	4	0.01206	0.039854	0.743265	957	3	-0.86478	0.39489	0.55171	1	9865	1	-0.86478
INTS7	4	0.002729	0.0096945	0.467954	372	4	-0.86356	0.98392	0.98397	1	17590	0	-0.86356
GPR63	4	0.0072069	0.024588	0.63503	692	4	-0.86307	0.9781	0.97819	1	17464	0	-0.86307
PRMT1	4	0.009928	0.03326	0.696804	848	3	-0.86277	0.93108	0.93078	1	16607	0	-0.86277
GPC1	4	0.00031364	0.0011394	0.195898	102	4	-0.86209	0.99969	0.9997	1	18013	0	-0.86209
SNIP1	4	0.0052086	0.018114	0.579814	559	4	-0.86169	0.98992	0.99001	1	17711	0	-0.86169
THAP4	4	0.10916	0.23703	1	4121	3	-0.85983	0.7474	0.78136	1	13847	1	-0.85983
RAD9A	4	0.0044165	0.015446	0.545674	502	3	-0.85905	0.88943	0.88898	1	15805	0	-0.85905
PRAP1	4	0.002623	0.0093303	0.460974	361	4	-0.85824	0.99738	0.9974	1	17910	0	-0.85824
C21orf59	4	0.002867	0.010198	0.479437	382	4	-0.85669	0.99713	0.99716	1	17901	0	-0.85669
CCBL2	4	0.043556	0.12148	0.946091	2281	3	-0.85635	0.93469	0.93446	1	16677	0	-0.85635
RBBP6	4	0.0081471	0.027632	0.66063	743	4	-0.85618	0.99185	0.99199	1	17746	0	-0.85618
CMIP	4	0.010237	0.034206	0.704127	867	4	-0.85591	0.97359	0.97354	1	17358	0	-0.85591
GNB1L	3	0.00035871	0.0010774	0.193657	109	3	-0.8551	0.99964	0.99963	1	18009	0	-0.8551
SYS1	4	9.8571e-05	0.00036663	0.110314	59	4	-0.85389	0.9999	0.99991	1	18031	0	-0.85389
CLNS1A	4	0.0040456	0.014203	0.543382	465	2	-0.85359	0.57031	0.69904	1	12330	1	-0.85359
OR8J1	1	0.021229	0.021151	0.600372	1412	1	-0.85237	0.97877	0.97887	1	17473	0	-0.85237
MARS2	4	0.0041743	0.01463	0.543382	479	3	-0.85199	0.14576	0.29515	0.989137	5308	1	-0.85199
THAP1	4	0.0062065	0.021397	0.60209	633	3	-0.85153	0.23832	0.40958	0.993696	7344	1	-0.85153
MCM8	4	0.0042347	0.014848	0.543382	487	3	-0.84956	0.80977	0.82099	1	14561	1	-0.84956
PAN2	4	0.0055459	0.019221	0.58628	580	4	-0.84952	0.99445	0.99456	1	17819	0	-0.84952
SLX4	4	0.00062811	0.0022747	0.260778	157	3	-0.84812	0.92159	0.92139	1	16428	0	-0.84812
CR1	4	0.017411	0.056264	0.814444	1229	4	-0.8468	0.98259	0.98265	1	17562	0	-0.8468
BZRAP1	4	0.10884	0.23648	1	4109	2	-0.84527	0.75157	0.7838	1	13883	1	-0.84527
HAP1	4	0.0091856	0.030908	0.679641	811	3	-0.84491	0.79697	0.81213	1	14399	1	-0.84491
TICRR	4	0.022321	0.070519	0.854419	1467	3	-0.84402	0.76083	0.78918	1	13990	1	-0.84402
CEBPA	4	0.017259	0.055806	0.814438	1219	3	-0.84376	0.94444	0.9443	1	16835	0	-0.84376
WDR36	4	0.017612	0.056841	0.814444	1239	3	-0.84316	0.88917	0.88873	1	15803	0	-0.84316
RPUSD3	4	0.0032693	0.011602	0.511259	406	3	-0.8415	0.54994	0.69139	1	12191	1	-0.8415
LILRB3	1	0.07714	0.077179	0.863266	3223	1	-0.84108	0.92286	0.92341	1	16450	0	-0.84108
GULP1	4	0.015436	0.050301	0.787799	1131	4	-0.84062	0.97338	0.97333	1	17354	0	-0.84062
ISCA1	1	0.17407	0.17388	0.999382	5778	1	-0.84024	0.82593	0.82634	1	14776	0	-0.84024
PTBP1	4	0.0010885	0.0039337	0.321334	220	3	-0.83914	0.23772	0.40904	0.993696	7335	1	-0.83914
RPL14	4	0.00041916	0.001514	0.226958	118	3	-0.83729	0.81054	0.82152	1	14568	1	-0.83729
E2F5	4	0.016926	0.0548	0.806935	1209	3	-0.837	0.9317	0.93139	1	16620	0	-0.837
MLLT4	4	0.001743	0.0062777	0.390799	289	4	-0.83699	0.99575	0.99583	1	17855	0	-0.83699
ALG13	4	0.0094379	0.031713	0.684475	825	4	-0.8368	0.97221	0.97216	1	17337	0	-0.8368
ZNF574	4	0.007707	0.026231	0.657694	714	4	-0.83601	0.99229	0.99241	1	17762	0	-0.83601
NUDT8	3	0.078238	0.17861	1	3258	2	-0.83585	0.83542	0.83529	1	14922	0	-0.83585
JPH3	4	0.0027278	0.0096907	0.467954	371	4	-0.83577	0.99569	0.99578	1	17853	0	-0.83577
RPL18A	3	0.022966	0.058822	0.814444	1504	2	-0.83568	0.75066	0.75384	1	13871	1	-0.83568
RPS21	4	0.0067583	0.023178	0.61898	670	4	-0.83554	0.99324	0.99336	1	17783	0	-0.83554
OTOGL	2	0.03193	0.058272	0.814444	1926	2	-0.83365	0.96807	0.96806	1	17258	0	-0.83365
HAUS1	3	0.0087132	0.023505	0.623101	788	3	-0.83268	0.98424	0.98439	1	17594	0	-0.83268
CDS2	4	0.003231	0.011463	0.508466	405	4	-0.83261	0.99308	0.99319	1	17779	0	-0.83261
ADSL	4	0.097217	0.21686	1	3806	3	-0.83202	0.83775	0.84187	1	14957	1	-0.83202
DPP7	4	0.0099656	0.033375	0.697349	853	3	-0.8314	0.93056	0.93028	1	16593	0	-0.8314
LSM12	4	0.0026272	0.0093435	0.460974	362	3	-0.83027	0.045547	0.12084	0.947261	2269	1	-0.83027
PSMA1	4	0.0064569	0.022218	0.610629	649	3	-0.8294	0.71903	0.76565	1	13564	1	-0.8294
C19orf60	4	0.012125	0.040067	0.745978	958	4	-0.82902	0.98581	0.98587	1	17625	0	-0.82902
FAM98B	4	0.0105	0.035021	0.712081	877	3	-0.82859	0.90239	0.902	1	16050	0	-0.82859
MTG1	4	0.0066311	0.022767	0.615716	660	3	-0.82807	0.62459	0.72113	1	12760	1	-0.82807
SLC6A8	4	0.00087208	0.0031653	0.303205	188	4	-0.82789	0.99913	0.99912	1	17975	0	-0.82789
CPSF1	4	0.0083558	0.028306	0.661076	761	3	-0.82789	0.93926	0.93915	1	16763	0	-0.82789
MYBBP1A	4	0.0051834	0.018035	0.57934	557	3	-0.82743	0.87447	0.87407	1	15567	1	-0.82743
CPT1B	4	0.0080508	0.027325	0.66063	735	3	-0.82712	0.21236	0.3863	0.993696	6916	1	-0.82712
TSC2	4	0.044057	0.12242	0.946766	2298	3	-0.82703	0.7934	0.80973	1	14354	1	-0.82703
DDI2	4	0.027498	0.085093	0.875318	1736	3	-0.82645	0.4043	0.56025	1	10004	1	-0.82645
GUK1	4	0.008119	0.027547	0.66063	740	4	-0.82593	0.9804	0.98049	1	17507	0	-0.82593
TARS2	4	0.003453	0.012217	0.516367	423	3	-0.82551	0.91843	0.9182	1	16357	0	-0.82551
LRRC14	4	0.018363	0.059044	0.814444	1278	3	-0.82551	0.10041	0.21966	0.978368	3988	1	-0.82551
EIF1AD	4	0.0067903	0.023268	0.620464	671	3	-0.82493	0.9399	0.93977	1	16771	0	-0.82493
C1orf109	4	0.013763	0.045124	0.772448	1037	3	-0.82487	0.74029	0.77726	1	13770	1	-0.82487
PDS5B	4	0.0011572	0.0041788	0.332202	226	4	-0.82323	0.99191	0.99204	1	17748	0	-0.82323
HAT1	4	0.0083618	0.028329	0.661076	762	3	-0.82274	0.63522	0.72561	1	12834	1	-0.82274
GJB6	4	0.0015792	0.0057002	0.372324	275	3	-0.82244	0.86992	0.86978	1	15484	1	-0.82244
HTATSF1	4	0.0045522	0.015897	0.545674	520	3	-0.82133	0.49758	0.64583	1	11439	1	-0.82133
POLR1D	4	0.003933	0.013821	0.540063	456	3	-0.82087	0.68248	0.74719	1	13243	1	-0.82087
NMBR	4	0.012783	0.042087	0.758982	989	4	-0.82063	0.98722	0.9873	1	17657	0	-0.82063
ZNF93	2	0.16837	0.27209	1	5627	2	-0.82048	0.82412	0.82368	1	14752	0	-0.82048
MRPS24	4	0.0025703	0.0091532	0.457736	358	4	-0.82013	0.99743	0.99746	1	17913	0	-0.82013
THOC2	4	0.00081978	0.0029756	0.293594	181	3	-0.81826	0.8262	0.83284	1	14780	1	-0.81826
TMEM258	4	0.016252	0.052819	0.802164	1164	3	-0.81761	0.91803	0.91779	1	16347	0	-0.81761
LSM3	4	0.008998	0.030326	0.673322	803	4	-0.81713	0.98729	0.98737	1	17659	0	-0.81713
IGFALS	4	0.0093906	0.031577	0.684475	821	4	-0.81677	0.98829	0.98838	1	17676	0	-0.81677
WDR44	4	0.0042977	0.015051	0.545674	492	4	-0.8163	0.9957	0.99579	1	17854	0	-0.8163
WDR20	4	0.061555	0.15439	0.991506	2769	3	-0.81622	0.88664	0.88622	1	15762	0	-0.81622
NOC3L	4	0.0040145	0.014107	0.543382	462	4	-0.81514	0.99599	0.99608	1	17865	0	-0.81514
MARCH1	4	0.030765	0.094026	0.893619	1875	3	-0.81473	0.90727	0.90701	1	16146	0	-0.81473
PDCD5	4	0.0012567	0.0045414	0.338447	241	3	-0.81454	0.93284	0.93255	1	16647	0	-0.81454
OPN1LW	1	0.1653	0.16514	0.997346	5565	1	-0.81431	0.8347	0.83513	1	14909	0	-0.81431
COG8	4	0.0033232	0.011782	0.512341	410	3	-0.81295	0.9206	0.9204	1	16407	0	-0.81295
HSD17B10	4	0.0086937	0.029366	0.665174	786	3	-0.81249	0.82312	0.83061	1	14738	1	-0.81249
ELAC2	4	0.011796	0.03905	0.739743	943	4	-0.81224	0.98641	0.98648	1	17636	0	-0.81224
GAK	4	0.013966	0.04575	0.772448	1051	3	-0.81198	0.86427	0.86459	1	15387	1	-0.81198
SYMPK	4	0.0028247	0.010051	0.476245	379	2	-0.81173	0.3558	0.51589	0.999967	9252	1	-0.81173
KMT2A	4	0.030971	0.094624	0.894542	1884	3	-0.81076	0.93595	0.93574	1	16699	0	-0.81076
LDLRAP1	4	0.0052773	0.018351	0.580907	564	4	-0.80982	0.97207	0.97203	1	17332	0	-0.80982
PPA1	4	0.0061783	0.021306	0.601923	632	2	-0.80982	0.11195	0.23944	0.978368	4346	2	-0.80982
AIFM1	4	0.011259	0.037409	0.730046	916	3	-0.80946	0.93195	0.93165	1	16624	0	-0.80946
ERI1	4	0.010833	0.036063	0.713083	904	3	-0.80855	0.61249	0.71597	1	12655	1	-0.80855
SEPT5	4	0.00052524	0.0018951	0.243751	137	4	-0.80809	0.98376	0.98381	1	17588	0	-0.80809
PLK4	4	0.0009149	0.0033189	0.308073	194	4	-0.8072	0.99909	0.99907	1	17972	0	-0.8072
RFT1	4	0.0022522	0.0080684	0.436844	331	3	-0.80637	0.76389	0.79101	1	14024	1	-0.80637
ARID2	4	0.008123	0.027557	0.66063	741	3	-0.80632	0.10817	0.23293	0.978368	4227	1	-0.80632
SCARA3	4	0.0013456	0.0048507	0.350277	249	4	-0.80529	0.99865	0.99867	1	17952	0	-0.80529
POLR3A	4	0.0096497	0.032367	0.692324	834	3	-0.80507	0.67713	0.74458	1	13201	1	-0.80507
CETN3	4	0.011788	0.03903	0.739743	941	3	-0.80349	0.93584	0.93561	1	16695	0	-0.80349
PUF60	4	0.0013994	0.0050377	0.354683	255	3	-0.80285	0.85188	0.85352	1	15162	1	-0.80285
KPNA4	4	0.026966	0.083608	0.870633	1714	3	-0.80219	0.5171	0.66384	1	11725	1	-0.80219
NHLRC4	4	0.0074113	0.02527	0.647288	698	4	-0.80145	0.99259	0.99271	1	17769	0	-0.80145
MYSM1	4	0.0014378	0.0051858	0.355817	261	3	-0.80139	0.48851	0.63758	1	11290	1	-0.80139
CHMP6	3	0.095707	0.20144	1	3771	2	-0.80095	0.23179	0.35854	0.992039	7245	1	-0.80095
FOXF2	4	0.014494	0.047423	0.781615	1073	3	-0.80027	0.67519	0.74369	1	13177	1	-0.80027
WHSC1	4	0.0078981	0.026852	0.659534	728	3	-0.79984	0.45835	0.60988	1	10827	1	-0.79984
GALNT13	4	0.040209	0.11523	0.937913	2186	3	-0.79936	0.92795	0.92767	1	16547	0	-0.79936
ECT2	4	0.02446	0.076651	0.862592	1583	3	-0.79927	0.49991	0.64797	1	11471	1	-0.79927
OR7G1	4	0.092355	0.20854	1	3674	3	-0.79887	0.9095	0.90925	1	16185	0	-0.79887
TUBE1	4	0.025092	0.078465	0.864635	1613	3	-0.79708	0.30547	0.47003	0.997123	8431	1	-0.79708
EXOSC6	4	0.014889	0.048653	0.784295	1100	3	-0.79703	0.95333	0.95318	1	16978	0	-0.79703
APOO	4	0.0078447	0.026676	0.658719	725	4	-0.79641	0.99216	0.99227	1	17755	0	-0.79641
NCR3	3	0.04705	0.11354	0.936677	2367	3	-0.79633	0.9297	0.92984	1	16579	0	-0.79633
SF3B2	4	0.020445	0.065134	0.834481	1384	3	-0.79625	0.65212	0.73304	1	12968	1	-0.79625
KDM2A	4	0.002047	0.0073472	0.422416	312	4	-0.79612	0.99795	0.99799	1	17928	0	-0.79612
FGF22	4	0.0034123	0.012072	0.516367	418	3	-0.79601	0.94799	0.9479	1	16888	0	-0.79601
TRPM7	4	0.049044	0.13143	0.966549	2421	3	-0.79593	0.20919	0.38335	0.993696	6866	1	-0.79593
PAF1	4	0.0061545	0.021225	0.600601	631	4	-0.79569	0.99385	0.99394	1	17797	0	-0.79569
SLC1A5	4	0.0092737	0.031199	0.681892	816	3	-0.79561	0.9232	0.92306	1	16455	0	-0.79561
CLDN18	4	0.0068106	0.023321	0.620966	672	4	-0.79446	0.9879	0.98799	1	17670	0	-0.79446
OR1S2	2	0.01152	0.021818	0.608926	928	2	-0.79431	0.98848	0.98832	1	17681	0	-0.79431
PPP1R10	4	0.0077304	0.026313	0.658164	715	3	-0.79401	0.77356	0.79693	1	14115	1	-0.79401
C3orf72	4	0.0031386	0.011128	0.502215	398	3	-0.79368	0.95613	0.95599	1	17044	0	-0.79368
GRPEL1	4	0.010423	0.034792	0.711318	875	4	-0.7934	0.98958	0.98968	1	17704	0	-0.7934
C9orf171	4	0.014793	0.048318	0.781615	1097	3	-0.79299	0.90961	0.90935	1	16188	0	-0.79299
TIMM22	4	0.001507	0.0054408	0.363788	269	4	-0.79229	0.99849	0.99852	1	17946	0	-0.79229
BCCIP	4	0.0047388	0.016546	0.554171	535	3	-0.79211	0.8805	0.87997	1	15648	0	-0.79211
MGAT2	4	0.0032738	0.011617	0.511259	407	4	-0.79165	0.99673	0.99677	1	17893	0	-0.79165
DHX30	4	0.0047164	0.016467	0.554078	532	3	-0.79145	0.87332	0.87299	1	15544	1	-0.79145
RNF187	4	0.010603	0.035346	0.712081	883	3	-0.79134	0.86248	0.86297	1	15357	1	-0.79134
FBXO25	4	0.015629	0.050905	0.793073	1137	3	-0.79122	0.88844	0.88802	1	15791	0	-0.79122
RPS8	3	0.022333	0.05727	0.814444	1468	3	-0.78966	0.94581	0.94599	1	16858	0	-0.78966
CORT	2	0.072019	0.12577	0.954988	3079	2	-0.78935	0.86117	0.86096	1	15333	0	-0.78935
PSMG2	4	0.0071911	0.024539	0.634791	690	3	-0.78934	0.9207	0.92049	1	16410	0	-0.78934
C11orf58	4	0.018572	0.059673	0.814444	1295	3	-0.78906	0.89257	0.89217	1	15870	0	-0.78906
ALAS1	4	0.0012719	0.0046011	0.340428	243	2	-0.78894	0.73266	0.77307	1	13696	1	-0.78894
CTDNEP1	4	0.014771	0.048249	0.781615	1094	3	-0.78887	0.95699	0.95688	1	17060	0	-0.78887
KLK8	4	0.0033718	0.011953	0.516367	414	3	-0.78636	0.70897	0.76038	1	13473	1	-0.78636
SRFBP1	4	0.010623	0.035417	0.712081	886	3	-0.78611	0.85007	0.85196	1	15127	1	-0.78611
CLSTN1	4	0.012345	0.040726	0.747781	971	3	-0.78572	0.77829	0.79989	1	14166	1	-0.78572
DDX20	4	0.022574	0.071251	0.855377	1480	3	-0.78428	0.19429	0.36991	0.992039	6620	1	-0.78428
MGEA5	4	0.00029475	0.0010796	0.193657	97	4	-0.78408	0.99971	0.99972	1	18015	0	-0.78408
MFSD1	4	0.0049201	0.017157	0.562712	545	3	-0.78366	0.92784	0.92755	1	16545	0	-0.78366
GOLGA1	4	0.042735	0.11996	0.94433	2259	3	-0.78279	0.33072	0.493	0.997123	8845	1	-0.78279
ZNF207	4	0.0065978	0.02266	0.615716	657	3	-0.78256	0.94378	0.94365	1	16824	0	-0.78256
KLHL1	4	0.032547	0.098941	0.900614	1953	3	-0.78211	0.8623	0.86282	1	15355	1	-0.78211
RPS6KA1	4	0.0097787	0.032801	0.696674	839	4	-0.78162	0.98289	0.98298	1	17567	0	-0.78162
TINF2	4	0.01974	0.063075	0.825763	1356	4	-0.7804	0.98026	0.98035	1	17503	0	-0.7804
PUSL1	4	0.0086405	0.029211	0.665008	781	3	-0.77992	0.88555	0.88509	1	15744	0	-0.77992
DAPK3	4	0.0074225	0.025314	0.647288	700	3	-0.77965	0.96444	0.96436	1	17190	0	-0.77965
NDUFS2	4	0.0051751	0.017998	0.579173	556	3	-0.77797	0.78057	0.80134	1	14198	1	-0.77797
NEUROD2	4	0.033942	0.1027	0.910908	2003	3	-0.77736	0.63445	0.72529	1	12830	1	-0.77736
DPYS	4	0.16997	0.33427	1	5669	2	-0.77633	0.91512	0.91492	1	16302	0	-0.77633
EOGT	4	0.00097384	0.0035169	0.311076	203	4	-0.77601	0.99903	0.99901	1	17969	0	-0.77601
SF3B5	4	0.0014303	0.0051545	0.355817	258	3	-0.7757	0.90665	0.90636	1	16132	0	-0.7757
HIST1H3B	2	0.024324	0.044966	0.772448	1574	2	-0.77534	0.89389	0.89354	1	15898	0	-0.77534
UFSP2	4	0.0033971	0.012026	0.516367	417	4	-0.77522	0.9966	0.99666	1	17887	0	-0.77522
SENP6	4	0.011964	0.039574	0.742703	950	2	-0.77509	0.8938	0.89342	1	15896	0	-0.77509
GRSF1	3	0.0060988	0.016695	0.555376	628	3	-0.77496	0.9939	0.99402	1	17799	0	-0.77496
ECSIT	4	0.013454	0.044181	0.770924	1021	3	-0.77491	0.46909	0.61972	1	11002	1	-0.77491
VAPB	4	0.012929	0.042548	0.760374	998	3	-0.77475	0.29011	0.45621	0.997123	8172	1	-0.77475
CTR9	4	0.0046817	0.016333	0.55322	529	3	-0.77414	0.86069	0.86134	1	15323	1	-0.77414
ATP1B3	4	0.0027467	0.0097548	0.468791	373	4	-0.77389	0.97498	0.97497	1	17390	0	-0.77389
LYRM5	1	0.14145	0.14131	0.973484	4969	1	-0.77383	0.85855	0.85903	1	15286	0	-0.77383
C20orf194	4	0.011865	0.039274	0.741647	946	3	-0.77378	0.15502	0.30992	0.989137	5573	1	-0.77378
DLD	4	0.0033246	0.011787	0.512341	411	3	-0.77314	0.91724	0.91704	1	16330	0	-0.77314
EIF3F	4	0.0074161	0.025287	0.647288	699	3	-0.77305	0.67827	0.74512	1	13213	1	-0.77305
BAIAP2L1	4	0.0018401	0.0066205	0.401073	295	3	-0.77298	0.38395	0.54165	1	9695	1	-0.77298
SAFB	4	0.0088863	0.029988	0.670014	797	4	-0.77298	0.99037	0.99045	1	17719	0	-0.77298
TUT1	4	0.0063761	0.021951	0.609966	640	4	-0.77229	0.99362	0.99373	1	17791	0	-0.77229
NDC80	4	0.002461	0.0088049	0.450299	350	4	-0.77123	0.99754	0.99757	1	17919	0	-0.77123
CDC45	4	0.051105	0.13534	0.971086	2484	3	-0.77103	0.64512	0.73	1	12912	1	-0.77103
PNMA2	4	0.018013	0.057992	0.814444	1260	4	-0.77045	0.98199	0.98206	1	17547	0	-0.77045
NDUFB8	4	0.0017176	0.0061834	0.3876	287	3	-0.77038	0.87582	0.87538	1	15587	1	-0.77038
DR1	4	0.0094131	0.031649	0.684475	822	3	-0.77038	0.96003	0.9599	1	17117	0	-0.77038
ITGB1BP1	4	0.040664	0.11609	0.938255	2201	3	-0.76968	0.17571	0.34246	0.992039	6119	1	-0.76968
RPL7	3	0.010708	0.028616	0.661076	893	3	-0.76925	0.98929	0.9894	1	17698	0	-0.76925
DHX33	4	0.015378	0.050134	0.787799	1127	3	-0.76925	0.66845	0.74052	1	13118	1	-0.76925
MAN2C1	4	0.033299	0.10098	0.906778	1978	3	-0.76885	0.21529	0.38894	0.993696	6953	1	-0.76885
ANKRD49	4	0.00053715	0.0019308	0.243751	142	3	-0.76764	0.77402	0.79722	1	14122	1	-0.76764
FAM120AOS	4	0.05155	0.13618	0.971418	2498	3	-0.76756	0.58769	0.70583	1	12467	1	-0.76756
ZFYVE20	4	0.0027213	0.0096674	0.467954	370	4	-0.76736	0.99728	0.99731	1	17905	0	-0.76736
AHCY	4	0.0019494	0.007005	0.412213	303	4	-0.76705	0.99538	0.99547	1	17839	0	-0.76705
MRPL15	4	0.0152	0.04958	0.787799	1114	4	-0.76703	0.98055	0.98063	1	17513	0	-0.76703
HIRA	4	0.0030579	0.010864	0.496817	392	3	-0.76665	0.82972	0.83553	1	14838	1	-0.76665
OSTC	4	0.017591	0.056789	0.814444	1237	3	-0.76646	0.2443	0.41492	0.993696	7432	1	-0.76646
ARMS2	4	0.016097	0.052341	0.802164	1157	3	-0.76532	0.89239	0.89198	1	15865	0	-0.76532
TMEM249	4	0.00917	0.030864	0.679504	810	3	-0.76391	0.80555	0.81807	1	14514	1	-0.76391
PGK1	4	0.02037	0.064915	0.834481	1377	3	-0.76381	0.72788	0.77046	1	13646	1	-0.76381
DNAJB11	4	0.01616	0.05253	0.802164	1160	3	-0.76369	0.45649	0.60817	1	10803	1	-0.76369
NOL12	4	0.0059582	0.020583	0.594526	617	3	-0.76307	0.25179	0.42161	0.993696	7556	1	-0.76307
DHX9	4	0.00091713	0.0033277	0.308073	195	4	-0.76306	0.99908	0.99907	1	17971	0	-0.76306
WEE1	4	0.12533	0.26366	1	4545	3	-0.76281	0.94816	0.94808	1	16892	0	-0.76281
HARS2	4	0.011557	0.038331	0.735748	931	4	-0.76279	0.98844	0.98856	1	17679	0	-0.76279
TRAPPC4	4	0.000987	0.0035618	0.311076	206	4	-0.76198	0.99901	0.99899	1	17967	0	-0.76198
PSG5	1	0.043992	0.043911	0.770924	2295	1	-0.76177	0.95601	0.95628	1	17042	0	-0.76177
SMARCC2	4	0.01639	0.053196	0.802164	1176	3	-0.7616	0.13713	0.28119	0.989137	5048	1	-0.7616
RAB6A	1	0.048799	0.048824	0.785571	2415	1	-0.76107	0.9512	0.95149	1	16939	0	-0.76107
RIOK1	4	0.0056242	0.01949	0.586486	593	2	-0.76053	0.6109	0.7153	1	12633	1	-0.76053
RTF1	4	0.0059292	0.020502	0.594083	616	3	-0.76048	0.10442	0.22649	0.978368	4104	1	-0.76048
SLC7A6OS	4	0.012651	0.04168	0.755462	985	4	-0.76037	0.96573	0.96563	1	17215	0	-0.76037
MRPL40	4	0.015904	0.051723	0.797402	1152	4	-0.7598	0.9841	0.98416	1	17592	0	-0.7598
UXT	4	0.0035431	0.012503	0.521277	429	3	-0.75937	0.58439	0.70451	1	12434	1	-0.75937
PDXK	4	0.001673	0.0060243	0.381605	284	4	-0.75927	0.99604	0.99613	1	17867	0	-0.75927
COASY	4	0.00041739	0.0015052	0.226958	116	4	-0.75905	0.97217	0.97213	1	17336	0	-0.75905
RPIA	4	0.016382	0.05318	0.802164	1172	3	-0.75899	0.42836	0.58242	1	10382	1	-0.75899
RPS6KB1	4	0.012565	0.041394	0.754137	979	3	-0.75897	0.94118	0.94105	1	16787	0	-0.75897
RBM15B	4	0.03259	0.099055	0.900614	1954	3	-0.75872	0.79318	0.80958	1	14351	1	-0.75872
MYO7B	4	0.025644	0.079984	0.864635	1644	3	-0.75847	0.16553	0.32653	0.992039	5854	1	-0.75847
NTNG1	4	0.2798	0.4587	1	7730	2	-0.75739	0.33842	0.49998	0.997123	8976	1	-0.75739
ZCCHC9	4	0.019046	0.061075	0.820931	1320	4	-0.75705	0.98095	0.98103	1	17524	0	-0.75705
SKA2	4	0.04147	0.11758	0.939658	2227	3	-0.75654	0.87549	0.87505	1	15585	1	-0.75654
OR51Q1	4	0.0025038	0.00893	0.453095	352	4	-0.7559	0.9975	0.99753	1	17917	0	-0.7559
PTCD2	4	0.014891	0.048657	0.784295	1101	4	-0.75589	0.98511	0.98519	1	17610	0	-0.75589
DNAH11	4	0.0015122	0.0054633	0.363944	270	4	-0.75577	0.99849	0.99851	1	17945	0	-0.75577
GALC	4	0.0019504	0.0070099	0.412213	304	3	-0.7557	0.85463	0.85594	1	15210	1	-0.7557
PPP3R2	4	0.12411	0.2617	1	4519	3	-0.75554	0.51471	0.66161	1	11693	1	-0.75554
MUTYH	4	0.047662	0.12896	0.962577	2384	3	-0.75537	0.11706	0.24795	0.978368	4504	1	-0.75537
RTN3	4	0.010283	0.03436	0.704889	872	4	-0.75439	0.96548	0.96537	1	17209	0	-0.75439
DOLK	4	0.0062129	0.021423	0.60209	634	4	-0.7543	0.9763	0.97633	1	17424	0	-0.7543
RRP12	3	0.0026474	0.0074262	0.422916	366	3	-0.75391	0.99735	0.99738	1	17909	0	-0.75391
SYPL2	4	0.05721	0.14654	0.980269	2657	3	-0.75186	0.93131	0.93102	1	16614	0	-0.75186
RANBP3	4	0.0065558	0.022529	0.615307	654	3	-0.75095	0.18535	0.35729	0.992039	6382	1	-0.75095
HSCB	4	0.0046649	0.016275	0.552287	528	4	-0.75045	0.99534	0.99543	1	17838	0	-0.75045
HOXA9	4	0.024182	0.075887	0.862592	1567	4	-0.74966	0.97582	0.97582	1	17408	0	-0.74966
C3orf17	4	0.00074176	0.0026942	0.281148	173	4	-0.74856	0.99926	0.99926	1	17981	0	-0.74856
AHI1	4	0.14391	0.29361	1	5030	3	-0.74854	0.73116	0.77223	1	13681	1	-0.74854
LPPR3	4	0.022338	0.070576	0.85453	1469	3	-0.7485	0.94008	0.93997	1	16775	0	-0.7485
GCGR	4	0.00015329	0.00058765	0.149421	71	4	-0.74845	0.99985	0.99986	1	18026	0	-0.74845
U2AF2	4	0.13703	0.28266	1	4859	3	-0.74838	0.78676	0.8054	1	14263	1	-0.74838
IPO13	4	0.043445	0.12127	0.946091	2278	3	-0.74749	0.75214	0.78414	1	13891	1	-0.74749
GAL3ST3	4	0.0095342	0.031998	0.686871	831	3	-0.74743	0.13114	0.27129	0.988047	4896	1	-0.74743
NUDT14	3	0.014701	0.038599	0.737383	1087	2	-0.74721	0.43292	0.54762	1	10450	1	-0.74721
NYNRIN	4	0.02537	0.079258	0.864635	1629	3	-0.74719	0.014539	0.047563	0.909068	928	1	-0.74719
UGP2	4	0.00049062	0.0017701	0.23678	132	4	-0.74636	0.99951	0.99953	1	17999	0	-0.74636
C10orf32	4	0.02343	0.07372	0.862466	1523	3	-0.74613	0.82839	0.83452	1	14821	1	-0.74613
MBD3	4	0.026386	0.082018	0.8664	1688	3	-0.74605	0.93705	0.9369	1	16721	0	-0.74605
CASC4	4	0.0085359	0.028867	0.661076	777	3	-0.74588	0.93319	0.93294	1	16655	0	-0.74588
FLII	4	0.0092044	0.030973	0.680247	812	3	-0.74585	0.4548	0.6066	1	10776	1	-0.74585
GID8	4	0.0099376	0.033287	0.696804	851	4	-0.74546	0.99006	0.99015	1	17713	0	-0.74546
KAT8	4	0.010571	0.035235	0.712081	882	4	-0.74509	0.98943	0.98954	1	17701	0	-0.74509
RHOBTB2	4	0.010813	0.036005	0.71279	902	3	-0.74504	0.92197	0.92178	1	16435	0	-0.74504
MAU2	4	0.011555	0.038329	0.735748	930	3	-0.74497	0.94532	0.94517	1	16844	0	-0.74497
U2AF1	4	0.0090528	0.030506	0.674437	806	4	-0.74424	0.99067	0.99077	1	17722	0	-0.74424
TCERG1L	4	0.049091	0.13152	0.966549	2424	3	-0.74415	0.92592	0.9257	1	16515	0	-0.74415
GALNS	4	0.0041271	0.01448	0.543382	470	4	-0.74401	0.99587	0.99595	1	17862	0	-0.74401
MYH8	4	0.084491	0.19505	1	3466	3	-0.74357	0.20443	0.37905	0.992635	6790	1	-0.74357
RBMX	1	0.076454	0.076463	0.862592	3204	1	-0.74308	0.92355	0.92412	1	16462	0	-0.74308
MOB1B	4	0.06694	0.16412	0.995938	2935	3	-0.74261	0.43305	0.58672	1	10453	1	-0.74261
MRPS23	4	0.004131	0.014497	0.543382	472	2	-0.74221	0.60592	0.71324	1	12590	1	-0.74221
SARNP	4	0.025402	0.079338	0.864635	1631	3	-0.74221	0.90978	0.90953	1	16193	0	-0.74221
GPALPP1	4	0.0036152	0.01275	0.523774	432	3	-0.74205	0.88396	0.8835	1	15712	0	-0.74205
GORAB	4	0.10106	0.22337	1	3910	3	-0.74187	0.91435	0.91414	1	16285	0	-0.74187
KHK	4	0.001874	0.0067373	0.405429	297	4	-0.7406	0.99813	0.99817	1	17931	0	-0.7406
DNAJC11	3	0.01933	0.049925	0.787799	1329	2	-0.74018	0.78415	0.78439	1	14235	1	-0.74018
GNL2	4	0.024006	0.075378	0.862496	1553	4	-0.73998	0.97076	0.97069	1	17301	0	-0.73998
UBAP1	4	0.013767	0.045133	0.772448	1038	3	-0.73937	0.89708	0.89673	1	15952	0	-0.73937
GNL3L	4	0.015277	0.049822	0.787799	1120	4	-0.73893	0.98179	0.98187	1	17542	0	-0.73893
ZNF330	4	0.011113	0.036963	0.725963	910	3	-0.73859	0.45002	0.60222	1	10695	1	-0.73859
ECEL1	4	0.0060899	0.021017	0.59844	627	3	-0.73721	0.9281	0.92783	1	16551	0	-0.73721
PCDHB2	3	0.040337	0.098739	0.900268	2188	3	-0.7364	0.92053	0.92058	1	16405	0	-0.7364
F10	4	0.0038871	0.013675	0.538797	452	3	-0.73595	0.5477	0.69057	1	12179	1	-0.73595
OXCT2	4	0.074099	0.17683	1	3147	3	-0.73488	0.92159	0.92139	1	16427	0	-0.73488
ACER2	4	0.0051663	0.017968	0.579173	555	3	-0.73413	0.95672	0.9566	1	17056	0	-0.73413
UBTF	4	0.011472	0.03806	0.735647	925	4	-0.73317	0.98853	0.98864	1	17683	0	-0.73317
GPKOW	4	0.026625	0.082663	0.868422	1698	3	-0.73271	0.86419	0.86451	1	15385	1	-0.73271
NAT10	4	0.0079662	0.027069	0.66063	731	4	-0.7325	0.99203	0.99216	1	17753	0	-0.7325
NGEF	3	0.023019	0.058944	0.814444	1509	2	-0.73245	0.8572	0.8571	1	15258	0	-0.73245
MAP7D3	4	0.0090582	0.030522	0.674437	807	4	-0.73236	0.97343	0.97337	1	17355	0	-0.73236
GPR180	4	0.014471	0.04735	0.781615	1070	4	-0.73215	0.98553	0.9856	1	17623	0	-0.73215
RBAK-RBAKDN	4	0.017708	0.057104	0.814444	1245	3	-0.73183	0.86584	0.86599	1	15416	1	-0.73183
TCEB3B	4	0.034979	0.10526	0.917963	2040	3	-0.73155	0.80393	0.81689	1	14488	1	-0.73155
NSFL1C	4	0.012329	0.040676	0.747781	970	4	-0.72974	0.98767	0.98775	1	17667	0	-0.72974
PHB2	4	0.028726	0.088491	0.879674	1792	3	-0.72962	0.8018	0.81545	1	14462	1	-0.72962
UBE2T	4	0.0023765	0.0084978	0.445444	342	4	-0.72943	0.99762	0.99764	1	17921	0	-0.72943
NARS	4	0.033453	0.1014	0.908917	1982	3	-0.72899	0.94313	0.94298	1	16813	0	-0.72899
KCNJ4	4	0.014091	0.046144	0.775637	1057	3	-0.72881	0.31459	0.47837	0.997123	8572	1	-0.72881
C7orf26	4	0.0015587	0.0056256	0.369307	274	2	-0.72865	0.27164	0.43962	0.996308	7879	2	-0.72865
RPS27	1	0.1102	0.11015	0.932211	4152	1	-0.72857	0.8898	0.89027	1	15814	0	-0.72857
NT5C3A	4	0.033756	0.1022	0.90979	1996	3	-0.72847	0.85083	0.85263	1	15145	1	-0.72847
SRP54	4	0.0082105	0.027843	0.660758	750	3	-0.72842	0.92146	0.92126	1	16423	0	-0.72842
BSDC1	4	0.032888	0.099852	0.901314	1969	3	-0.72733	0.19091	0.36585	0.992039	6549	1	-0.72733
IL32	4	0.039182	0.11328	0.936677	2153	3	-0.72699	0.80969	0.82093	1	14559	1	-0.72699
YIF1A	4	0.0090419	0.030464	0.674437	805	4	-0.72677	0.9703	0.97021	1	17294	0	-0.72677
CTNNA3	4	0.083399	0.19321	1	3428	3	-0.72608	0.80284	0.81613	1	14474	1	-0.72608
DPYSL2	4	0.0052785	0.018353	0.580907	565	4	-0.72584	0.99472	0.99482	1	17824	0	-0.72584
MIS12	4	0.0066285	0.022759	0.615716	659	2	-0.72574	0.04128	0.11281	0.93935	2130	1	-0.72574
DDX39B	4	0.040134	0.1151	0.937652	2184	3	-0.72516	0.90955	0.9093	1	16186	0	-0.72516
ATAT1	4	0.019397	0.062126	0.825763	1334	4	-0.72477	0.9806	0.98068	1	17515	0	-0.72477
ZIC4	4	0.063601	0.15808	0.99321	2827	3	-0.72469	0.93709	0.93694	1	16722	0	-0.72469
GPN1	4	0.019675	0.062883	0.825763	1349	3	-0.72448	0.1014	0.22135	0.978368	4013	1	-0.72448
POLR1A	4	0.013255	0.043555	0.768614	1011	3	-0.72439	0.77364	0.79697	1	14116	1	-0.72439
HOXD12	4	0.011595	0.038442	0.735944	935	2	-0.72392	0.16859	0.33126	0.992039	5937	2	-0.72392
C4B	1	0.24894	0.24869	1	7264	1	-0.7239	0.75106	0.75155	1	13878	0	-0.7239
DOCK10	4	0.016485	0.053483	0.802164	1179	3	-0.72285	0.77791	0.79965	1	14159	1	-0.72285
HSP90B1	4	0.024253	0.076081	0.862592	1570	3	-0.72203	0.95761	0.95752	1	17067	0	-0.72203
GCN1L1	4	0.015352	0.05005	0.787799	1125	3	-0.72194	0.31186	0.47593	0.997123	8526	1	-0.72194
ALG14	4	0.040184	0.11518	0.937913	2185	3	-0.7219	0.42373	0.57813	1	10308	1	-0.7219
TOPBP1	4	0.073691	0.17611	1	3136	3	-0.72182	0.93526	0.93505	1	16683	0	-0.72182
FANCA	4	0.0077793	0.026468	0.658164	720	4	-0.72167	0.99108	0.9912	1	17729	0	-0.72167
COX4I1	4	0.02381	0.074804	0.862496	1542	3	-0.72166	0.82215	0.8299	1	14727	1	-0.72166
FDX1	4	0.0082594	0.028	0.660758	755	3	-0.7213	0.95215	0.95201	1	16957	0	-0.7213
SRSF11	4	0.014568	0.047652	0.781615	1078	3	-0.72089	0.58562	0.70502	1	12450	1	-0.72089
MRPL16	4	0.026461	0.082214	0.866441	1692	3	-0.72074	0.9305	0.93022	1	16590	0	-0.72074
IER2	4	0.0063981	0.022021	0.609966	643	3	-0.72037	0.60134	0.71138	1	12560	1	-0.72037
KIF3A	4	0.018895	0.060609	0.818379	1312	3	-0.72031	0.91238	0.9122	1	16247	0	-0.72031
PPP1R16B	4	0.029367	0.09025	0.88483	1817	3	-0.72009	0.74874	0.7821	1	13857	1	-0.72009
MED31	4	0.016388	0.053194	0.802164	1175	4	-0.71956	0.98361	0.98368	1	17583	0	-0.71956
INSR	4	0.010692	0.035618	0.712081	890	4	-0.71921	0.98931	0.98943	1	17699	0	-0.71921
SLC35C1	4	0.012939	0.042582	0.760374	1000	4	-0.71914	0.98706	0.98714	1	17651	0	-0.71914
MED6	4	0.0014978	0.0054062	0.362822	268	2	-0.71844	0.61812	0.71835	1	12705	1	-0.71844
ATF6B	4	0.0324	0.098535	0.900231	1947	3	-0.71748	0.90719	0.90694	1	16142	0	-0.71748
ATP6V0A4	4	0.02547	0.079518	0.864635	1634	4	-0.71694	0.97453	0.97451	1	17380	0	-0.71694
UBE3C	4	0.025867	0.0806	0.864635	1660	3	-0.71691	0.12158	0.25551	0.980393	4647	1	-0.71691
CLDN5	4	0.0080532	0.027331	0.66063	736	4	-0.7159	0.99195	0.99207	1	17750	0	-0.7159
EFCAB13	4	0.0036531	0.012886	0.527385	435	4	-0.71581	0.99635	0.99642	1	17878	0	-0.71581
RBFA	4	0.016829	0.054508	0.805484	1203	3	-0.7157	0.89052	0.89009	1	15828	0	-0.7157
METTL14	4	0.080286	0.18773	1	3332	3	-0.7155	0.13084	0.27077	0.987713	4892	1	-0.7155
PDE4A	4	0.019309	0.06184	0.825763	1326	3	-0.71531	0.77436	0.79744	1	14124	1	-0.71531
HIBCH	4	0.029407	0.090351	0.88483	1819	3	-0.71488	0.95929	0.95918	1	17102	0	-0.71488
POLR1E	4	0.0058405	0.02021	0.594083	606	3	-0.71467	0.8508	0.85261	1	15144	1	-0.71467
ERAL1	4	0.030205	0.092526	0.890596	1850	3	-0.71432	0.86775	0.86771	1	15445	1	-0.71432
JTB	4	0.015144	0.049433	0.787799	1112	3	-0.71422	0.092547	0.20606	0.978368	3750	1	-0.71422
GAS2	4	0.017362	0.056119	0.814444	1225	3	-0.71422	0.82974	0.83554	1	14839	1	-0.71422
OGDH	4	0.012826	0.042219	0.759903	992	3	-0.71402	0.78796	0.80616	1	14282	1	-0.71402
NR2C2AP	4	0.041397	0.11745	0.939658	2223	3	-0.71357	0.9018	0.90141	1	16037	0	-0.71357
GABPA	4	0.0066334	0.022773	0.615716	661	3	-0.71334	0.92495	0.92472	1	16492	0	-0.71334
TMPRSS9	4	0.00082046	0.0029761	0.293594	183	4	-0.71295	0.99918	0.99917	1	17978	0	-0.71295
EEF2	4	0.010644	0.035484	0.712081	888	2	-0.71276	0.7576	0.78726	1	13951	1	-0.71276
POLR3K	4	0.0031827	0.011284	0.506736	400	4	-0.71262	0.99682	0.99686	1	17894	0	-0.71262
TPT1	4	0.017938	0.05777	0.814444	1256	4	-0.71225	0.98206	0.98214	1	17548	0	-0.71225
NCOR1	4	0.019844	0.063368	0.828374	1359	3	-0.71186	0.095173	0.21063	0.978368	3827	1	-0.71186
NAPB	4	0.0022083	0.0079126	0.434998	325	4	-0.71161	0.99779	0.99783	1	17926	0	-0.71161
ZNF772	4	0.022096	0.069855	0.850928	1457	3	-0.71159	0.72677	0.76983	1	13631	1	-0.71159
GPR56	4	0.011331	0.037638	0.730624	921	4	-0.71095	0.98452	0.98459	1	17598	0	-0.71095
STOML2	4	0.030697	0.093853	0.893619	1872	3	-0.71052	0.50677	0.65432	1	11572	1	-0.71052
AAMP	4	0.015285	0.049854	0.787799	1121	3	-0.71011	0.77406	0.79725	1	14123	1	-0.71011
IRAK2	4	0.042072	0.11869	0.939758	2246	3	-0.70987	0.91802	0.91778	1	16346	0	-0.70987
UNC45A	4	0.030356	0.092931	0.891908	1857	3	-0.70969	0.96313	0.96301	1	17166	0	-0.70969
CNTNAP5	3	0.060136	0.1416	0.973484	2729	2	-0.70967	0.7975	0.79746	1	14407	0	-0.70967
REEP3	1	0.14355	0.14341	0.975656	5021	1	-0.70967	0.85645	0.85694	1	15240	0	-0.70967
PSMC6	4	0.0045242	0.015809	0.545674	516	4	-0.70866	0.99548	0.99557	1	17844	0	-0.70866
SUPT6H	4	0.015357	0.050067	0.787799	1126	4	-0.70864	0.98464	0.98472	1	17603	0	-0.70864
TMEM261	4	0.037998	0.11103	0.93312	2118	3	-0.70857	0.90386	0.90352	1	16079	0	-0.70857
PPEF2	4	0.0046374	0.016181	0.551177	526	4	-0.70838	0.9665	0.9664	1	17227	0	-0.70838
OXA1L	4	0.075578	0.17945	1	3180	3	-0.70675	0.41686	0.57185	1	10215	1	-0.70675
VPS33A	4	0.011491	0.038118	0.735748	926	4	-0.70633	0.98851	0.98862	1	17682	0	-0.70633
NDUFAF6	4	0.018523	0.059519	0.814444	1291	4	-0.7062	0.97977	0.97986	1	17494	0	-0.7062
GLTSCR2	4	0.0042391	0.014864	0.543382	488	4	-0.70609	0.99576	0.99584	1	17856	0	-0.70609
NOP16	4	0.008752	0.02956	0.666228	790	3	-0.70599	0.88161	0.88109	1	15665	0	-0.70599
WWC3	4	0.0039489	0.013881	0.540063	458	3	-0.70573	0.88632	0.88592	1	15757	0	-0.70573
NEDD1	4	0.0059701	0.020616	0.594526	619	3	-0.70534	0.94305	0.9429	1	16812	0	-0.70534
SNAPC4	4	0.047892	0.12935	0.962577	2394	3	-0.70528	0.95166	0.95153	1	16947	0	-0.70528
SMIM6	4	0.11078	0.23977	1	4165	3	-0.70501	0.9628	0.96268	1	17164	0	-0.70501
LYG1	4	0.0057387	0.019888	0.587732	603	3	-0.70451	0.81536	0.82501	1	14627	1	-0.70451
BTN3A2	2	0.066014	0.11601	0.938255	2904	2	-0.70417	0.93399	0.93387	1	16669	0	-0.70417
PTCD3	4	0.028157	0.086919	0.876635	1768	3	-0.70365	0.82071	0.82885	1	14708	1	-0.70365
SNRNP40	4	0.0033775	0.011971	0.516367	415	4	-0.70364	0.99616	0.99624	1	17871	0	-0.70364
LRRC26	4	0.012872	0.042362	0.760196	995	3	-0.70361	0.90626	0.90595	1	16123	0	-0.70361
LINGO4	4	0.013593	0.044603	0.772448	1027	4	-0.70355	0.98641	0.98647	1	17635	0	-0.70355
AP3D1	4	0.015121	0.049356	0.787799	1111	3	-0.70257	0.63007	0.72343	1	12792	1	-0.70257
GATA1	4	0.0017366	0.0062541	0.390678	288	4	-0.70245	0.99826	0.99829	1	17937	0	-0.70245
MLXIP	4	0.0023698	0.0084709	0.445444	341	4	-0.70243	0.99763	0.99765	1	17922	0	-0.70243
CHURC1	4	0.036101	0.1074	0.92531	2068	3	-0.70225	0.76954	0.79448	1	14079	1	-0.70225
UVRAG	4	0.016601	0.053825	0.802164	1191	3	-0.702	0.94045	0.94031	1	16780	0	-0.702
RNF130	4	0.0056781	0.019674	0.587732	597	3	-0.70198	0.23416	0.40587	0.993696	7277	1	-0.70198
GTF3C4	4	0.28378	0.4621	1	7788	2	-0.70187	0.33591	0.49767	0.997123	8936	2	-0.70187
CDR2L	4	0.16063	0.31983	1	5450	3	-0.70139	0.83369	0.83868	1	14895	1	-0.70139
UQCC1	4	0.00058047	0.0021068	0.251885	151	4	-0.70115	0.99942	0.99944	1	17992	0	-0.70115
LRWD1	4	0.0083378	0.028252	0.661076	760	4	-0.70056	0.9739	0.97385	1	17363	0	-0.70056
ABHD17A	3	0.081474	0.18419	1	3361	2	-0.7004	0.76016	0.76233	1	13983	1	-0.7004
MYO6	4	0.0055086	0.019107	0.58628	578	3	-0.70028	0.94256	0.9424	1	16804	0	-0.70028
ORAI2	4	0.02259	0.071296	0.855377	1482	4	-0.70024	0.97741	0.97747	1	17448	0	-0.70024
INPP1	4	0.024501	0.076751	0.862758	1586	3	-0.70011	0.92858	0.92834	1	16559	0	-0.70011
IGBP1	4	0.022278	0.070405	0.853736	1463	3	-0.69995	0.63234	0.72439	1	12816	1	-0.69995
TMEM184A	4	0.081934	0.19064	1	3376	3	-0.69984	0.56291	0.69627	1	12285	1	-0.69984
GTF3C6	4	0.032311	0.098299	0.900099	1942	3	-0.69885	0.95943	0.95931	1	17107	0	-0.69885
PRDX5	4	0.025624	0.079918	0.864635	1642	3	-0.69855	0.5077	0.65517	1	11585	1	-0.69855
DRD5	4	0.0027643	0.0098157	0.468791	376	3	-0.69829	0.87367	0.87332	1	15554	1	-0.69829
BAP1	4	0.019675	0.062887	0.825763	1350	3	-0.69825	0.90587	0.90556	1	16118	0	-0.69825
MRPL4	4	0.006385	0.021976	0.609966	641	4	-0.69781	0.98372	0.98378	1	17587	0	-0.69781
PHPT1	4	0.05304	0.13896	0.972774	2544	3	-0.69774	0.74007	0.77712	1	13767	1	-0.69774
CIB1	4	0.018957	0.060802	0.820373	1315	3	-0.6962	0.6958	0.75373	1	13362	1	-0.6962
HMGCR	4	0.054499	0.14166	0.973484	2584	3	-0.69596	0.82377	0.83108	1	14748	1	-0.69596
PEX12	4	0.04041	0.11561	0.938255	2190	3	-0.69575	0.93941	0.9393	1	16765	0	-0.69575
SBSPON	4	0.0067093	0.02301	0.618621	665	3	-0.69573	0.96042	0.96029	1	17128	0	-0.69573
ZBTB10	4	0.066319	0.163	0.995225	2910	3	-0.69562	0.92581	0.92559	1	16510	0	-0.69562
AKT1	4	0.033855	0.10247	0.910645	1999	3	-0.69523	0.90791	0.90763	1	16161	0	-0.69523
HSF4	4	0.016386	0.053189	0.802164	1174	3	-0.6946	0.83001	0.83575	1	14842	1	-0.6946
CNBD1	4	0.03236	0.098427	0.900155	1945	3	-0.69423	0.38163	0.53954	1	9659	1	-0.69423
NFIX	4	0.014783	0.048285	0.781615	1095	4	-0.6942	0.98522	0.98528	1	17613	0	-0.6942
POLL	4	0.010898	0.036271	0.715636	906	3	-0.69396	0.89165	0.89127	1	15851	0	-0.69396
BMP7	4	0.0045937	0.016037	0.549355	522	3	-0.6939	0.55508	0.69328	1	12224	1	-0.6939
PDCL	4	0.04438	0.12302	0.948651	2304	3	-0.6939	0.83679	0.8411	1	14947	1	-0.6939
CENPI	4	0.17188	0.33723	1	5725	3	-0.69352	0.93313	0.93286	1	16654	0	-0.69352
XPO6	4	0.0042859	0.015011	0.545674	490	3	-0.69346	0.63802	0.72684	1	12856	1	-0.69346
SPIC	4	0.04308	0.1206	0.946091	2265	3	-0.69324	0.7336	0.77357	1	13708	1	-0.69324
PCDHA11	4	0.055213	0.14293	0.975038	2606	3	-0.69297	0.90583	0.9055	1	16116	0	-0.69297
TOP2A	4	0.024014	0.075398	0.862496	1554	3	-0.69295	0.81224	0.82277	1	14588	1	-0.69295
PELO	4	0.0025318	0.0090216	0.454934	355	4	-0.69294	0.99747	0.99751	1	17915	0	-0.69294
SYPL1	4	0.076065	0.18035	1	3194	3	-0.6928	0.25868	0.4279	0.993696	7679	1	-0.6928
AQP8	4	0.023326	0.073419	0.861788	1518	3	-0.69259	0.63771	0.72669	1	12853	1	-0.69259
ALG11	4	0.0032901	0.011668	0.511259	409	4	-0.69224	0.99671	0.99676	1	17891	0	-0.69224
IARS	4	0.012425	0.040962	0.74998	975	3	-0.69203	0.95456	0.9544	1	17006	0	-0.69203
LETM2	4	0.097761	0.21776	1	3819	3	-0.6918	0.92105	0.92085	1	16416	0	-0.6918
MRPL21	4	0.020461	0.065176	0.834481	1387	3	-0.69133	0.92872	0.92847	1	16562	0	-0.69133
SH2D6	4	0.0065713	0.022584	0.615716	655	3	-0.69112	0.75631	0.7865	1	13938	1	-0.69112
DAP3	4	1.1615e-05	4.031e-05	0.040429	18	2	-0.69035	0.86888	0.86878	1	15467	1	-0.69035
HIGD1B	4	0.016659	0.053987	0.802164	1196	3	-0.68996	0.96035	0.96022	1	17124	0	-0.68996
IBA57	4	0.0063998	0.022029	0.609966	644	4	-0.6899	0.99084	0.99096	1	17725	0	-0.6899
ZNF701	2	0.064841	0.11407	0.936677	2867	1	-0.6897	0.70767	0.70726	1	13463	0	-0.6897
THAP3	4	0.011151	0.037087	0.72697	912	3	-0.68956	0.54758	0.69052	1	12178	1	-0.68956
CHRNB1	4	0.018852	0.060486	0.817937	1311	3	-0.68947	0.85702	0.85807	1	15254	1	-0.68947
NDUFV2	4	0.00073096	0.0026542	0.27858	172	2	-0.68844	0.84618	0.8487	1	15073	1	-0.68844
COX18	4	0.17184	0.33717	1	5723	3	-0.68817	0.94701	0.94692	1	16874	0	-0.68817
CPNE9	4	0.027323	0.084598	0.87492	1726	3	-0.68787	0.77689	0.79902	1	14149	1	-0.68787
C1orf177	4	0.060836	0.15304	0.9892	2751	3	-0.6877	0.33743	0.49905	0.997123	8961	1	-0.6877
SFTPC	4	0.057088	0.14632	0.979844	2654	3	-0.68745	0.73595	0.77484	1	13728	1	-0.68745
ALG5	4	0.013336	0.043806	0.770045	1014	4	-0.68723	0.98666	0.98672	1	17643	0	-0.68723
MED30	4	0.03372	0.1021	0.90979	1993	2	-0.68721	0.65258	0.73325	1	12972	1	-0.68721
GLIS2	4	0.091008	0.20626	1	3633	3	-0.68705	0.71803	0.76512	1	13553	1	-0.68705
CAMK2N2	4	0.0036187	0.012765	0.523774	433	4	-0.687	0.99638	0.99645	1	17879	0	-0.687
BANF1	4	0.008254	0.027984	0.660758	754	2	-0.68658	0.93401	0.93377	1	16670	0	-0.68658
PSMD12	4	0.020358	0.064875	0.834481	1376	4	-0.68642	0.97964	0.97974	1	17490	0	-0.68642
DGKG	4	0.027389	0.084794	0.87492	1729	3	-0.68631	0.40254	0.55873	1	9974	1	-0.68631
INTS9	4	0.027633	0.085487	0.876238	1740	3	-0.68624	0.88903	0.88859	1	15800	0	-0.68624
SMNDC1	4	0.0048878	0.017048	0.561628	543	4	-0.68571	0.99511	0.9952	1	17831	0	-0.68571
SAMD1	4	0.045689	0.12536	0.954564	2336	3	-0.68558	0.050507	0.13011	0.957211	2415	1	-0.68558
ABCF1	4	0.039465	0.1138	0.936677	2163	3	-0.6854	0.95171	0.95158	1	16948	0	-0.6854
TTC14	4	0.071332	0.17199	0.999382	3056	2	-0.68519	0.90284	0.9025	1	16060	0	-0.68519
BRD9	4	0.019529	0.062478	0.825763	1341	4	-0.68504	0.98047	0.98056	1	17510	0	-0.68504
DLK1	4	0.016914	0.054764	0.806935	1207	3	-0.68503	0.39151	0.54854	1	9810	1	-0.68503
ACKR4	4	0.020315	0.064741	0.834481	1374	3	-0.6848	0.44254	0.59532	1	10585	1	-0.6848
CCDC136	3	0.071447	0.16482	0.997151	3059	2	-0.68453	0.73591	0.74116	1	13727	1	-0.68453
ZNF362	4	0.031011	0.094737	0.894542	1887	3	-0.68435	0.64207	0.72865	1	12887	1	-0.68435
SYNJ1	4	0.013613	0.044665	0.772448	1028	4	-0.68399	0.98639	0.98645	1	17634	0	-0.68399
MFAP5	4	0.028577	0.088069	0.879674	1785	3	-0.68373	0.29395	0.4596	0.997123	8235	1	-0.68373
LIME1	4	0.041103	0.1169	0.938942	2213	3	-0.68325	0.75717	0.78701	1	13946	1	-0.68325
GTF2A1L	1	0.10377	0.1037	0.914157	3989	1	-0.68319	0.89623	0.89679	1	15938	0	-0.68319
TMEM242	4	0.015742	0.051229	0.793755	1143	2	-0.68312	0.81877	0.82744	1	14686	1	-0.68312
ABCC6	4	0.0010505	0.0037955	0.318697	215	4	-0.68274	0.99895	0.99894	1	17965	0	-0.68274
RTEL1	4	0.000774	0.0027968	0.283652	178	3	-0.68272	0.83132	0.8368	1	14866	1	-0.68272
GFRAL	4	0.018053	0.058101	0.814444	1261	3	-0.68183	0.50457	0.65229	1	11535	1	-0.68183
BOP1	4	0.0022431	0.0080344	0.436844	329	4	-0.68163	0.99776	0.99778	1	17925	0	-0.68163
ATP5B	4	0.0028529	0.010152	0.478518	381	3	-0.6814	0.94248	0.94233	1	16803	0	-0.6814
ZC3H4	4	0.073562	0.17589	1	3133	3	-0.68111	0.87194	0.87173	1	15522	1	-0.68111
TMEM25	4	0.046938	0.12765	0.961558	2363	3	-0.68087	0.93039	0.93012	1	16587	0	-0.68087
PSMA5	4	0.0021755	0.007804	0.434044	321	4	-0.68077	0.97746	0.97752	1	17449	0	-0.68077
FAM186B	3	0.023335	0.059693	0.814444	1519	3	-0.68066	0.92584	0.92596	1	16511	0	-0.68066
GALE	4	0.041115	0.11692	0.938942	2214	3	-0.68061	0.87219	0.87195	1	15526	1	-0.68061
CST6	4	0.02394	0.075189	0.862496	1550	3	-0.68029	0.6938	0.75276	1	13349	1	-0.68029
PIGT	4	0.015804	0.05142	0.794762	1148	3	-0.68026	0.13328	0.27481	0.989137	4956	1	-0.68026
OR10H1	2	0.067357	0.11818	0.939733	2944	2	-0.6797	0.93264	0.93251	1	16642	0	-0.6797
POLR2D	3	0.038817	0.095291	0.895009	2139	2	-0.67968	0.75948	0.76171	1	13976	1	-0.67968
GRAMD1B	4	0.020402	0.065007	0.834481	1380	4	-0.67959	0.97877	0.97885	1	17474	0	-0.67959
BCS1L	4	0.012736	0.041937	0.758611	987	3	-0.67952	0.0025143	0.0089601	0.854948	183	1	-0.67952
TTF2	4	0.0274	0.084821	0.87492	1730	3	-0.67942	0.55159	0.69201	1	12201	1	-0.67942
APPBP2	4	0.0043133	0.015096	0.545674	493	3	-0.67888	0.84592	0.84848	1	15068	1	-0.67888
SMC1A	4	0.017446	0.056362	0.814444	1230	2	-0.67831	0.93648	0.9363	1	16707	0	-0.67831
WDR70	4	0.0026771	0.0095086	0.463942	368	4	-0.67827	0.99732	0.99735	1	17908	0	-0.67827
TPGS2	4	0.0071929	0.024544	0.634791	691	3	-0.67807	0.89588	0.89553	1	15930	0	-0.67807
C11orf30	4	0.0075958	0.025904	0.65404	709	4	-0.67804	0.9924	0.99253	1	17765	0	-0.67804
MED10	4	0.037492	0.11007	0.932211	2102	3	-0.67791	0.14349	0.29146	0.989137	5230	1	-0.67791
PRUNE	4	0.040663	0.11609	0.938255	2200	3	-0.67754	0.32303	0.48594	0.997123	8722	1	-0.67754
MRPS31	4	0.0087323	0.0295	0.666132	789	3	-0.67726	0.795	0.81082	1	14377	1	-0.67726
NPLOC4	4	0.0081778	0.027738	0.66063	748	4	-0.67692	0.99182	0.99196	1	17744	0	-0.67692
SNAPC5	4	0.02191	0.069332	0.850873	1446	3	-0.67673	0.87353	0.87319	1	15550	1	-0.67673
EXOSC7	4	0.02188	0.069236	0.850873	1443	4	-0.67647	0.97812	0.97822	1	17465	0	-0.67647
DDX24	4	0.016505	0.053552	0.802164	1182	3	-0.67646	0.5969	0.70956	1	12534	1	-0.67646
LGR5	4	0.011038	0.036727	0.723037	908	2	-0.67637	0.69582	0.75374	1	13363	1	-0.67637
NAA20	4	0.056996	0.14616	0.97966	2652	3	-0.67624	0.13749	0.28176	0.989137	5060	1	-0.67624
YTHDC1	4	0.089179	0.20309	1	3589	3	-0.6762	0.83294	0.83806	1	14885	1	-0.6762
TOP1	4	0.007532	0.025683	0.651192	706	4	-0.67584	0.99247	0.99259	1	17766	0	-0.67584
ARMC9	4	0.023467	0.073811	0.862466	1526	3	-0.67543	0.054526	0.13775	0.957824	2557	1	-0.67543
TUBB8	1	0.11836	0.11827	0.939733	4374	1	-0.67519	0.88164	0.88211	1	15666	0	-0.67519
GTF2H5	4	0.0033268	0.011797	0.512341	412	4	-0.67484	0.99667	0.99672	1	17890	0	-0.67484
COQ5	4	0.034177	0.10338	0.912888	2014	3	-0.67408	0.90245	0.90208	1	16052	0	-0.67408
CRLF3	4	0.089252	0.20322	1	3592	3	-0.67388	0.37482	0.53331	1	9555	1	-0.67388
PSMA4	4	0.016592	0.053804	0.802164	1189	3	-0.67387	0.9651	0.965	1	17201	0	-0.67387
PPP2R2A	4	0.047769	0.12914	0.962577	2390	3	-0.67383	0.96142	0.9613	1	17150	0	-0.67383
SLC16A12	4	0.083287	0.19302	1	3427	3	-0.67374	0.76509	0.79173	1	14038	1	-0.67374
USP38	4	0.0078116	0.02657	0.658719	722	3	-0.67279	0.95806	0.95798	1	17073	0	-0.67279
MYO10	4	0.018606	0.059766	0.814444	1297	3	-0.6726	0.45599	0.60772	1	10795	1	-0.6726
RUNX1	4	0.0057793	0.020014	0.590379	605	3	-0.67245	0.23915	0.41033	0.993696	7354	1	-0.67245
SOD2	4	0.011923	0.039446	0.742569	949	3	-0.67233	0.95425	0.9541	1	16998	0	-0.67233
SMKR1	4	0.012283	0.040537	0.747781	965	4	-0.6723	0.97523	0.97521	1	17395	0	-0.6723
REV3L	4	0.022574	0.071251	0.855377	1479	3	-0.67226	0.89205	0.89166	1	15862	0	-0.67226
PRICKLE2	4	0.063638	0.15815	0.99321	2828	3	-0.6722	0.84723	0.84959	1	15082	1	-0.6722
ATP5A1	4	0.0037101	0.01308	0.527482	441	3	-0.67145	0.94385	0.94371	1	16825	0	-0.67145
PCBP1	4	0.015657	0.050987	0.793073	1139	3	-0.67121	0.81972	0.82814	1	14692	1	-0.67121
HIST1H3D	1	0.13233	0.13221	0.966704	4733	1	-0.67087	0.86767	0.86811	1	15443	0	-0.67087
PFDN2	4	0.017496	0.056508	0.814444	1233	4	-0.67056	0.9825	0.98257	1	17559	0	-0.67056
LONRF1	4	0.053565	0.13993	0.972774	2560	2	-0.67022	0.021067	0.066878	0.912805	1298	1	-0.67022
SVIP	2	0.034134	0.062107	0.825763	2011	2	-0.67021	0.96587	0.96584	1	17217	0	-0.67021
C3orf84	4	0.083069	0.19264	1	3419	3	-0.6701	0.50243	0.65027	1	11501	1	-0.6701
MMS19	4	0.013643	0.044759	0.772448	1029	3	-0.67006	0.96141	0.9613	1	17149	0	-0.67006
MRPL42	4	0.015263	0.049782	0.787799	1118	4	-0.66978	0.98474	0.98479	1	17605	0	-0.66978
COQ2	4	0.011694	0.03874	0.737901	938	3	-0.66956	0.53299	0.67864	1	11975	1	-0.66956
ZNF639	4	0.0052835	0.018374	0.580907	566	4	-0.6694	0.99472	0.99482	1	17823	0	-0.6694
MSANTD4	4	0.0081621	0.027683	0.66063	746	3	-0.66907	0.47862	0.6285	1	11137	1	-0.66907
CDH23	4	0.073072	0.17505	0.999382	3118	3	-0.6681	0.75186	0.78399	1	13886	1	-0.6681
RAVER1	4	0.045097	0.12429	0.950124	2324	3	-0.66737	0.91043	0.91018	1	16208	0	-0.66737
PSME3	4	0.027895	0.086205	0.876635	1754	3	-0.66724	0.93543	0.93523	1	16685	0	-0.66724
NOP9	4	0.00025447	0.00093262	0.187074	90	3	-0.66713	0.36143	0.52107	0.999967	9337	1	-0.66713
LAMB1	4	0.02183	0.069116	0.850873	1440	3	-0.66679	0.78148	0.80195	1	14211	1	-0.66679
COX6B1	4	0.0011023	0.0039894	0.324414	221	3	-0.66674	0.68298	0.74744	1	13246	1	-0.66674
ALYREF	4	0.0069342	0.023709	0.626683	677	2	-0.66663	0.15087	0.30329	0.989137	5445	1	-0.66663
RRP1	4	0.014637	0.047857	0.781615	1083	4	-0.66643	0.97015	0.97007	1	17290	0	-0.66643
DKC1	4	0.017212	0.055663	0.814324	1216	4	-0.66637	0.98279	0.98287	1	17566	0	-0.66637
P2RX2	4	0.060895	0.15316	0.989428	2752	2	-0.66619	0.31488	0.47865	0.997123	8576	2	-0.66619
RASL11B	4	0.0070001	0.02393	0.631347	678	3	-0.66604	0.96266	0.96255	1	17163	0	-0.66604
TSPAN6	4	0.12537	0.26374	1	4548	2	-0.66587	0.93812	0.93799	1	16744	0	-0.66587
SRSF2	4	0.024078	0.075585	0.862496	1561	4	-0.66531	0.97592	0.97594	1	17412	0	-0.66531
CPD	4	0.046688	0.1272	0.959253	2360	3	-0.66515	0.4498	0.60202	1	10692	1	-0.66515
MYOCD	4	0.017025	0.055113	0.810211	1211	3	-0.66511	0.2134	0.38726	0.993696	6926	1	-0.66511
MCMBP	4	0.0446	0.1234	0.948651	2310	3	-0.66494	0.75321	0.78476	1	13903	1	-0.66494
TDP2	4	0.021418	0.067899	0.845947	1424	3	-0.66492	0.85318	0.85465	1	15188	1	-0.66492
DDX49	4	0.035745	0.10671	0.922696	2059	3	-0.6648	0.67187	0.74213	1	13151	1	-0.6648
EPHA2	4	0.062278	0.15571	0.993055	2785	3	-0.66474	0.78855	0.80655	1	14286	1	-0.66474
ACBD6	4	0.022282	0.070416	0.853736	1464	3	-0.66448	0.79353	0.80982	1	14357	1	-0.66448
HINFP	4	0.0051655	0.017964	0.579173	554	3	-0.66435	0.95231	0.95218	1	16960	0	-0.66435
ZNF239	4	0.004197	0.014716	0.543382	480	4	-0.66429	0.9958	0.99588	1	17859	0	-0.66429
AFF1	4	0.022634	0.071421	0.855377	1485	3	-0.66417	0.71665	0.76436	1	13538	1	-0.66417
PLEKHA6	4	0.02878	0.088648	0.879674	1795	3	-0.66391	0.96414	0.96407	1	17185	0	-0.66391
FAM229B	4	0.067444	0.16502	0.997346	2947	3	-0.66341	0.30452	0.46921	0.997123	8415	1	-0.66341
OR14I1	4	0.031141	0.095114	0.894901	1894	3	-0.66333	0.51379	0.66074	1	11675	1	-0.66333
PHLPP1	4	0.022484	0.070989	0.855377	1474	3	-0.66323	0.906	0.90569	1	16121	0	-0.66323
COA3	4	0.10135	0.22385	1	3918	2	-0.66311	0.54626	0.69004	1	12167	1	-0.66311
CDCA3	4	0.032715	0.099392	0.901216	1960	4	-0.66302	0.96728	0.96718	1	17241	0	-0.66302
LDLR	4	0.0044801	0.015658	0.545674	512	4	-0.663	0.99426	0.99437	1	17806	0	-0.663
WDR12	4	0.10059	0.22256	1	3898	3	-0.66245	0.96401	0.96393	1	17183	0	-0.66245
NF2	4	0.019116	0.061268	0.821771	1322	3	-0.66211	0.11138	0.23847	0.978368	4331	1	-0.66211
RPL10A	3	0.0068866	0.018813	0.58628	675	3	-0.66209	0.99311	0.99325	1	17780	0	-0.66209
LYVE1	4	0.19595	0.37373	1	6327	3	-0.66175	0.60575	0.71317	1	12588	1	-0.66175
PSMB5	4	0.016208	0.052677	0.802164	1162	4	-0.66168	0.98379	0.98384	1	17589	0	-0.66168
VSNL1	4	0.0084488	0.028593	0.661076	768	4	-0.66135	0.99155	0.99167	1	17737	0	-0.66135
CHST11	4	0.0063392	0.021823	0.608926	639	4	-0.66045	0.99366	0.99376	1	17792	0	-0.66045
MAPRE3	4	0.026487	0.082276	0.866582	1693	3	-0.65984	0.94812	0.94804	1	16890	0	-0.65984
RUFY3	4	0.072349	0.17377	0.999382	3089	3	-0.65983	0.94029	0.94016	1	16778	0	-0.65983
NXT2	4	0.047873	0.12931	0.962577	2393	3	-0.65982	0.95444	0.9543	1	17001	0	-0.65982
MRPL37	4	0.019328	0.061911	0.825763	1328	3	-0.65965	0.070207	0.16652	0.961895	3082	1	-0.65965
ARMC1	4	0.017816	0.057425	0.814444	1252	4	-0.65949	0.98218	0.98226	1	17550	0	-0.65949
LARP1B	3	0.01894	0.049002	0.787737	1314	2	-0.65943	0.82055	0.82052	1	14707	0	-0.65943
PPP1R21	4	0.031047	0.094839	0.894542	1889	4	-0.65937	0.96895	0.96885	1	17271	0	-0.65937
HYPK	4	0.0032862	0.011656	0.511259	408	4	-0.65929	0.99671	0.99676	1	17892	0	-0.65929
DHX8	4	0.020942	0.066522	0.843031	1399	3	-0.65921	0.89061	0.89018	1	15831	0	-0.65921
CLCN7	4	0.021354	0.067721	0.845947	1420	4	-0.65834	0.97865	0.97873	1	17471	0	-0.65834
APC2	4	0.068266	0.16648	0.99767	2971	3	-0.65793	0.62249	0.72022	1	12735	1	-0.65793
NARS2	4	0.035706	0.10664	0.922696	2058	3	-0.65771	0.92385	0.92369	1	16469	0	-0.65771
LARS	4	0.056943	0.14605	0.979442	2651	3	-0.65723	0.72277	0.76767	1	13596	1	-0.65723
MAP7D2	4	0.029464	0.090492	0.88483	1821	3	-0.65712	0.55486	0.69321	1	12222	1	-0.65712
DEFB1	4	0.01442	0.047186	0.781615	1068	4	-0.65685	0.97147	0.97144	1	17315	0	-0.65685
MED22	4	0.029356	0.090224	0.88483	1816	3	-0.65685	0.75063	0.78324	1	13870	1	-0.65685
SDHA	4	0.097224	0.21687	1	3807	3	-0.65659	0.63138	0.72398	1	12805	1	-0.65659
TARS	4	0.027117	0.084019	0.872218	1721	3	-0.65586	0.94631	0.94619	1	16865	0	-0.65586
MYOZ1	4	0.0044546	0.015569	0.545674	509	2	-0.65585	0.12153	0.25543	0.980306	4646	1	-0.65585
NSMF	3	0.071633	0.16521	0.997346	3067	2	-0.65584	0.66883	0.68871	1	13122	1	-0.65584
CES4A	4	0.077162	0.18224	1	3225	3	-0.65582	0.80686	0.81895	1	14530	1	-0.65582
GTF3C3	4	0.026293	0.081769	0.865974	1681	3	-0.65571	0.84977	0.85172	1	15122	1	-0.65571
RTCB	4	0.0018287	0.006581	0.401073	293	3	-0.65407	0.86538	0.86558	1	15408	1	-0.65407
KLLN	4	0.0024084	0.0086124	0.445502	346	2	-0.65393	0.56385	0.69663	1	12290	1	-0.65393
KCNG2	4	0.067077	0.16435	0.996325	2938	3	-0.6537	0.85869	0.85959	1	15291	1	-0.6537
EIF3A	4	0.0058449	0.020223	0.594083	607	4	-0.65367	0.99416	0.99427	1	17804	0	-0.65367
ZNF630	4	0.14128	0.28939	1	4967	3	-0.65223	0.94498	0.94481	1	16841	0	-0.65223
CENPW	4	0.0092909	0.031254	0.682264	817	3	-0.65216	0.48769	0.63682	1	11281	1	-0.65216
RAD51AP1	4	0.020076	0.06405	0.832242	1367	3	-0.65201	0.69318	0.75243	1	13343	1	-0.65201
MED17	4	0.0033315	0.011806	0.512341	413	4	-0.6517	0.99667	0.99671	1	17889	0	-0.6517
SNX20	4	0.011697	0.038749	0.737901	939	4	-0.65133	0.9883	0.98839	1	17677	0	-0.65133
PPHLN1	4	0.046644	0.12711	0.959253	2359	3	-0.65114	0.63042	0.72358	1	12795	1	-0.65114
TMEM259	4	0.038455	0.11194	0.935088	2130	3	-0.65039	0.83332	0.83838	1	14891	1	-0.65039
GNL3	4	0.027259	0.084444	0.87492	1724	3	-0.65018	0.96122	0.96109	1	17144	0	-0.65018
MAN1B1	4	0.11016	0.23871	1	4150	3	-0.6499	0.86417	0.86448	1	15384	1	-0.6499
UBL5	4	0.042192	0.11892	0.940379	2248	3	-0.64971	0.2331	0.40488	0.993696	7261	1	-0.64971
YY1	4	0.0019254	0.0069276	0.411396	301	2	-0.64947	0.86355	0.86392	1	15371	1	-0.64947
AP2S1	4	0.11762	0.251	1	4357	3	-0.64909	0.79295	0.80942	1	14348	1	-0.64909
BAMBI	4	0.014612	0.047769	0.781615	1081	3	-0.64875	0.20257	0.37741	0.992635	6764	1	-0.64875
MCM3	4	0.030554	0.093458	0.892563	1866	3	-0.64832	0.69926	0.75545	1	13401	1	-0.64832
SEC14L1	4	0.02013	0.064232	0.833031	1370	3	-0.64807	0.089335	0.20044	0.978368	3645	1	-0.64807
CCAR1	4	0.0071503	0.024408	0.633998	687	3	-0.64783	0.79644	0.81177	1	14392	1	-0.64783
SRSF7	4	0.019702	0.062964	0.825763	1352	3	-0.64782	0.96022	0.96009	1	17121	0	-0.64782
GLRX5	4	0.032009	0.097464	0.898009	1931	3	-0.6477	0.94735	0.94726	1	16878	0	-0.6477
VPS13D	4	0.055087	0.14272	0.974909	2602	2	-0.64759	0.78844	0.80648	1	14284	1	-0.64759
PTPRF	4	0.029974	0.091881	0.888445	1844	3	-0.64734	0.53097	0.67669	1	11941	1	-0.64734
CYTIP	4	0.025957	0.08086	0.864635	1667	3	-0.64714	0.81961	0.82805	1	14690	1	-0.64714
LCP1	4	0.049243	0.13183	0.966668	2431	3	-0.64683	0.88012	0.8796	1	15644	0	-0.64683
RFK	4	0.0056338	0.019521	0.586486	594	4	-0.64679	0.99437	0.99448	1	17811	0	-0.64679
GSTM5	3	0.046284	0.11189	0.935088	2352	2	-0.64656	0.88538	0.88537	1	15740	0	-0.64656
SLU7	4	0.014649	0.047886	0.781615	1084	4	-0.64653	0.98535	0.98541	1	17618	0	-0.64653
POLR2B	4	0.085732	0.19714	1	3496	3	-0.64629	0.88187	0.88137	1	15672	0	-0.64629
EHMT1	4	0.037151	0.10941	0.932211	2091	3	-0.64609	0.86469	0.86495	1	15393	1	-0.64609
LMCD1	4	0.0077527	0.026384	0.658164	716	4	-0.64598	0.99225	0.99237	1	17760	0	-0.64598
VAMP4	4	0.11556	0.2476	1	4295	2	-0.64589	0.73373	0.77364	1	13711	1	-0.64589
EXOC4	4	0.11168	0.24127	1	4190	3	-0.64581	0.61622	0.71755	1	12688	1	-0.64581
C16orf91	4	0.0058605	0.020276	0.594083	609	3	-0.64566	0.74428	0.77953	1	13817	1	-0.64566
SGK223	4	0.010122	0.033848	0.701549	860	4	-0.64553	0.98988	0.98997	1	17710	0	-0.64553
SZT2	4	0.044351	0.12298	0.948651	2303	3	-0.64492	0.86409	0.86443	1	15381	1	-0.64492
SDAD1	4	0.0099445	0.03331	0.696804	852	3	-0.64491	0.95452	0.95436	1	17005	0	-0.64491
THOC5	4	0.013774	0.045158	0.772448	1039	4	-0.64468	0.97479	0.97477	1	17388	0	-0.64468
AMD1	4	0.10278	0.22619	1	3958	3	-0.64438	0.075976	0.1769	0.970629	3246	1	-0.64438
TDRD7	4	0.10148	0.22406	1	3922	3	-0.64411	0.14847	0.29943	0.989137	5383	1	-0.64411
C11orf53	4	0.020091	0.064102	0.832242	1368	4	-0.64409	0.97991	0.98	1	17497	0	-0.64409
SLC2A7	4	0.14092	0.28885	1	4958	3	-0.644	0.42799	0.58205	1	10376	1	-0.644
NUDT22	4	0.0043352	0.015166	0.545674	496	3	-0.64391	0.40927	0.56488	1	10084	1	-0.64391
C7orf49	4	0.033311	0.10101	0.906778	1979	3	-0.6437	0.94747	0.94738	1	16881	0	-0.6437
PFKL	4	0.020428	0.065084	0.834481	1383	4	-0.64339	0.97957	0.97966	1	17487	0	-0.64339
SHISA7	4	0.020261	0.064585	0.834481	1372	3	-0.64329	0.84931	0.85131	1	15114	1	-0.64329
CD47	4	0.027772	0.085862	0.876238	1749	3	-0.64293	0.023236	0.073163	0.927296	1396	1	-0.64293
VPS29	4	0.009383	0.031555	0.684475	820	3	-0.64283	0.26552	0.43411	0.995513	7781	1	-0.64283
RPL37A	2	0.069271	0.12134	0.946091	2997	2	-0.64253	0.93073	0.93063	1	16599	0	-0.64253
MNS1	4	0.064598	0.15992	0.994151	2861	3	-0.6424	0.37914	0.53722	1	9625	1	-0.6424
ACSM4	4	0.034188	0.10341	0.912888	2015	3	-0.64226	0.52721	0.67328	1	11883	1	-0.64226
RPP30	4	0.0055201	0.019142	0.58628	579	4	-0.64208	0.97982	0.97991	1	17495	0	-0.64208
KRTAP19-4	2	0.051876	0.092369	0.890596	2509	2	-0.64176	0.94812	0.948	1	16891	0	-0.64176
POLE4	4	0.0039442	0.013863	0.540063	457	3	-0.64172	0.95986	0.95973	1	17112	0	-0.64172
ALX3	4	0.021329	0.067649	0.845947	1417	3	-0.64163	0.86423	0.86454	1	15386	1	-0.64163
EPT1	3	0.016666	0.043422	0.767783	1197	3	-0.64141	0.98333	0.98345	1	17575	0	-0.64141
SH2D5	4	0.030994	0.094687	0.894542	1886	3	-0.64087	0.91952	0.91933	1	16385	0	-0.64087
USE1	4	0.018097	0.058237	0.814444	1265	3	-0.64084	0.47466	0.62485	1	11088	1	-0.64084
NHLRC2	4	0.062359	0.15586	0.993092	2789	2	-0.64057	0.89709	0.89674	1	15953	0	-0.64057
PPP4R2	1	0.047908	0.047893	0.781615	2396	1	-0.64056	0.95209	0.95239	1	16955	0	-0.64056
PAX6	4	0.39168	0.55564	1	9426	2	-0.64047	0.020511	0.065321	0.912805	1265	1	-0.64047
TYW1	4	0.10554	0.23096	1	4026	2	-0.64046	0.96071	0.96058	1	17133	0	-0.64046
SPSB3	4	0.020344	0.064831	0.834481	1375	2	-0.64044	0.32074	0.4839	0.997123	8687	1	-0.64044
GSN	4	0.008515	0.028804	0.661076	773	3	-0.64031	0.93383	0.93359	1	16665	0	-0.64031
HLA-F	4	0.050021	0.13331	0.968073	2454	3	-0.63983	0.66589	0.73932	1	13087	1	-0.63983
FDX1L	4	0.017727	0.057159	0.814444	1247	3	-0.63968	0.55177	0.69207	1	12203	1	-0.63968
ZRANB1	4	0.004962	0.017296	0.565657	547	3	-0.63962	0.58804	0.70597	1	12473	1	-0.63962
NDUFB7	4	0.027443	0.084942	0.87492	1732	3	-0.63954	0.6979	0.75476	1	13387	1	-0.63954
SPRY2	4	0.08059	0.18828	1	3338	3	-0.63943	0.90836	0.90808	1	16168	0	-0.63943
NICN1	4	0.085163	0.1962	1	3479	3	-0.63928	0.88902	0.88858	1	15799	0	-0.63928
ATP5C1	4	0.016312	0.052991	0.802164	1168	4	-0.63921	0.97325	0.97321	1	17352	0	-0.63921
MRPL45	4	0.01462	0.047802	0.781615	1082	4	-0.63916	0.98538	0.98544	1	17619	0	-0.63916
MED24	4	0.0070224	0.023991	0.631347	680	3	-0.63911	0.96521	0.9651	1	17204	0	-0.63911
LSG1	4	0.033781	0.10226	0.909874	1997	3	-0.63902	0.2989	0.4641	0.997123	8324	1	-0.63902
RRM1	4	0.0218	0.069036	0.850873	1438	4	-0.6389	0.9782	0.97829	1	17467	0	-0.6389
MARCKS	4	0.02121	0.067322	0.845947	1411	3	-0.6388	0.95243	0.95229	1	16962	0	-0.6388
CALCOCO2	4	0.055439	0.14332	0.975612	2612	3	-0.63875	0.77866	0.80011	1	14168	1	-0.63875
DONSON	4	0.095127	0.2133	1	3753	2	-0.63857	0.7605	0.78899	1	13986	1	-0.63857
KCNH4	4	0.062957	0.15692	0.993092	2806	3	-0.63853	0.85734	0.85834	1	15263	1	-0.63853
GNS	4	0.026079	0.081182	0.864635	1673	3	-0.63833	0.93217	0.93186	1	16630	0	-0.63833
PAQR4	4	0.032624	0.099154	0.900614	1956	3	-0.63813	0.78596	0.80483	1	14258	1	-0.63813
PSMD6	4	0.072856	0.17465	0.999382	3112	3	-0.63812	0.58322	0.70408	1	12426	1	-0.63812
KIF20A	4	0.049638	0.13259	0.966744	2444	3	-0.63811	0.86174	0.86232	1	15343	1	-0.63811
PLK1	4	0.028727	0.088493	0.879674	1793	3	-0.638	0.9583	0.95822	1	17078	0	-0.638
TNFRSF1A	4	0.0064582	0.022223	0.610629	650	3	-0.6374	0.43062	0.58448	1	10419	1	-0.6374
RAD1	4	0.014704	0.048047	0.781615	1088	3	-0.63738	0.90159	0.90123	1	16029	0	-0.63738
MRPL44	4	0.01065	0.035502	0.712081	889	4	-0.6372	0.9667	0.96661	1	17230	0	-0.6372
TERF1	4	0.032143	0.097805	0.898685	1937	3	-0.63696	0.94705	0.94696	1	16875	0	-0.63696
HS2ST1	4	0.021371	0.067767	0.845947	1421	3	-0.63686	0.86127	0.86186	1	15335	1	-0.63686
NSRP1	4	0.032115	0.097729	0.898685	1936	4	-0.63681	0.96789	0.96779	1	17254	0	-0.63681
PHYHIPL	4	0.02278	0.071831	0.85574	1493	3	-0.63668	0.71438	0.76314	1	13518	1	-0.63668
PPP1R14A	4	0.038084	0.11121	0.93312	2121	3	-0.6364	0.09302	0.20691	0.978368	3758	1	-0.6364
C20orf62	4	0.038197	0.11142	0.93312	2125	3	-0.63631	0.75099	0.78346	1	13876	1	-0.63631
CARS2	4	0.13845	0.28493	1	4897	3	-0.63623	0.86795	0.86791	1	15446	1	-0.63623
STAT1	4	0.005925	0.020483	0.594083	615	3	-0.63577	0.44636	0.59881	1	10637	1	-0.63577
NRG3	4	0.025974	0.080903	0.864635	1668	4	-0.63562	0.97403	0.97396	1	17366	0	-0.63562
TUBAL3	4	0.020974	0.066604	0.843031	1402	3	-0.63558	0.57196	0.69967	1	12341	1	-0.63558
C12orf57	4	0.012768	0.042037	0.758982	988	4	-0.63538	0.98723	0.98731	1	17658	0	-0.63538
PELP1	4	0.069964	0.16956	0.999382	3017	3	-0.63535	0.84189	0.84515	1	15018	1	-0.63535
KRTAP6-1	3	0.065614	0.153	0.9892	2890	2	-0.63521	0.9183	0.91839	1	16351	0	-0.63521
ZNF697	3	0.039666	0.097231	0.898009	2169	3	-0.63503	0.96033	0.96062	1	17123	0	-0.63503
ZNF296	4	0.021159	0.06717	0.84562	1409	3	-0.63467	0.91447	0.91425	1	16289	0	-0.63467
IL15RA	4	0.031461	0.09602	0.896714	1905	3	-0.63456	0.94871	0.94863	1	16901	0	-0.63456
PLOD3	4	0.13809	0.28433	1	4885	3	-0.63446	0.90775	0.90749	1	16157	0	-0.63446
DDX27	4	0.0026419	0.0093967	0.460974	365	2	-0.63408	0.90967	0.90941	1	16191	0	-0.63408
SAMM50	4	0.033737	0.10215	0.90979	1994	3	-0.63398	0.90331	0.90298	1	16071	0	-0.63398
NSUN5	4	0.027684	0.085621	0.876238	1743	3	-0.63381	0.51566	0.6625	1	11704	1	-0.63381
NDUFA10	4	0.030468	0.093224	0.892563	1860	2	-0.63364	0.84021	0.84379	1	14998	1	-0.63364
ZC3H11A	4	0.024634	0.077155	0.863266	1593	3	-0.63355	0.53525	0.68078	1	12015	1	-0.63355
PCNT	4	0.043832	0.12201	0.946403	2289	3	-0.63349	0.94932	0.94923	1	16911	0	-0.63349
SPAG8	4	0.028015	0.086541	0.876635	1760	3	-0.63319	0.42036	0.57505	1	10259	1	-0.63319
FAM184B	4	0.05067	0.13453	0.970654	2466	3	-0.63289	0.36034	0.52012	0.999967	9323	1	-0.63289
PDIA5	4	0.14059	0.28833	1	4946	3	-0.63288	0.20381	0.37848	0.992635	6784	1	-0.63288
DCTN5	4	0.017501	0.056522	0.814444	1235	4	-0.63279	0.97969	0.97978	1	17491	0	-0.63279
RARS2	4	0.019492	0.062398	0.825763	1337	3	-0.63228	0.86932	0.86922	1	15475	1	-0.63228
STAT5B	4	0.035163	0.10561	0.919548	2043	3	-0.63191	0.69453	0.75313	1	13354	1	-0.63191
RBM17	4	0.0077593	0.026409	0.658164	718	2	-0.63172	0.81285	0.82322	1	14596	1	-0.63172
CYFIP1	4	0.016276	0.052882	0.802164	1167	3	-0.63158	0.29817	0.46344	0.997123	8309	1	-0.63158
CDK2AP1	4	0.018363	0.059044	0.814444	1279	3	-0.63156	0.60262	0.71191	1	12570	1	-0.63156
TBC1D22B	4	0.17586	0.34337	1	5817	3	-0.63152	0.67008	0.74128	1	13136	1	-0.63152
ZNF146	4	0.02262	0.071381	0.855377	1483	3	-0.63141	0.83897	0.8428	1	14977	1	-0.63141
RND2	4	0.038153	0.11133	0.93312	2122	3	-0.63116	0.86322	0.86362	1	15367	1	-0.63116
ERCC3	4	0.024987	0.078167	0.864635	1610	3	-0.63056	0.13678	0.28061	0.989137	5037	1	-0.63056
NME8	4	0.020988	0.066637	0.843031	1403	3	-0.63051	0.23791	0.40921	0.993696	7340	1	-0.63051
SPDYA	4	0.012578	0.041439	0.754137	982	4	-0.63046	0.98742	0.98751	1	17660	0	-0.63046
NEUROD4	4	0.02389	0.075043	0.862496	1547	3	-0.63029	0.95765	0.95756	1	17068	0	-0.63029
GCLM	4	0.042918	0.1203	0.945514	2263	3	-0.63005	0.78745	0.80584	1	14272	1	-0.63005
RPL30	2	0.081013	0.14039	0.972774	3353	2	-0.63	0.91899	0.9188	1	16370	0	-0.63
STAG2	4	0.068077	0.16613	0.99767	2965	3	-0.62999	0.83724	0.84146	1	14953	1	-0.62999
ZC3HC1	4	0.079481	0.18638	1	3298	3	-0.62999	0.81551	0.82511	1	14629	1	-0.62999
SRRM1	4	0.043572	0.12152	0.946091	2282	3	-0.62987	0.62198	0.72001	1	12732	1	-0.62987
ATP6V0D1	4	0.026301	0.081797	0.865974	1683	3	-0.62986	0.048819	0.12686	0.957211	2359	1	-0.62986
C19orf52	4	0.03474	0.10481	0.917379	2032	3	-0.62968	0.95691	0.9568	1	17058	0	-0.62968
CPNE7	4	0.07072	0.1709	0.999382	3036	3	-0.62951	0.36915	0.52813	1	9459	1	-0.62951
NASP	4	0.036124	0.10743	0.92531	2069	3	-0.62944	0.85185	0.85349	1	15161	1	-0.62944
GRB7	4	0.0070169	0.023975	0.631347	679	3	-0.62916	0.4141	0.56927	1	10166	1	-0.62916
ATXN7L3	4	0.0030558	0.010857	0.496817	391	4	-0.62898	0.99694	0.99698	1	17897	0	-0.62898
INPPL1	4	0.0041183	0.014441	0.543382	469	4	-0.6288	0.99588	0.99596	1	17863	0	-0.6288
SCAMP5	4	0.037202	0.10952	0.932211	2092	3	-0.62871	0.82332	0.83076	1	14741	1	-0.62871
PACS2	4	0.024869	0.077829	0.864635	1602	3	-0.62822	0.86404	0.86437	1	15379	1	-0.62822
AARS	4	0.044329	0.12293	0.948651	2302	3	-0.62801	0.93244	0.93214	1	16638	0	-0.62801
RNF139	4	0.029568	0.090785	0.885003	1828	4	-0.62767	0.97043	0.97036	1	17298	0	-0.62767
OTUB1	4	0.072693	0.17437	0.999382	3104	3	-0.62753	0.40931	0.56493	1	10085	1	-0.62753
KDM2B	4	0.019657	0.062841	0.825763	1347	4	-0.62751	0.98034	0.98043	1	17505	0	-0.62751
SNUPN	4	0.017858	0.057541	0.814444	1253	3	-0.62749	0.89258	0.89217	1	15871	0	-0.62749
MAD2L1BP	4	0.054821	0.14225	0.9741	2593	3	-0.62738	0.74586	0.78047	1	13833	1	-0.62738
ECH1	4	0.052735	0.13839	0.972341	2536	3	-0.62732	0.83949	0.84322	1	14987	1	-0.62732
LYL1	4	0.0048099	0.016788	0.55639	539	4	-0.62723	0.99519	0.99527	1	17835	0	-0.62723
SCML1	4	0.011673	0.038668	0.737901	937	3	-0.6267	0.88167	0.88115	1	15667	0	-0.6267
SMIM9	4	0.017579	0.056755	0.814444	1236	3	-0.62666	0.58801	0.70596	1	12472	1	-0.62666
WDR24	4	0.031676	0.096566	0.896714	1917	3	-0.62625	0.2866	0.45308	0.997123	8118	1	-0.62625
DAD1	4	0.034148	0.1033	0.912788	2012	4	-0.6262	0.96585	0.96576	1	17216	0	-0.6262
MYH7B	4	0.063345	0.15761	0.993092	2821	3	-0.62612	0.93136	0.93108	1	16616	0	-0.62612
ENPP4	4	0.063211	0.15737	0.993092	2816	3	-0.62601	0.95921	0.9591	1	17099	0	-0.62601
NR3C2	4	0.00045057	0.0016253	0.234733	124	3	-0.62596	0.74142	0.7779	1	13782	1	-0.62596
MTHFD2	4	0.011845	0.039212	0.741647	944	3	-0.62585	0.78825	0.80636	1	14283	1	-0.62585
QSER1	4	0.060632	0.15269	0.9892	2741	3	-0.62555	0.89348	0.89308	1	15888	0	-0.62555
PSMG4	4	0.0018367	0.0066068	0.401073	294	3	-0.62497	0.83773	0.84186	1	14956	1	-0.62497
DNAJC27	4	0.037618	0.11029	0.932211	2107	3	-0.62491	0.92589	0.92567	1	16513	0	-0.62491
CPSF7	4	0.061262	0.15383	0.990387	2761	2	-0.62441	0.13905	0.28434	0.989137	5104	1	-0.62441
SIX2	4	0.018307	0.058888	0.814444	1275	4	-0.62439	0.98169	0.98177	1	17539	0	-0.62439
KHDC1L	4	0.01877	0.060228	0.816101	1308	3	-0.624	0.078373	0.18115	0.970651	3319	1	-0.624
DPY19L3	4	0.091352	0.20683	1	3648	3	-0.62398	0.61774	0.71819	1	12700	1	-0.62398
ELAVL1	4	0.027742	0.085774	0.876238	1747	3	-0.62327	0.88196	0.88146	1	15675	0	-0.62327
NUAK2	4	0.13149	0.27365	1	4709	3	-0.62291	0.94923	0.94913	1	16909	0	-0.62291
OR9G1	4	0.048997	0.13134	0.966549	2420	3	-0.62289	0.8367	0.84102	1	14945	1	-0.62289
SNX11	4	0.027345	0.084664	0.87492	1727	3	-0.62258	0.40499	0.5609	1	10019	1	-0.62258
SLC35F2	4	0.031165	0.095186	0.894901	1896	3	-0.62248	0.91226	0.91208	1	16244	0	-0.62248
QDPR	4	0.037064	0.10924	0.932211	2087	3	-0.62216	0.3755	0.53392	1	9565	1	-0.62216
KRR1	4	0.025826	0.080495	0.864635	1656	3	-0.62189	0.53849	0.68384	1	12070	1	-0.62189
ATL2	4	0.049792	0.13288	0.966907	2449	3	-0.62177	0.93107	0.93078	1	16606	0	-0.62177
C9orf64	4	0.0029938	0.010642	0.4926	388	4	-0.62175	0.99701	0.99704	1	17899	0	-0.62175
RPLP1	2	0.015531	0.029093	0.663998	1134	2	-0.62158	0.98447	0.98435	1	17596	0	-0.62158
BASP1	4	0.0095087	0.03191	0.68662	829	3	-0.62138	0.92283	0.92268	1	16449	0	-0.62138
ARPC2	4	0.080037	0.1873	1	3323	3	-0.62097	0.050887	0.13086	0.957211	2435	1	-0.62097
MRPS6	4	0.0037329	0.013149	0.528689	443	2	-0.62068	0.64476	0.72985	1	12908	1	-0.62068
DSCC1	4	0.013927	0.045644	0.772448	1047	3	-0.62024	0.91858	0.91836	1	16362	0	-0.62024
TMED10	4	0.061878	0.15497	0.992057	2774	3	-0.62022	0.5436	0.68863	1	12137	1	-0.62022
ZFYVE27	4	0.018631	0.059835	0.814444	1302	4	-0.61999	0.98137	0.98145	1	17529	0	-0.61999
HES2	4	0.031696	0.096622	0.896714	1918	3	-0.61977	0.65047	0.73236	1	12956	1	-0.61977
KRTAP19-7	2	0.041189	0.074344	0.862496	2217	2	-0.61973	0.95881	0.95881	1	17091	0	-0.61973
KRTCAP3	4	0.025825	0.080494	0.864635	1655	3	-0.61901	0.84983	0.85176	1	15123	1	-0.61901
MCAT	4	0.04232	0.11916	0.940627	2252	3	-0.61848	0.9387	0.93856	1	16753	0	-0.61848
CYGB	4	0.025745	0.08025	0.864635	1647	2	-0.61843	0.94849	0.9484	1	16897	0	-0.61843
DLX2	4	0.04912	0.13157	0.966549	2426	3	-0.61786	0.85289	0.85439	1	15185	1	-0.61786
MMD	4	0.043607	0.12159	0.946091	2284	3	-0.6177	0.54498	0.68955	1	12154	1	-0.6177
SET	4	0.04197	0.1185	0.939758	2241	3	-0.61764	0.69077	0.75129	1	13317	1	-0.61764
PIGV	4	0.020515	0.065336	0.835939	1388	3	-0.61756	0.34627	0.50721	0.997123	9120	1	-0.61756
SEZ6L2	4	0.036573	0.10833	0.929514	2077	3	-0.61734	0.94657	0.94647	1	16867	0	-0.61734
ARHGEF2	4	0.014567	0.047651	0.781615	1077	3	-0.61714	0.74277	0.77869	1	13798	1	-0.61714
CYLD	4	0.022511	0.071066	0.855377	1476	4	-0.61704	0.97749	0.97754	1	17451	0	-0.61704
SNX17	4	0.026552	0.082456	0.867534	1695	3	-0.61669	0.91414	0.91392	1	16275	0	-0.61669
TAS2R19	1	0.16479	0.16464	0.996735	5553	1	-0.61626	0.83521	0.83563	1	14919	0	-0.61626
CASP5	4	0.025142	0.078619	0.864635	1616	3	-0.61619	0.68094	0.74644	1	13229	1	-0.61619
TAX1BP1	4	0.12045	0.25568	1	4423	3	-0.6158	0.61573	0.71735	1	12681	1	-0.6158
TSNAXIP1	4	0.013864	0.045449	0.772448	1044	3	-0.61564	0.90263	0.90227	1	16055	0	-0.61564
UGGT1	3	0.096404	0.20228	1	3786	2	-0.61535	0.62537	0.65881	1	12762	1	-0.61535
DNASE1L3	4	0.019729	0.063047	0.825763	1354	3	-0.61523	0.90522	0.90489	1	16105	0	-0.61523
RPL34	1	0.19068	0.19055	1	6181	1	-0.61487	0.80932	0.80965	1	14553	0	-0.61487
LMBRD2	4	0.088991	0.20278	1	3580	3	-0.61478	0.84361	0.84657	1	15034	1	-0.61478
OCLN	4	0.017592	0.056793	0.814444	1238	3	-0.61474	0.26741	0.4358	0.995513	7813	1	-0.61474
BET1	3	0.015895	0.04151	0.754654	1150	3	-0.61461	0.98411	0.98424	1	17593	0	-0.61461
BTG3	4	0.097837	0.21789	1	3823	3	-0.61447	0.84783	0.85009	1	15094	1	-0.61447
C20orf24	4	0.012327	0.04067	0.747781	969	4	-0.61416	0.98767	0.98775	1	17668	0	-0.61416
NPY2R	4	0.017352	0.056094	0.814444	1224	4	-0.61393	0.98265	0.98271	1	17564	0	-0.61393
CCR9	4	0.0137	0.044935	0.772448	1031	3	-0.61375	0.75085	0.78336	1	13873	1	-0.61375
PEX10	4	0.02489	0.077895	0.864635	1603	3	-0.61375	0.35193	0.51238	0.99938	9197	1	-0.61375
WDR25	4	0.0012561	0.0045386	0.338447	240	4	-0.61373	0.99874	0.99874	1	17956	0	-0.61373
RHOF	4	0.0066456	0.022812	0.615716	662	3	-0.61353	0.021401	0.06784	0.914127	1315	1	-0.61353
SUSD2	4	0.017633	0.056904	0.814444	1241	3	-0.61352	0.90053	0.90015	1	16017	0	-0.61352
MOB3C	4	0.009592	0.032178	0.689094	833	3	-0.61317	0.21312	0.387	0.993696	6923	1	-0.61317
CNPPD1	4	0.079596	0.18657	1	3305	3	-0.61232	0.46859	0.61929	1	10994	1	-0.61232
NGDN	4	0.01286	0.042333	0.760196	994	3	-0.61212	0.95558	0.95542	1	17034	0	-0.61212
PLIN4	4	0.06644	0.16322	0.995225	2915	3	-0.61152	0.34759	0.50841	0.997426	9139	1	-0.61152
HDGFRP2	4	0.021872	0.06922	0.850873	1442	3	-0.61125	0.75153	0.78378	1	13882	1	-0.61125
ABCA5	4	0.021983	0.069524	0.850873	1449	4	-0.6107	0.97802	0.97811	1	17463	0	-0.6107
TPI1	4	0.037783	0.11061	0.93312	2110	2	-0.61051	0.67626	0.74417	1	13190	1	-0.61051
VPS18	4	0.0057404	0.019892	0.587732	604	4	-0.61026	0.99426	0.99438	1	17807	0	-0.61026
PAN3	4	0.014257	0.046665	0.780047	1063	4	-0.61023	0.98123	0.9813	1	17527	0	-0.61023
FHOD1	4	0.016359	0.053115	0.802164	1171	3	-0.60964	0.14792	0.29854	0.989137	5369	1	-0.60964
RBM18	4	0.0044506	0.015555	0.545674	508	4	-0.60927	0.99555	0.99564	1	17848	0	-0.60927
TRIT1	4	0.092073	0.20805	1	3664	3	-0.60889	0.9591	0.95898	1	17097	0	-0.60889
ELAC1	4	0.02373	0.074594	0.862496	1538	3	-0.60866	0.80954	0.82083	1	14555	1	-0.60866
ACTN1	4	0.022672	0.071525	0.855377	1489	4	-0.60858	0.97733	0.9774	1	17444	0	-0.60858
CDC23	4	0.051054	0.13524	0.971086	2481	3	-0.60853	0.19779	0.37307	0.992039	6688	1	-0.60853
IHH	4	0.050684	0.13456	0.970654	2467	3	-0.60842	0.22477	0.39741	0.993696	7119	1	-0.60842
QRICH1	4	0.010774	0.035877	0.712528	900	4	-0.60827	0.98923	0.98934	1	17695	0	-0.60827
TPX2	4	0.10619	0.23204	1	4045	3	-0.60822	0.65582	0.73471	1	13003	1	-0.60822
CA12	4	0.014211	0.04651	0.778879	1061	3	-0.60766	0.87746	0.87699	1	15609	1	-0.60766
TRMT6	4	0.027899	0.086213	0.876635	1755	3	-0.60751	0.14354	0.29154	0.989137	5232	1	-0.60751
TEX10	4	0.041415	0.11748	0.939658	2224	3	-0.6074	0.96428	0.9642	1	17187	0	-0.6074
RNF40	4	0.019858	0.063415	0.828391	1360	4	-0.60738	0.98014	0.98023	1	17501	0	-0.60738
PWWP2B	4	0.025909	0.08072	0.864635	1664	3	-0.60732	0.37756	0.53577	1	9599	1	-0.60732
CBX8	4	0.034735	0.1048	0.917379	2031	3	-0.60726	0.055122	0.13882	0.957824	2577	1	-0.60726
ADARB2	4	0.08998	0.20446	1	3613	3	-0.60719	0.59022	0.70684	1	12487	1	-0.60719
ABCE1	4	0.024977	0.078145	0.864635	1608	3	-0.60713	0.77388	0.79713	1	14119	1	-0.60713
SDCCAG3	4	0.039304	0.1135	0.936677	2159	3	-0.60703	0.79135	0.80838	1	14325	1	-0.60703
TLN1	4	0.43958	0.59757	1	10150	2	-0.60702	0.48639	0.63561	1	11261	1	-0.60702
CXCR2	4	0.037452	0.10999	0.932211	2100	3	-0.60691	0.55211	0.69218	1	12205	1	-0.60691
RPS20	1	0.15092	0.15081	0.986467	5214	1	-0.60653	0.84908	0.84954	1	15108	0	-0.60653
GTF3C2	4	0.038614	0.11222	0.935781	2134	3	-0.60647	0.42839	0.58245	1	10384	1	-0.60647
SRSF10	4	0.054588	0.14182	0.973484	2589	3	-0.60625	0.907	0.90673	1	16137	0	-0.60625
GMPPB	3	0.023124	0.059191	0.814444	1514	3	-0.60624	0.97688	0.97708	1	17434	0	-0.60624
C6orf223	4	0.032239	0.098095	0.899856	1941	4	-0.60622	0.96776	0.96767	1	17251	0	-0.60622
ERH	4	0.026354	0.08193	0.865974	1687	3	-0.60607	0.054254	0.13723	0.957824	2542	1	-0.60607
NCAPG	4	0.055792	0.14396	0.976886	2619	3	-0.60606	0.85396	0.85536	1	15201	1	-0.60606
PDRG1	4	0.081117	0.18919	1	3355	3	-0.60577	0.87638	0.87592	1	15597	1	-0.60577
ATR	4	0.036284	0.10776	0.926796	2072	3	-0.60549	0.22682	0.39924	0.993696	7148	1	-0.60549
TCOF1	4	0.0094184	0.031661	0.684475	823	4	-0.60525	0.97322	0.97317	1	17349	0	-0.60525
SLAIN1	4	0.019646	0.062814	0.825763	1345	3	-0.6048	0.8222	0.82993	1	14729	1	-0.6048
ASB14	4	0.039114	0.11316	0.936677	2147	3	-0.60466	0.80062	0.81465	1	14446	1	-0.60466
APH1B	4	0.067105	0.16441	0.996342	2939	3	-0.60464	0.84255	0.84571	1	15025	1	-0.60464
ACTR10	4	0.0041525	0.014565	0.543382	474	2	-0.60445	0.92619	0.92597	1	16518	0	-0.60445
SURF4	4	0.023903	0.075077	0.862496	1548	3	-0.60428	0.88418	0.88371	1	15718	0	-0.60428
CXCL16	4	0.026429	0.082131	0.866441	1689	3	-0.6041	0.12102	0.25459	0.978736	4638	1	-0.6041
GCSH	4	0.013028	0.042856	0.762254	1003	4	-0.60407	0.98697	0.98706	1	17648	0	-0.60407
CATSPER2	4	0.014509	0.047466	0.781615	1075	3	-0.60396	0.88874	0.88831	1	15796	0	-0.60396
MRPS22	4	0.029744	0.091262	0.886908	1834	4	-0.60391	0.97026	0.97016	1	17292	0	-0.60391
ZNF446	4	0.031179	0.095225	0.894901	1897	3	-0.60357	0.46209	0.6133	1	10890	1	-0.60357
DIS3	4	0.062849	0.15673	0.993092	2802	3	-0.60357	0.91013	0.90989	1	16202	0	-0.60357
FTO	4	0.008141	0.027611	0.66063	742	4	-0.6035	0.99186	0.992	1	17747	0	-0.6035
WDR87	4	0.019688	0.062918	0.825763	1351	3	-0.60347	0.87057	0.87039	1	15496	1	-0.60347
ARHGEF4	3	0.19045	0.3146	1	6174	2	-0.60342	0.61446	0.65167	1	12670	1	-0.60342
KIAA0226	4	0.040254	0.11533	0.938249	2187	3	-0.60288	0.92261	0.92245	1	16445	0	-0.60288
PPIP5K2	4	0.015072	0.049211	0.787799	1104	4	-0.60259	0.97892	0.97901	1	17477	0	-0.60259
GMPR2	4	0.018261	0.058748	0.814444	1271	3	-0.60207	0.65644	0.73503	1	13004	1	-0.60207
FOXK2	4	0.027375	0.084752	0.87492	1728	3	-0.60182	0.018226	0.058629	0.909068	1137	1	-0.60182
MTSS1L	4	0.020452	0.065155	0.834481	1385	3	-0.60079	0.91931	0.91911	1	16380	0	-0.60079
NDRG4	4	0.014188	0.046439	0.778809	1059	3	-0.60024	0.93574	0.93553	1	16691	0	-0.60024
RGS13	4	0.035239	0.10575	0.920093	2045	3	-0.60009	0.88239	0.8819	1	15684	0	-0.60009
NET1	4	0.030937	0.094535	0.894542	1882	3	-0.59995	0.86827	0.86822	1	15450	1	-0.59995
CCDC137	4	0.026445	0.082175	0.866441	1690	3	-0.59987	0.75554	0.78606	1	13930	1	-0.59987
LIN28A	4	0.03688	0.10889	0.931826	2081	3	-0.59987	0.23777	0.40909	0.993696	7336	1	-0.59987
SPCS3	4	0.01376	0.045112	0.772448	1036	4	-0.59974	0.98624	0.9863	1	17631	0	-0.59974
IFI16	4	0.015023	0.049062	0.787799	1103	2	-0.59973	0.52476	0.67099	1	11850	1	-0.59973
HSPA8	4	0.021624	0.06851	0.849455	1431	3	-0.5996	0.28845	0.45471	0.997123	8144	1	-0.5996
GLIPR1	4	0.011966	0.039577	0.742703	951	3	-0.59947	0.61201	0.71577	1	12646	1	-0.59947
TMEM86A	4	0.018627	0.059824	0.814444	1301	4	-0.59937	0.98137	0.98146	1	17530	0	-0.59937
TSTA3	4	0.059018	0.1498	0.985188	2699	3	-0.59937	0.71493	0.76344	1	13522	1	-0.59937
RPRD1A	4	0.05224	0.13746	0.971437	2520	3	-0.59928	0.82047	0.82868	1	14705	1	-0.59928
HSDL1	4	0.017398	0.056224	0.814444	1227	3	-0.59888	0.8127	0.82311	1	14594	1	-0.59888
LGALS3BP	4	0.054854	0.14231	0.9741	2596	3	-0.59883	0.33352	0.49549	0.997123	8895	1	-0.59883
OCRL	4	0.018384	0.059116	0.814444	1282	3	-0.59859	0.54601	0.68995	1	12163	1	-0.59859
TBRG4	4	0.010166	0.034001	0.702557	863	4	-0.59848	0.98983	0.98992	1	17708	0	-0.59848
KCNE4	2	0.1243	0.20743	1	4522	2	-0.59842	0.85525	0.85491	1	15218	0	-0.59842
BTLA	4	0.031621	0.096423	0.896714	1913	2	-0.5983	0.31403	0.4779	0.997123	8559	1	-0.5983
TRA2B	4	0.11715	0.25024	1	4345	3	-0.59813	0.90157	0.9012	1	16028	0	-0.59813
XRCC3	4	0.019504	0.062416	0.825763	1338	4	-0.59784	0.9805	0.98058	1	17511	0	-0.59784
CHRNE	4	0.08396	0.19416	1	3454	3	-0.59771	0.91674	0.91654	1	16323	0	-0.59771
CNIH1	4	0.069785	0.16922	0.999382	3009	3	-0.59756	0.62705	0.72217	1	12778	1	-0.59756
YKT6	4	0.024828	0.077699	0.864635	1599	3	-0.59752	0.83985	0.84349	1	14994	1	-0.59752
SPG7	4	0.051663	0.13638	0.971437	2500	3	-0.59749	0.75933	0.78828	1	13975	1	-0.59749
VPS16	4	0.015513	0.050537	0.789906	1133	4	-0.59693	0.98449	0.98455	1	17597	0	-0.59693
CEP19	4	0.08993	0.20439	1	3612	3	-0.59666	0.89712	0.89677	1	15954	0	-0.59666
FAM168B	4	0.02444	0.07659	0.862592	1579	4	-0.59643	0.97556	0.97554	1	17402	0	-0.59643
MRPS18C	4	0.0057279	0.019848	0.587732	602	3	-0.59642	0.78455	0.80393	1	14242	1	-0.59642
HSPA2	4	0.01971	0.062992	0.825763	1353	3	-0.59641	0.14117	0.28773	0.989137	5168	1	-0.59641
TMED9	4	0.068484	0.16686	0.99767	2976	3	-0.59567	0.91944	0.91924	1	16384	0	-0.59567
MYOD1	4	0.063438	0.15777	0.99321	2825	3	-0.59547	0.084951	0.1928	0.9767	3519	1	-0.59547
INTS3	4	0.0032234	0.011437	0.508466	403	3	-0.5954	0.11845	0.25026	0.978368	4553	1	-0.5954
PHC3	4	0.011179	0.037175	0.727111	914	4	-0.59504	0.98882	0.98896	1	17691	0	-0.59504
RPL27	2	0.079929	0.13862	0.972341	3319	1	-0.59477	0.53271	0.54177	1	11966	1	-0.59477
FANCM	4	0.031965	0.097342	0.898009	1929	4	-0.59466	0.96804	0.96793	1	17255	0	-0.59466
LOXL3	4	0.10558	0.23103	1	4029	3	-0.59419	0.85335	0.8548	1	15191	1	-0.59419
XYLT2	4	0.028953	0.089109	0.88099	1804	3	-0.59391	0.8794	0.87888	1	15633	1	-0.59391
DALRD3	4	0.036218	0.10763	0.926122	2071	3	-0.59387	0.90839	0.9081	1	16169	0	-0.59387
UROD	4	0.01809	0.058211	0.814444	1264	3	-0.59353	0.45888	0.61035	1	10838	1	-0.59353
CSK	4	0.03962	0.1141	0.936677	2168	3	-0.59316	0.90422	0.90388	1	16087	0	-0.59316
CNGB1	4	0.028796	0.088689	0.879674	1798	3	-0.59312	0.92469	0.92448	1	16485	0	-0.59312
TXNRD1	4	0.16942	0.33341	1	5656	3	-0.59291	0.16435	0.32466	0.992039	5824	1	-0.59291
TSPAN33	4	0.064938	0.16054	0.994926	2868	3	-0.59264	0.69599	0.75382	1	13364	1	-0.59264
TBC1D15	4	0.064437	0.1596	0.99321	2857	3	-0.59249	0.87111	0.87092	1	15507	1	-0.59249
FN3KRP	4	0.016501	0.053537	0.802164	1181	3	-0.59217	0.96346	0.96334	1	17173	0	-0.59217
CD3EAP	4	0.0040584	0.014245	0.543382	466	3	-0.59208	0.75734	0.7871	1	13947	1	-0.59208
TTC34	4	0.037306	0.10973	0.932211	2095	3	-0.59198	0.01258	0.041446	0.889632	826	1	-0.59198
TNP1	4	0.025308	0.079095	0.864635	1623	3	-0.59195	0.57587	0.70121	1	12372	1	-0.59195
ACPT	3	0.038986	0.09568	0.895909	2144	2	-0.5917	0.30644	0.44571	0.996886	8442	1	-0.5917
SULT1C2	3	0.059835	0.14094	0.97332	2721	2	-0.59154	0.53218	0.6013	1	11958	1	-0.59154
DDX41	4	0.023585	0.074168	0.862496	1529	3	-0.5915	0.96133	0.96121	1	17146	0	-0.5915
KNG1	4	0.030478	0.093247	0.892563	1861	4	-0.59087	0.96952	0.96943	1	17281	0	-0.59087
APCDD1L	4	0.019462	0.062303	0.825763	1336	4	-0.59051	0.98054	0.98062	1	17512	0	-0.59051
CMA1	4	0.010754	0.035815	0.712081	899	4	-0.59048	0.98925	0.98936	1	17696	0	-0.59048
MAP3K6	4	0.021316	0.06761	0.845947	1416	3	-0.59024	0.62375	0.72075	1	12750	1	-0.59024
TGIF2	4	0.0079436	0.026995	0.66063	730	4	-0.59022	0.99206	0.99219	1	17754	0	-0.59022
NACA	4	0.0062206	0.021445	0.60209	636	4	-0.59013	0.99378	0.99388	1	17794	0	-0.59013
HAUS8	4	0.0055551	0.019255	0.58628	582	4	-0.59005	0.99444	0.99455	1	17818	0	-0.59005
UBE2J2	4	0.011424	0.03792	0.733729	924	4	-0.58988	0.98858	0.98869	1	17684	0	-0.58988
HTR1E	4	0.030012	0.09198	0.888522	1845	3	-0.58939	0.89781	0.89751	1	15969	0	-0.58939
LDHAL6B	4	0.052559	0.13809	0.971665	2532	3	-0.58923	0.92711	0.92686	1	16531	0	-0.58923
ZNHIT6	4	0.031245	0.095417	0.895009	1899	2	-0.58903	0.62274	0.72033	1	12737	1	-0.58903
GJB3	4	0.058889	0.14958	0.985188	2692	3	-0.58903	0.83821	0.84221	1	14967	1	-0.58903
RBM4B	4	0.035843	0.1069	0.923528	2061	3	-0.58902	0.65168	0.73286	1	12964	1	-0.58902
MAEA	4	0.025386	0.079295	0.864635	1630	4	-0.58897	0.97429	0.97424	1	17376	0	-0.58897
HILPDA	4	0.025553	0.079736	0.864635	1637	3	-0.58886	0.39644	0.55307	1	9896	1	-0.58886
PDGFA	4	0.041383	0.11741	0.939658	2221	2	-0.58881	0.74177	0.77811	1	13786	1	-0.58881
EIF2B3	4	0.023601	0.074217	0.862496	1531	3	-0.58878	0.44828	0.6006	1	10666	1	-0.58878
CNNM3	4	0.17075	0.33547	1	5690	3	-0.58876	0.92044	0.92023	1	16403	0	-0.58876
HERPUD1	4	0.49893	0.64959	1	11078	1	-0.58836	0.45467	0.60649	1	10774	2	-0.58836
UFD1L	4	0.0044229	0.015468	0.545674	504	4	-0.5881	0.99558	0.99566	1	17850	0	-0.5881
MRPL41	4	0.016152	0.052511	0.802164	1159	4	-0.58804	0.97089	0.97083	1	17304	0	-0.58804
GAB3	4	0.037413	0.10992	0.932211	2098	3	-0.58763	0.38273	0.54054	1	9669	1	-0.58763
STEAP1B	4	0.027105	0.083983	0.872218	1720	4	-0.58761	0.9729	0.97286	1	17344	0	-0.58761
CCDC59	4	0.013844	0.045383	0.772448	1043	3	-0.58751	0.87613	0.87568	1	15592	1	-0.58751
RPS6KL1	4	0.010607	0.035359	0.712081	885	3	-0.58741	0.82024	0.8285	1	14703	1	-0.58741
STRADA	4	0.0061309	0.021144	0.600372	629	4	-0.58733	0.99387	0.99397	1	17798	0	-0.58733
KCNA3	4	0.0085302	0.028849	0.661076	776	4	-0.58727	0.99147	0.99159	1	17735	0	-0.58727
PCYOX1	4	0.0047702	0.01665	0.555376	537	3	-0.58722	0.56619	0.69752	1	12302	1	-0.58722
EIF1	2	0.060024	0.10604	0.920652	2725	2	-0.58673	0.93998	0.93993	1	16774	0	-0.58673
TLE6	4	0.070569	0.17063	0.999382	3033	3	-0.5865	0.82526	0.83214	1	14768	1	-0.5865
IRS1	4	0.2147	0.40151	1	6738	2	-0.5861	0.3978	0.55435	1	9919	2	-0.5861
RAB21	4	0.07184	0.17288	0.999382	3075	3	-0.58608	0.67387	0.74307	1	13164	1	-0.58608
CENPL	4	0.039162	0.11325	0.936677	2152	3	-0.58579	0.75811	0.78755	1	13957	1	-0.58579
ASUN	4	0.021759	0.068925	0.850873	1435	3	-0.5857	0.90497	0.90463	1	16100	0	-0.5857
LRRC2	4	0.063329	0.15757	0.993092	2818	3	-0.58538	0.60148	0.71144	1	12563	1	-0.58538
NCAPH2	4	0.058653	0.14915	0.985188	2686	3	-0.58479	0.58507	0.70479	1	12443	1	-0.58479
SSR4	4	0.023432	0.073725	0.862466	1524	3	-0.58473	0.71809	0.76515	1	13554	1	-0.58473
FAM175A	4	0.071472	0.17226	0.999382	3060	3	-0.58472	0.15107	0.30362	0.989137	5455	1	-0.58472
SETMAR	4	0.09999	0.22158	1	3877	3	-0.58436	0.95545	0.9553	1	17030	0	-0.58436
FKBP6	4	0.011375	0.037768	0.731563	923	4	-0.58398	0.98863	0.98875	1	17685	0	-0.58398
HYLS1	4	0.11477	0.24634	1	4274	3	-0.58378	0.9555	0.95534	1	17033	0	-0.58378
ALAD	4	0.027446	0.084949	0.87492	1733	3	-0.58372	0.81793	0.82682	1	14668	1	-0.58372
ARMC6	4	0.023995	0.075345	0.862496	1552	3	-0.58347	0.52226	0.66866	1	11805	1	-0.58347
FAM204A	4	0.1966	0.37474	1	6347	2	-0.58344	0.87985	0.87933	1	15640	1	-0.58344
FNBP1	4	0.016854	0.054582	0.8057	1206	4	-0.58338	0.98315	0.98323	1	17571	0	-0.58338
RBM27	4	0.079092	0.18569	1	3284	3	-0.58333	0.42433	0.57866	1	10318	1	-0.58333
FRAT2	4	0.071947	0.17306	0.999382	3078	3	-0.58324	0.9494	0.9493	1	16913	0	-0.58324
SHMT1	4	0.030543	0.093425	0.892563	1863	3	-0.58322	0.89523	0.89489	1	15916	0	-0.58322
CRBN	4	0.037997	0.11103	0.93312	2117	3	-0.58303	0.78094	0.80158	1	14204	1	-0.58303
ZC3H8	4	0.013714	0.044976	0.772448	1032	3	-0.58289	0.84288	0.84598	1	15028	1	-0.58289
RTKN	4	0.018367	0.059061	0.814444	1280	3	-0.5827	0.83662	0.84096	1	14942	1	-0.5827
RPS14	4	0.0090937	0.030624	0.675852	808	4	-0.58235	0.99091	0.99102	1	17727	0	-0.58235
TARBP2	4	0.13093	0.27273	1	4699	3	-0.58208	0.29077	0.45681	0.997123	8187	1	-0.58208
TMUB2	4	0.060676	0.15276	0.9892	2743	3	-0.58202	0.90514	0.90481	1	16101	0	-0.58202
TNRC6C	4	0.054309	0.14131	0.973484	2580	3	-0.58179	0.35005	0.51068	0.998315	9175	1	-0.58179
MECP2	4	0.021885	0.069251	0.850873	1444	3	-0.58178	0.78524	0.80436	1	14251	1	-0.58178
ABCG1	4	0.077903	0.18358	1	3243	3	-0.58144	0.0075286	0.025672	0.85826	533	1	-0.58144
NDUFV3	4	0.047784	0.12916	0.962577	2391	3	-0.58142	0.92518	0.92496	1	16497	0	-0.58142
MAOB	4	0.024623	0.077128	0.863266	1591	3	-0.58135	0.80175	0.81541	1	14461	1	-0.58135
SLITRK3	4	0.032983	0.10014	0.903025	1971	3	-0.58123	0.75818	0.7876	1	13961	1	-0.58123
RNASE7	3	0.16535	0.28482	1	5568	2	-0.58103	0.65133	0.67638	1	12960	1	-0.58103
GPX4	4	0.017873	0.057589	0.814444	1254	4	-0.58074	0.98213	0.9822	1	17549	0	-0.58074
CDK9	4	0.036312	0.10781	0.926796	2073	3	-0.58069	0.82789	0.83416	1	14812	1	-0.58069
BCL11A	4	0.020896	0.066392	0.843031	1398	4	-0.58033	0.9791	0.97919	1	17479	0	-0.58033
INF2	4	0.077037	0.18203	1	3219	3	-0.58031	0.058316	0.14469	0.957824	2685	1	-0.58031
WDR61	4	0.083815	0.19391	1	3449	3	-0.5803	0.83416	0.83908	1	14902	1	-0.5803
PALM3	4	0.034067	0.10306	0.911587	2009	3	-0.58024	0.9168	0.91661	1	16324	0	-0.58024
DDX11	4	0.0060657	0.020937	0.59844	622	4	-0.58002	0.9927	0.99282	1	17770	0	-0.58002
LFNG	4	0.039413	0.1137	0.936677	2161	3	-0.57998	0.85558	0.85677	1	15224	1	-0.57998
DTX2	4	0.032858	0.099758	0.901314	1964	3	-0.57985	0.81834	0.82713	1	14676	1	-0.57985
TADA2A	4	0.080233	0.18765	1	3331	3	-0.57977	0.93054	0.93026	1	16592	0	-0.57977
RPS6KA4	4	0.039669	0.11421	0.936677	2170	3	-0.57963	0.36155	0.52119	0.999967	9342	1	-0.57963
SPAG6	4	0.074029	0.17671	1	3143	3	-0.57946	0.51082	0.65798	1	11637	1	-0.57946
UBQLN3	4	0.053774	0.14033	0.972774	2566	3	-0.57933	0.95074	0.95063	1	16930	0	-0.57933
TTI1	4	0.030771	0.09405	0.893619	1876	2	-0.5793	0.33326	0.49528	0.997123	8891	2	-0.5793
CNST	4	0.024053	0.075518	0.862496	1557	3	-0.57907	0.86517	0.8654	1	15403	1	-0.57907
SIRPB1	4	0.04266	0.1198	0.943927	2257	3	-0.57902	0.80421	0.8171	1	14496	1	-0.57902
USP22	4	0.028392	0.087567	0.87781	1778	3	-0.57875	0.89388	0.8935	1	15897	0	-0.57875
SATB2	4	0.014196	0.046462	0.778809	1060	3	-0.57861	0.73377	0.77366	1	13712	1	-0.57861
NCCRP1	3	0.09084	0.19545	1	3631	2	-0.57856	0.086354	0.18221	0.970651	3564	1	-0.57856
MRI1	4	0.0038712	0.013626	0.538282	451	4	-0.57855	0.99613	0.99621	1	17870	0	-0.57855
ZNF778	4	0.03055	0.093451	0.892563	1864	3	-0.57835	0.23096	0.40298	0.993696	7230	1	-0.57835
POLR3B	4	0.026677	0.082809	0.869157	1700	3	-0.57818	0.85261	0.85414	1	15180	1	-0.57818
F2	4	0.053268	0.13937	0.972774	2546	3	-0.57803	0.8896	0.88917	1	15810	0	-0.57803
RPAP1	4	0.018063	0.058135	0.814444	1263	3	-0.57798	0.68176	0.74683	1	13236	1	-0.57798
NAALAD2	4	0.014485	0.047397	0.781615	1072	4	-0.57795	0.98551	0.98558	1	17622	0	-0.57795
ARL2	4	0.031801	0.096904	0.897112	1923	3	-0.57791	0.77254	0.79635	1	14105	1	-0.57791
TG	4	0.025805	0.080424	0.864635	1653	3	-0.57788	0.95467	0.95451	1	17010	0	-0.57788
CNTD2	4	0.014505	0.047459	0.781615	1074	3	-0.57745	0.46528	0.61626	1	10941	1	-0.57745
SYVN1	4	0.11077	0.23974	1	4164	3	-0.57745	0.85077	0.85258	1	15142	1	-0.57745
MGAT1	4	0.031127	0.095066	0.894901	1893	4	-0.57743	0.96887	0.96877	1	17270	0	-0.57743
C20orf173	4	0.01901	0.060953	0.820657	1317	4	-0.577	0.96591	0.9658	1	17219	0	-0.577
GSE1	4	0.018616	0.059798	0.814444	1300	3	-0.57619	0.0099445	0.03331	0.874741	679	1	-0.57619
GPT2	4	0.01474	0.048164	0.781615	1091	3	-0.57583	0.70857	0.76019	1	13469	1	-0.57583
TAF7	4	0.0074092	0.025261	0.647288	697	3	-0.57563	0.73804	0.77601	1	13743	1	-0.57563
ZNF528	4	0.029926	0.09175	0.888445	1840	3	-0.5755	0.70866	0.76024	1	13470	1	-0.5755
NAA40	4	0.051446	0.13598	0.971418	2495	3	-0.57498	0.96086	0.96074	1	17136	0	-0.57498
ORM1	3	0.0072172	0.019672	0.587732	693	3	-0.57451	0.99278	0.9929	1	17773	0	-0.57451
RCBTB1	4	0.014591	0.047716	0.781615	1080	3	-0.57449	0.64026	0.72786	1	12874	1	-0.57449
EVI5L	4	0.021315	0.067608	0.845947	1415	3	-0.57425	0.22948	0.40164	0.993696	7204	1	-0.57425
AGPAT5	4	0.068653	0.16719	0.997773	2984	3	-0.57408	0.91976	0.91956	1	16390	0	-0.57408
KIAA1147	4	0.070112	0.16983	0.999382	3023	3	-0.57406	0.62067	0.71944	1	12718	1	-0.57406
PPP2R1A	4	0.045765	0.12551	0.954564	2339	3	-0.57374	0.57456	0.7007	1	12357	1	-0.57374
RBM39	4	0.07902	0.18556	1	3282	3	-0.57363	0.94298	0.94283	1	16810	0	-0.57363
ANXA6	4	0.0083919	0.028412	0.661076	763	3	-0.57351	0.92152	0.92132	1	16426	0	-0.57351
UBXN4	4	0.046514	0.12687	0.958306	2357	3	-0.57339	0.50239	0.65024	1	11500	1	-0.57339
PPM1A	4	0.016479	0.05347	0.802164	1178	4	-0.57326	0.98352	0.98359	1	17582	0	-0.57326
TBC1D10A	4	0.0082301	0.027907	0.660758	752	3	-0.57294	0.29413	0.45976	0.997123	8238	1	-0.57294
TTC9B	4	0.18932	0.36374	1	6147	1	-0.57277	0.19018	0.36471	0.992039	6525	2	-0.57277
C19orf81	4	0.040472	0.11574	0.938255	2191	3	-0.57276	0.19894	0.37406	0.992039	6707	1	-0.57276
YARS2	4	0.030142	0.092349	0.890596	1848	3	-0.57252	0.94407	0.94394	1	16831	0	-0.57252
SERPING1	4	0.011308	0.037568	0.730046	920	4	-0.57236	0.98869	0.98883	1	17686	0	-0.57236
PAFAH1B2	4	0.052868	0.13864	0.972341	2540	3	-0.57223	0.77661	0.79883	1	14144	1	-0.57223
TRIM33	4	0.012798	0.042126	0.758982	991	4	-0.57198	0.9872	0.98729	1	17655	0	-0.57198
HIF3A	4	0.021939	0.069405	0.850873	1447	3	-0.57177	0.93368	0.93343	1	16661	0	-0.57177
NARG2	4	0.029527	0.090674	0.88483	1827	3	-0.57157	0.40767	0.56337	1	10056	1	-0.57157
POU6F2	4	0.026089	0.081209	0.864635	1674	3	-0.57138	0.4881	0.63719	1	11285	1	-0.57138
CNOT10	4	0.080287	0.18773	1	3333	3	-0.5713	0.38411	0.54179	1	9700	1	-0.5713
DNAJC17	4	0.0078583	0.026729	0.658719	726	4	-0.57119	0.97203	0.97198	1	17331	0	-0.57119
RAPGEF3	4	0.048061	0.12965	0.963229	2399	3	-0.57095	0.42343	0.57786	1	10306	1	-0.57095
TMED4	4	0.021566	0.068334	0.848445	1429	3	-0.57089	0.7909	0.80808	1	14317	1	-0.57089
WBSCR16	4	0.023412	0.073673	0.862466	1521	3	-0.57072	0.65426	0.73402	1	12987	1	-0.57072
CEP192	4	0.018696	0.060022	0.815334	1305	3	-0.57069	0.8182	0.82703	1	14674	1	-0.57069
CKAP5	4	0.027977	0.086431	0.876635	1758	4	-0.57065	0.97202	0.97197	1	17329	0	-0.57065
RRH	4	0.088533	0.20202	1	3569	3	-0.57051	0.95163	0.9515	1	16945	0	-0.57051
ALDOB	4	0.0269	0.083436	0.870633	1709	4	-0.57025	0.9731	0.97306	1	17346	0	-0.57025
SIGLEC11	4	0.013403	0.044031	0.770924	1016	4	-0.5702	0.9866	0.98665	1	17642	0	-0.5702
PSG3	1	0.21142	0.21107	1	6653	1	-0.57007	0.78858	0.78918	1	14287	0	-0.57007
GNMT	4	0.042271	0.11905	0.940588	2251	3	-0.56991	0.43458	0.58807	1	10472	1	-0.56991
HSF2	4	0.064699	0.1601	0.994637	2862	3	-0.56991	0.34108	0.5024	0.997123	9022	1	-0.56991
GNPDA1	4	0.044461	0.12315	0.948651	2306	3	-0.5693	0.29273	0.45857	0.997123	8216	1	-0.5693
MEF2D	4	0.062876	0.15678	0.993092	2803	3	-0.56926	0.16558	0.3266	0.992039	5856	1	-0.56926
KANSL3	4	0.078741	0.18506	1	3275	3	-0.56921	0.39011	0.54725	1	9790	1	-0.56921
CALY	4	0.058792	0.1494	0.985188	2691	3	-0.56913	0.81998	0.82832	1	14699	1	-0.56913
HIST1H2BB	1	0.25081	0.25055	1	7290	1	-0.56905	0.74919	0.74971	1	13862	0	-0.56905
CELF5	4	0.013533	0.044427	0.772448	1025	3	-0.56901	0.95885	0.95875	1	17092	0	-0.56901
PON2	4	0.055354	0.14318	0.97549	2609	3	-0.56899	0.37601	0.53439	1	9574	1	-0.56899
PBRM1	4	0.031976	0.097366	0.898009	1930	3	-0.56865	0.45462	0.60645	1	10772	1	-0.56865
ARHGEF15	4	0.019902	0.063556	0.828996	1362	4	-0.5684	0.96622	0.96611	1	17224	0	-0.5684
SGK494	4	0.017046	0.055178	0.810211	1212	4	-0.56817	0.98295	0.98305	1	17568	0	-0.56817
NSDHL	4	0.03287	0.099797	0.901314	1966	3	-0.56777	0.89872	0.89837	1	15982	0	-0.56777
FAM162A	4	0.0046216	0.016128	0.551177	524	4	-0.56697	0.99538	0.99547	1	17840	0	-0.56697
AMPH	4	0.043665	0.1217	0.946195	2287	3	-0.56697	0.93799	0.93785	1	16741	0	-0.56697
ZDHHC19	4	0.015726	0.051188	0.793755	1142	3	-0.56685	0.37561	0.53402	1	9567	1	-0.56685
RAB5B	4	0.099358	0.2205	1	3862	3	-0.56682	0.51253	0.6596	1	11662	1	-0.56682
SP7	4	0.023595	0.0742	0.862496	1530	2	-0.56678	0.87064	0.87046	1	15498	1	-0.56678
KRT74	4	0.079709	0.18678	1	3309	3	-0.56664	0.61112	0.7154	1	12635	1	-0.56664
TBCC	4	0.070631	0.17075	0.999382	3035	3	-0.56656	0.57928	0.70255	1	12404	1	-0.56656
GPR179	4	0.01206	0.039854	0.743265	956	3	-0.56588	0.75047	0.78313	1	13869	1	-0.56588
CDC5L	4	0.074528	0.17756	1	3156	3	-0.56584	0.63368	0.72497	1	12824	1	-0.56584
TUBG1	4	0.0077942	0.026514	0.658402	721	2	-0.56576	0.01665	0.053962	0.909068	1039	2	-0.56576
SPON2	4	0.062259	0.15567	0.993055	2784	3	-0.56521	0.88725	0.88683	1	15770	0	-0.56521
TREM1	4	0.012316	0.040631	0.747781	968	3	-0.56478	0.96446	0.96437	1	17192	0	-0.56478
SLC2A14	1	0.13472	0.13457	0.970654	4806	1	-0.5646	0.86528	0.86573	1	15407	0	-0.5646
PAPOLA	4	0.0072474	0.024712	0.637334	694	4	-0.56458	0.96756	0.96746	1	17249	0	-0.56458
DDX56	4	0.016601	0.053825	0.802164	1190	3	-0.56416	0.49148	0.6403	1	11330	1	-0.56416
MAD2L2	4	0.00070354	0.0025615	0.275382	167	2	-0.56381	0.27356	0.44139	0.996308	7912	2	-0.56381
SETD9	4	0.037867	0.11078	0.93312	2112	3	-0.56379	0.86747	0.86746	1	15441	1	-0.56379
RTN4RL1	4	0.066333	0.16302	0.995225	2911	3	-0.56338	0.82926	0.83516	1	14832	1	-0.56338
GALNT15	4	0.051807	0.13665	0.971437	2506	3	-0.56325	0.0029658	0.010548	0.854948	217	1	-0.56325
SSBP2	4	0.053829	0.14044	0.972774	2569	3	-0.56317	0.53004	0.67588	1	11926	1	-0.56317
CNTD1	4	0.023868	0.074975	0.862496	1545	4	-0.56291	0.97613	0.97615	1	17419	0	-0.56291
LRRK2	4	0.027877	0.086163	0.876635	1752	3	-0.56282	0.89057	0.89014	1	15830	0	-0.56282
NUFIP2	4	0.040513	0.11581	0.938255	2192	3	-0.5628	0.91918	0.91898	1	16375	0	-0.5628
SIGLEC6	4	0.057704	0.14744	0.981846	2668	3	-0.56277	0.26364	0.43239	0.995147	7756	1	-0.56277
PCYT1A	4	0.022843	0.07201	0.85574	1496	3	-0.56265	0.96389	0.9638	1	17179	0	-0.56265
MACROD1	4	0.04963	0.13258	0.966744	2443	3	-0.56164	0.958	0.95792	1	17072	0	-0.56164
ZWILCH	4	0.058457	0.14877	0.984599	2682	3	-0.56155	0.96002	0.95989	1	17116	0	-0.56155
WDR83	4	0.033243	0.10082	0.906441	1977	3	-0.56117	0.64898	0.73172	1	12942	1	-0.56117
ACIN1	4	0.029334	0.090174	0.88483	1815	3	-0.56115	0.44792	0.60028	1	10660	1	-0.56115
PRDM7	1	0.09834	0.098306	0.900099	3835	1	-0.56096	0.90166	0.90222	1	16032	0	-0.56096
DNAJC1	4	0.0030914	0.010969	0.498803	395	2	-0.56064	0.78383	0.8035	1	14231	1	-0.56064
DFFA	4	0.057635	0.14731	0.981739	2667	3	-0.56019	0.90181	0.90142	1	16038	0	-0.56019
OTOP1	4	0.079542	0.18649	1	3301	3	-0.56012	0.20734	0.3817	0.993193	6839	1	-0.56012
FOS	4	0.027726	0.085737	0.876238	1746	4	-0.55999	0.97227	0.97223	1	17338	0	-0.55999
NLGN2	4	0.11795	0.25157	1	4365	3	-0.55974	0.96514	0.96504	1	17202	0	-0.55974
SGK1	3	0.017493	0.045462	0.772448	1232	3	-0.55963	0.98251	0.98265	1	17560	0	-0.55963
C13orf35	4	0.022955	0.072325	0.85574	1502	3	-0.55956	0.22121	0.39421	0.993696	7056	1	-0.55956
SLC36A3	4	0.050778	0.13475	0.970654	2469	3	-0.55953	0.93562	0.93541	1	16688	0	-0.55953
SST	4	0.091265	0.20671	1	3644	3	-0.55945	0.87498	0.87456	1	15576	1	-0.55945
CLDN20	4	0.015904	0.051722	0.797402	1151	3	-0.55931	0.5335	0.67912	1	11988	1	-0.55931
GAR1	4	0.0068387	0.023414	0.622139	673	4	-0.55907	0.99316	0.99327	1	17781	0	-0.55907
RUSC2	4	0.10885	0.23649	1	4110	3	-0.55893	0.091442	0.20413	0.978368	3707	1	-0.55893
NAGK	4	0.030478	0.093247	0.892563	1862	3	-0.5589	0.94545	0.9453	1	16847	0	-0.5589
LRRC8E	4	0.15384	0.30927	1	5284	3	-0.55859	0.085163	0.19317	0.976772	3525	1	-0.55859
CAMSAP1	4	0.021344	0.067693	0.845947	1418	2	-0.55851	0.77935	0.80057	1	14178	1	-0.55851
G6PC	4	0.092344	0.20852	1	3673	3	-0.55839	0.34828	0.50907	0.997866	9149	1	-0.55839
STAT3	4	0.072757	0.17448	0.999382	3106	2	-0.55807	0.70018	0.75591	1	13405	1	-0.55807
NRDE2	4	0.042008	0.11858	0.939758	2243	3	-0.55803	0.77241	0.79627	1	14104	1	-0.55803
CSTF3	4	0.12104	0.25667	1	4434	3	-0.55798	0.6302	0.72349	1	12793	1	-0.55798
FRG1	1	0.23379	0.23346	1	7037	1	-0.55754	0.76621	0.76682	1	14048	0	-0.55754
DAZAP2	4	0.041632	0.11788	0.939733	2231	3	-0.55753	0.20148	0.37639	0.992635	6745	1	-0.55753
SKA3	4	0.065891	0.16221	0.995225	2899	3	-0.55747	0.025124	0.078568	0.927296	1492	1	-0.55747
MPHOSPH8	4	0.065969	0.16236	0.995225	2902	3	-0.5573	0.92374	0.92359	1	16466	0	-0.5573
PLOD1	4	0.10803	0.23511	1	4092	3	-0.55722	0.81862	0.82734	1	14683	1	-0.55722
TRIM43	4	0.054933	0.14245	0.9741	2599	3	-0.5571	0.16533	0.32622	0.992039	5849	1	-0.5571
ARL4A	2	0.050871	0.090668	0.88483	2475	1	-0.55594	0.70997	0.70953	1	13485	0	-0.55594
PYCRL	4	0.018139	0.058363	0.814444	1268	4	-0.55558	0.97458	0.97456	1	17383	0	-0.55558
TBCCD1	4	0.040653	0.11608	0.938255	2199	3	-0.55532	0.65989	0.73661	1	13032	1	-0.55532
ZNF214	4	0.02577	0.080322	0.864635	1649	3	-0.55515	0.562	0.69593	1	12276	1	-0.55515
ADAM21	4	0.049489	0.1323	0.966704	2438	3	-0.5549	0.087699	0.19753	0.977685	3604	1	-0.5549
BCL7A	4	0.039128	0.11319	0.936677	2148	3	-0.55469	0.66358	0.73824	1	13064	1	-0.55469
GBA	4	0.078037	0.18382	1	3250	2	-0.55466	0.95288	0.95273	1	16969	0	-0.55466
NOX4	4	0.061666	0.15458	0.992057	2771	3	-0.55461	0.36863	0.52765	1	9449	1	-0.55461
MPDU1	4	0.057366	0.14681	0.980548	2662	3	-0.55447	0.50051	0.64854	1	11479	1	-0.55447
AKAP3	4	0.082569	0.19177	1	3398	3	-0.55443	0.64343	0.72925	1	12898	1	-0.55443
SLC25A20	4	0.045801	0.12558	0.954564	2341	3	-0.5543	0.18961	0.36383	0.992039	6507	1	-0.5543
NCAPD2	4	0.019882	0.063492	0.828787	1361	3	-0.55417	0.28295	0.44979	0.996886	8065	1	-0.55417
PAFAH1B1	4	0.028812	0.088732	0.879674	1799	3	-0.55392	0.90753	0.90727	1	16152	0	-0.55392
FBXO7	4	0.060049	0.15167	0.989139	2726	3	-0.55379	0.92566	0.92544	1	16506	0	-0.55379
NAA30	4	0.015863	0.051601	0.796886	1149	3	-0.55375	0.96038	0.96025	1	17126	0	-0.55375
DPF2	4	0.10275	0.22613	1	3957	3	-0.55342	0.94223	0.9421	1	16801	0	-0.55342
CYP11B1	4	0.0076469	0.026061	0.656179	711	4	-0.55327	0.9762	0.97623	1	17421	0	-0.55327
CCDC180	4	0.032384	0.098488	0.900231	1946	3	-0.55318	0.51224	0.65933	1	11658	1	-0.55318
SMG5	4	0.020882	0.066354	0.843031	1397	3	-0.55311	0.6234	0.72061	1	12746	1	-0.55311
EIF6	4	0.084319	0.19476	1	3461	3	-0.55298	0.92429	0.92411	1	16475	0	-0.55298
NCF1	4	0.051985	0.137	0.971437	2512	3	-0.55275	0.90051	0.90013	1	16015	0	-0.55275
RAN	4	0.097977	0.21812	1	3828	3	-0.55272	0.93939	0.93928	1	16764	0	-0.55272
CCDC38	4	0.082352	0.19137	1	3393	2	-0.55254	0.78709	0.8056	1	14267	1	-0.55254
IFT27	4	0.017296	0.055921	0.814444	1221	3	-0.5525	0.87338	0.87305	1	15546	1	-0.5525
GPR45	4	0.068054	0.16609	0.99767	2963	3	-0.55247	0.10333	0.22458	0.978368	4069	1	-0.55247
TTC23	4	0.087861	0.2008	1	3556	3	-0.55223	0.93262	0.93232	1	16641	0	-0.55223
STX18	4	0.031153	0.095151	0.894901	1895	3	-0.55211	0.50969	0.65695	1	11618	1	-0.55211
NAA50	4	0.022718	0.071655	0.85574	1491	3	-0.5521	0.29243	0.45828	0.997123	8210	1	-0.5521
OGFR	4	0.0034863	0.012325	0.517465	427	4	-0.55203	0.99651	0.99656	1	17880	0	-0.55203
LMAN2	4	0.016833	0.054523	0.805484	1205	3	-0.55188	0.96076	0.96064	1	17134	0	-0.55188
SLC25A1	4	0.0477	0.12903	0.962577	2387	3	-0.55149	0.73205	0.77273	1	13691	1	-0.55149
PCID2	4	0.029498	0.090586	0.88483	1823	3	-0.55148	0.32231	0.4853	0.997123	8711	1	-0.55148
EGR1	4	0.052819	0.13855	0.972341	2537	3	-0.55137	0.22859	0.40082	0.993696	7184	1	-0.55137
NVL	4	0.032648	0.09922	0.900614	1957	3	-0.55122	0.56929	0.69866	1	12324	1	-0.55122
USP7	4	0.048076	0.12968	0.963229	2400	3	-0.55122	0.55732	0.69414	1	12250	1	-0.55122
IQCF1	4	0.025949	0.080836	0.864635	1666	3	-0.55121	0.78969	0.80729	1	14304	1	-0.55121
PPP1R8	4	0.0113	0.037547	0.730046	918	4	-0.55108	0.9887	0.98883	1	17688	0	-0.55108
SLCO3A1	4	0.025171	0.078698	0.864635	1617	4	-0.55104	0.97324	0.97319	1	17350	0	-0.55104
ZNF595	1	0.1966	0.19637	1	6348	1	-0.55085	0.8034	0.80381	1	14482	0	-0.55085
KCNJ12	4	0.090083	0.20464	1	3616	3	-0.55073	0.17066	0.33456	0.992039	5988	1	-0.55073
IPPK	4	0.025124	0.078568	0.864635	1614	3	-0.55048	0.93801	0.93788	1	16742	0	-0.55048
TSPYL5	4	0.026903	0.083444	0.870633	1710	2	-0.5504	0.96392	0.96383	1	17180	0	-0.5504
CNTN3	4	0.085267	0.19638	1	3480	3	-0.55039	0.68816	0.75	1	13292	1	-0.55039
RGS19	4	0.015621	0.050881	0.793073	1136	3	-0.55038	0.7662	0.79241	1	14047	1	-0.55038
EDDM3B	3	0.041353	0.10101	0.906778	2219	2	-0.55029	0.1856	0.30392	0.989137	6388	1	-0.55029
WDR48	4	0.049937	0.13316	0.967756	2452	3	-0.55027	0.28924	0.45543	0.997123	8154	1	-0.55027
DBNDD1	4	0.0034298	0.01213	0.516367	420	4	-0.55022	0.99657	0.99663	1	17886	0	-0.55022
SEPT9	4	0.01827	0.058777	0.814444	1272	4	-0.54988	0.98173	0.9818	1	17540	0	-0.54988
LIPT1	4	0.060818	0.153	0.9892	2749	3	-0.54976	0.83824	0.84224	1	14968	1	-0.54976
INTS4	4	0.059562	0.15081	0.986467	2715	3	-0.54962	0.78494	0.80417	1	14247	1	-0.54962
CPB2	4	0.065939	0.1623	0.995225	2901	3	-0.54952	0.81026	0.82134	1	14565	1	-0.54952
SAMD10	4	0.027231	0.084363	0.874787	1723	3	-0.54926	0.95284	0.95268	1	16968	0	-0.54926
CCDC30	4	0.068899	0.16764	0.999137	2987	2	-0.54912	0.030882	0.092625	0.929491	1772	1	-0.54912
TNPO3	4	0.089763	0.20411	1	3606	3	-0.54908	0.92343	0.92326	1	16460	0	-0.54908
MEN1	4	0.031632	0.096453	0.896714	1914	3	-0.54905	0.94821	0.94812	1	16893	0	-0.54905
CCL1	4	0.016974	0.054959	0.808617	1210	3	-0.54889	0.46835	0.61905	1	10989	1	-0.54889
ZFHX2	4	0.057979	0.14794	0.982053	2675	3	-0.54876	0.7044	0.75804	1	13443	1	-0.54876
MRPL12	4	0.065807	0.16206	0.995225	2894	3	-0.54874	0.80291	0.81619	1	14476	1	-0.54874
APOC1	4	0.072506	0.17403	0.999382	3093	3	-0.54847	0.96019	0.96005	1	17120	0	-0.54847
TMOD3	4	0.069022	0.16785	0.999137	2991	3	-0.54841	0.92576	0.92554	1	16509	0	-0.54841
IRX6	4	0.13698	0.28259	1	4858	3	-0.5484	0.94058	0.94043	1	16781	0	-0.5484
METTL1	4	0.018203	0.058553	0.814444	1269	4	-0.54752	0.9818	0.98188	1	17543	0	-0.54752
ATP2B1	4	0.047204	0.12812	0.961919	2372	3	-0.54751	0.59824	0.7101	1	12542	1	-0.54751
ELP2	4	0.0070647	0.024122	0.632236	682	4	-0.54749	0.99294	0.99305	1	17778	0	-0.54749
FAM118B	4	0.20827	0.39199	1	6575	3	-0.54743	0.41546	0.57053	1	10186	1	-0.54743
CHD4	4	0.039141	0.11321	0.936677	2149	3	-0.54721	0.85746	0.85846	1	15266	1	-0.54721
COL14A1	4	0.018576	0.059687	0.814444	1296	3	-0.54708	0.32404	0.48689	0.997123	8741	1	-0.54708
UBE2V2	4	0.04511	0.12432	0.950124	2325	3	-0.54707	0.93689	0.93674	1	16715	0	-0.54707
TRRAP	4	0.19322	0.36963	1	6245	3	-0.54697	0.81044	0.82146	1	14567	1	-0.54697
NUAK1	4	0.025329	0.079149	0.864635	1625	3	-0.54686	0.53783	0.68323	1	12060	1	-0.54686
NR6A1	4	0.044446	0.12313	0.948651	2305	3	-0.5468	0.94805	0.94798	1	16889	0	-0.5468
NOP58	3	0.021507	0.055317	0.810583	1426	3	-0.54664	0.97849	0.97865	1	17470	0	-0.54664
SLC33A1	4	0.038728	0.11244	0.936677	2136	3	-0.5465	0.80171	0.81538	1	14460	1	-0.5465
RAP1GAP2	4	0.015119	0.049351	0.787799	1110	4	-0.54643	0.98488	0.98495	1	17607	0	-0.54643
VBP1	4	0.033618	0.10184	0.909547	1988	2	-0.54636	0.81576	0.82531	1	14636	1	-0.54636
MKRN1	4	0.013307	0.043718	0.769983	1013	4	-0.54619	0.98669	0.98675	1	17645	0	-0.54619
ARHGAP4	4	0.0492	0.13174	0.966668	2428	3	-0.54604	0.19678	0.37219	0.992039	6671	1	-0.54604
GGPS1	4	0.011778	0.038991	0.739743	940	4	-0.54576	0.98822	0.98832	1	17675	0	-0.54576
FBXL19	4	0.013006	0.042786	0.762254	1002	4	-0.54574	0.98699	0.98707	1	17649	0	-0.54574
PATL1	4	0.057289	0.14668	0.980269	2659	3	-0.54544	0.24448	0.41508	0.993696	7440	1	-0.54544
CRABP2	4	0.0037825	0.013316	0.531839	446	4	-0.54539	0.99622	0.9963	1	17874	0	-0.54539
CABP1	3	0.10893	0.21749	1	4113	2	-0.54523	0.11746	0.22079	0.978368	4519	1	-0.54523
WDR62	4	0.053496	0.13981	0.972774	2555	3	-0.54496	0.69675	0.7542	1	13373	1	-0.54496
STEAP3	4	0.01708	0.055273	0.810583	1214	3	-0.5449	0.11727	0.24827	0.978368	4513	1	-0.5449
PDZD11	4	0.16331	0.32402	1	5516	3	-0.54443	0.86923	0.86913	1	15472	1	-0.54443
GATC	4	0.01388	0.045497	0.772448	1046	3	-0.54412	0.94568	0.94554	1	16855	0	-0.54412
SPINT4	2	0.12459	0.20789	1	4528	1	-0.54374	0.79971	0.79908	1	14438	0	-0.54374
MTF2	4	0.038298	0.11162	0.933797	2128	3	-0.54373	0.96398	0.96389	1	17181	0	-0.54373
PIAS4	4	0.015769	0.05131	0.793755	1146	3	-0.54323	0.88532	0.88485	1	15739	0	-0.54323
NME6	4	0.014002	0.045869	0.772448	1055	3	-0.54303	0.77582	0.79835	1	14140	1	-0.54303
PPAT	4	0.0089483	0.030168	0.67154	800	2	-0.54294	0.53228	0.67797	1	11959	2	-0.54294
CPA3	4	0.022081	0.069814	0.850928	1456	3	-0.54261	0.53779	0.6832	1	12059	1	-0.54261
TRIM66	4	0.1717	0.33695	1	5720	3	-0.54253	0.49328	0.64192	1	11360	1	-0.54253
EMD	4	0.092084	0.20807	1	3665	3	-0.54235	0.77157	0.79577	1	14097	1	-0.54235
PLRG1	4	0.018783	0.060268	0.816101	1309	3	-0.5423	0.74559	0.7803	1	13831	1	-0.5423
C1QTNF8	4	0.0075848	0.025859	0.653833	708	2	-0.54195	0.16711	0.32897	0.992039	5896	2	-0.54195
RPA2	4	0.079237	0.18595	1	3289	3	-0.54192	0.044836	0.11955	0.946969	2246	1	-0.54192
RCL1	4	0.016576	0.053758	0.802164	1188	3	-0.54177	0.92274	0.92259	1	16448	0	-0.54177
GNPAT	4	0.02805	0.086631	0.876635	1761	4	-0.54177	0.97195	0.97191	1	17327	0	-0.54177
TATDN3	4	0.055985	0.14432	0.977245	2623	3	-0.54148	0.93365	0.93339	1	16660	0	-0.54148
RAB5C	4	0.066667	0.16362	0.995225	2927	3	-0.54147	0.95189	0.95176	1	16952	0	-0.54147
ATRX	4	0.11512	0.2469	1	4284	3	-0.54136	0.79229	0.80898	1	14341	1	-0.54136
YBX1	4	0.0056841	0.0197	0.587732	598	3	-0.54088	0.82086	0.82896	1	14709	1	-0.54088
FBLN2	4	0.10341	0.22725	1	3979	3	-0.54084	0.81627	0.82568	1	14641	1	-0.54084
INPP5J	4	0.077458	0.18277	1	3231	3	-0.54066	0.9183	0.91806	1	16350	0	-0.54066
HPS4	4	0.097889	0.21797	1	3824	3	-0.54047	0.70189	0.75676	1	13421	1	-0.54047
RNASEH1	4	0.015429	0.05028	0.787799	1129	4	-0.54038	0.98457	0.98465	1	17600	0	-0.54038
TSFM	4	0.0034443	0.012179	0.516367	421	4	-0.53951	0.99656	0.99661	1	17885	0	-0.53951
DNAI2	4	0.039618	0.1141	0.936677	2167	3	-0.53921	0.95727	0.95718	1	17063	0	-0.53921
FAM184A	4	0.11834	0.25221	1	4373	2	-0.5387	0.50149	0.64942	1	11488	1	-0.5387
SRP19	4	0.084872	0.1957	1	3475	2	-0.5385	0.89751	0.89718	1	15964	0	-0.5385
INA	4	0.015438	0.050315	0.787799	1132	4	-0.53849	0.98456	0.98463	1	17599	0	-0.53849
CRHR1	4	0.079144	0.18579	1	3286	3	-0.53849	0.88467	0.88418	1	15731	0	-0.53849
OSBP	4	0.0014413	0.0052033	0.355817	263	4	-0.53846	0.97642	0.97644	1	17428	0	-0.53846
FAM127A	4	0.04888	0.13113	0.966549	2417	2	-0.53829	0.84856	0.85072	1	15101	1	-0.53829
RPRD1B	4	0.053658	0.14012	0.972774	2562	3	-0.53774	0.94188	0.94173	1	16797	0	-0.53774
ZBTB25	4	0.0017112	0.0061549	0.387156	286	4	-0.53768	0.99829	0.99831	1	17938	0	-0.53768
ARMC7	4	0.061174	0.15368	0.990136	2759	3	-0.53758	0.20976	0.38388	0.993696	6875	1	-0.53758
BAIAP2	4	0.014035	0.045962	0.773306	1056	4	-0.53738	0.98596	0.98603	1	17627	0	-0.53738
SCYL1	4	0.013998	0.045861	0.772448	1054	4	-0.53733	0.986	0.98608	1	17628	0	-0.53733
WDR55	4	0.0175	0.056517	0.814444	1234	2	-0.53732	0.94905	0.94894	1	16906	0	-0.53732
NONO	4	0.10511	0.23022	1	4017	3	-0.53682	0.58058	0.70306	1	12408	1	-0.53682
SUSD4	4	0.054582	0.14181	0.973484	2588	3	-0.53658	0.31926	0.48258	0.997123	8658	1	-0.53658
TTLL11	4	0.081776	0.19037	1	3371	3	-0.53657	0.72694	0.76994	1	13633	1	-0.53657
CLEC4F	4	0.16547	0.32733	1	5572	3	-0.53653	0.45103	0.60313	1	10711	1	-0.53653
MATR3	4	0.010698	0.035638	0.712081	891	2	-0.53641	0.35564	0.51575	0.999967	9248	2	-0.53641
BIN3	4	0.10396	0.22818	1	3993	3	-0.53629	0.81667	0.82596	1	14652	1	-0.53629
KAT7	4	0.025292	0.079046	0.864635	1621	3	-0.53622	0.91413	0.91391	1	16274	0	-0.53622
DHRS7B	4	0.052205	0.1374	0.971437	2518	3	-0.53593	0.66738	0.74001	1	13102	1	-0.53593
LRP5	4	0.028473	0.087786	0.878925	1781	4	-0.53592	0.97153	0.97149	1	17318	0	-0.53592
LMOD3	4	0.043854	0.12205	0.946403	2291	3	-0.53587	0.81324	0.82349	1	14604	1	-0.53587
LINGO3	4	0.11329	0.24392	1	4232	3	-0.53555	0.87307	0.87276	1	15540	1	-0.53555
ZMYND15	4	0.062281	0.15571	0.993055	2786	3	-0.53554	0.61606	0.71748	1	12684	1	-0.53554
ZFAND2B	4	0.040058	0.11495	0.937652	2181	3	-0.5355	0.68462	0.74826	1	13255	1	-0.5355
OR2Z1	4	0.031705	0.096645	0.896714	1919	3	-0.53533	0.90491	0.90458	1	16099	0	-0.53533
PYCR1	3	0.028565	0.072016	0.85574	1784	2	-0.53513	0.91227	0.91235	1	16245	0	-0.53513
ABCC12	4	0.079912	0.1871	1	3318	3	-0.53484	0.90162	0.90126	1	16031	0	-0.53484
TSPAN19	4	0.059001	0.14977	0.985188	2697	3	-0.53473	0.83152	0.83695	1	14869	1	-0.53473
ARHGAP19	4	0.013927	0.045645	0.772448	1048	3	-0.53471	0.26265	0.43148	0.994694	7740	1	-0.53471
KRT15	4	0.024783	0.077579	0.864635	1597	3	-0.53455	0.13845	0.28334	0.989137	5089	1	-0.53455
MYPN	4	0.075984	0.18022	1	3193	3	-0.5345	0.014651	0.047892	0.909068	936	1	-0.5345
TRAF6	4	0.014288	0.046764	0.780965	1064	3	-0.53445	0.46308	0.61423	1	10907	1	-0.53445
GLE1	4	0.031102	0.094998	0.894901	1891	2	-0.53444	0.91932	0.91912	1	16381	0	-0.53444
HIST1H3E	2	0.13319	0.22092	1	4758	1	-0.53436	0.78219	0.78142	1	14214	0	-0.53436
SNX3	4	0.0055666	0.019295	0.58628	584	4	-0.53425	0.99443	0.99454	1	17817	0	-0.53425
CIRBP	4	0.022852	0.072031	0.85574	1498	3	-0.53416	0.92225	0.92208	1	16441	0	-0.53416
CCNG2	4	0.12216	0.2585	1	4469	3	-0.53401	0.3277	0.49021	0.997123	8790	1	-0.53401
ADSS	4	0.053927	0.14061	0.972971	2572	3	-0.53392	0.39038	0.5475	1	9795	1	-0.53392
LIPN	4	0.029024	0.089297	0.881879	1807	4	-0.53389	0.97098	0.97091	1	17306	0	-0.53389
GPR162	4	0.022903	0.072183	0.85574	1500	3	-0.53382	0.37167	0.5304	1	9501	1	-0.53382
C19orf70	4	0.05755	0.14715	0.981436	2665	3	-0.53381	0.79854	0.81325	1	14426	1	-0.53381
SHBG	4	0.042545	0.11958	0.942667	2256	3	-0.53366	0.17878	0.3472	0.992039	6214	1	-0.53366
PPCS	4	0.03819	0.11141	0.93312	2124	3	-0.5336	0.9439	0.94376	1	16827	0	-0.5336
HSPB6	4	0.059358	0.15045	0.985846	2710	3	-0.5333	0.80163	0.81534	1	14459	1	-0.5333
HCAR1	4	0.0038254	0.013466	0.534273	449	4	-0.53306	0.99617	0.99625	1	17872	0	-0.53306
HRASLS2	4	0.023107	0.07276	0.856843	1513	4	-0.53302	0.97676	0.97681	1	17433	0	-0.53302
RAB11A	4	0.078175	0.18404	1	3256	3	-0.53282	0.66135	0.73724	1	13047	1	-0.53282
CCT4	4	0.05606	0.14446	0.977245	2625	3	-0.53268	0.63274	0.72457	1	12817	1	-0.53268
ZNF90	4	0.052061	0.13713	0.971437	2514	3	-0.53263	0.79351	0.80981	1	14356	1	-0.53263
DNAJC10	4	0.054646	0.14192	0.973791	2590	3	-0.53255	0.61185	0.7157	1	12644	1	-0.53255
MME	4	0.18807	0.36187	1	6115	3	-0.5325	0.093965	0.2085	0.978368	3780	1	-0.5325
SERINC2	4	0.019379	0.062067	0.825763	1332	3	-0.53244	0.91202	0.91185	1	16235	0	-0.53244
RPTOR	4	0.02422	0.075992	0.862592	1568	3	-0.53219	0.17134	0.33565	0.992039	6010	1	-0.53219
CCDC105	4	0.073325	0.17548	1	3125	3	-0.53199	0.9432	0.94305	1	16815	0	-0.53199
ATP5I	4	0.040903	0.11652	0.9385	2207	3	-0.53194	0.94717	0.94709	1	16877	0	-0.53194
ZNF668	4	0.01479	0.048306	0.781615	1096	4	-0.53168	0.98521	0.98528	1	17612	0	-0.53168
TMEM161A	4	0.014408	0.047145	0.781615	1067	4	-0.53165	0.98559	0.98566	1	17624	0	-0.53165
TMEM230	3	0.14168	0.25671	1	4973	2	-0.53159	0.41974	0.54103	1	10252	1	-0.53159
RPS6	1	0.12197	0.12184	0.946403	4462	1	-0.5315	0.87803	0.87849	1	15618	0	-0.5315
FAM118A	4	0.051254	0.13562	0.971418	2487	3	-0.53149	0.53446	0.68004	1	12002	1	-0.53149
EIF3G	4	0.018793	0.060305	0.816101	1310	4	-0.53136	0.98121	0.98128	1	17526	0	-0.53136
ARX	4	0.039767	0.11438	0.936677	2172	3	-0.53132	0.62797	0.72256	1	12780	1	-0.53132
KCTD3	4	0.034625	0.10457	0.916827	2029	3	-0.53073	0.039361	0.10912	0.934147	2069	1	-0.53073
PDCD6IP	4	0.069871	0.16939	0.999382	3012	3	-0.53072	0.69643	0.75404	1	13370	1	-0.53072
PSMA2	4	0.026097	0.081229	0.864635	1676	4	-0.53069	0.9739	0.97385	1	17364	0	-0.53069
LDOC1L	4	0.0042302	0.014827	0.543382	486	4	-0.53056	0.99577	0.99585	1	17857	0	-0.53056
MRPL55	4	0.011304	0.037557	0.730046	919	4	-0.53046	0.9887	0.98883	1	17687	0	-0.53046
MBD2	4	0.048423	0.13032	0.964172	2409	3	-0.53042	0.30839	0.47273	0.997123	8476	1	-0.53042
SH2D4A	4	0.078432	0.1845	1	3263	3	-0.53018	0.87295	0.87265	1	15538	1	-0.53018
TADA2B	4	0.034963	0.10523	0.917963	2039	3	-0.53007	0.66581	0.73927	1	13086	1	-0.53007
ATP6V0B	4	0.027864	0.086126	0.876635	1751	4	-0.53006	0.97214	0.97209	1	17334	0	-0.53006
ILKAP	4	0.041615	0.11785	0.939733	2230	3	-0.53001	0.1711	0.33526	0.992039	6004	1	-0.53001
HIST1H3J	4	0.033038	0.10028	0.903369	1973	4	-0.52976	0.96696	0.96687	1	17233	0	-0.52976
ATPAF1	4	0.079628	0.18663	1	3307	3	-0.52974	0.89694	0.8966	1	15949	0	-0.52974
CPQ	4	0.017616	0.056859	0.814444	1240	3	-0.52937	0.77401	0.79721	1	14121	1	-0.52937
MAGT1	4	0.11863	0.25267	1	4382	2	-0.52935	0.90945	0.90921	1	16183	0	-0.52935
TMEM208	4	0.034429	0.10407	0.914794	2022	3	-0.52915	0.91365	0.91342	1	16264	0	-0.52915
CNTNAP1	4	0.027427	0.084895	0.87492	1731	3	-0.52911	0.90421	0.90387	1	16086	0	-0.52911
CAPZB	4	0.058947	0.14967	0.985188	2694	3	-0.52906	0.2936	0.4593	0.997123	8233	1	-0.52906
NT5C1A	4	0.014474	0.047362	0.781615	1071	2	-0.529	0.73165	0.77251	1	13688	1	-0.529
RPLP2	3	0.012567	0.033221	0.696804	980	3	-0.52885	0.98743	0.98758	1	17662	0	-0.52885
NOL6	4	0.024323	0.076263	0.862592	1573	3	-0.52874	0.85751	0.85851	1	15268	1	-0.52874
DNAJA3	4	0.045261	0.12458	0.950949	2330	3	-0.52803	0.026511	0.082328	0.927296	1568	1	-0.52803
MTG2	4	0.016473	0.053461	0.802164	1177	4	-0.52756	0.97183	0.97178	1	17324	0	-0.52756
HSPBP1	4	0.070911	0.17123	0.999382	3043	3	-0.52723	0.95451	0.95436	1	17004	0	-0.52723
LEPREL1	4	0.12802	0.26803	1	4627	3	-0.52709	0.81818	0.82702	1	14673	1	-0.52709
DDX59	3	0.073478	0.16893	0.999382	3130	2	-0.52702	0.87013	0.87014	1	15491	0	-0.52702
PGP	4	0.067748	0.16557	0.997346	2955	3	-0.52696	0.78268	0.80275	1	14219	1	-0.52696
SKA1	4	0.1572	0.31456	1	5358	3	-0.52686	0.56947	0.69873	1	12326	1	-0.52686
FAM212B	4	0.028782	0.088653	0.879674	1797	4	-0.52685	0.97122	0.97116	1	17311	0	-0.52685
CENPK	3	0.010279	0.027514	0.66063	871	3	-0.52663	0.98972	0.98982	1	17705	0	-0.52663
ATP13A3	4	0.04636	0.12661	0.957569	2354	3	-0.52625	0.57872	0.70231	1	12401	1	-0.52625
PROCA1	4	0.062398	0.15592	0.993092	2790	3	-0.52611	0.94974	0.94963	1	16917	0	-0.52611
KATNBL1	2	0.16099	0.26159	1	5461	2	-0.52593	0.83901	0.83864	1	14979	0	-0.52593
EGFL8	4	0.031675	0.096561	0.896714	1916	3	-0.5259	0.11034	0.23667	0.978368	4299	1	-0.5259
IKBKG	4	0.083444	0.19328	1	3433	3	-0.52581	0.29286	0.45869	0.997123	8219	1	-0.52581
ACTN4	4	0.087786	0.20065	1	3552	3	-0.52569	0.31053	0.47471	0.997123	8505	1	-0.52569
FAHD1	4	0.052284	0.13756	0.971437	2524	3	-0.52563	0.78399	0.80361	1	14233	1	-0.52563
NUP188	4	0.022981	0.072406	0.85574	1505	4	-0.52546	0.97702	0.97709	1	17439	0	-0.52546
GML	4	0.12214	0.25845	1	4467	3	-0.52517	0.93437	0.93414	1	16674	0	-0.52517
FAM65C	4	0.043745	0.12183	0.946403	2288	3	-0.52499	0.87105	0.87086	1	15505	1	-0.52499
STX1B	4	0.058964	0.14971	0.985188	2695	3	-0.52402	0.94685	0.94675	1	16872	0	-0.52402
ZDHHC8	4	0.033914	0.10263	0.910908	2001	2	-0.52396	0.3988	0.55531	1	9932	1	-0.52396
MST1	4	0.062795	0.15662	0.993092	2800	3	-0.52377	0.93393	0.93369	1	16668	0	-0.52377
TUBB3	4	0.0040375	0.014179	0.543382	464	3	-0.52371	0.81554	0.82514	1	14631	1	-0.52371
NDUFAF7	4	0.052511	0.138	0.971665	2530	3	-0.52362	0.14027	0.28626	0.989137	5139	1	-0.52362
ANTXR1	4	0.18338	0.35477	1	6005	2	-0.5236	0.56322	0.69639	1	12288	1	-0.5236
TOX4	4	0.0093623	0.031483	0.684475	819	3	-0.52339	0.67446	0.74334	1	13171	1	-0.52339
MLF1IP	4	0.05827	0.14846	0.984232	2678	3	-0.52337	0.15047	0.30262	0.989137	5435	1	-0.52337
RBBP8	4	0.041795	0.11818	0.939733	2236	3	-0.52328	0.8665	0.86658	1	15426	1	-0.52328
THSD7A	4	0.1334	0.27672	1	4764	3	-0.52316	0.85874	0.85962	1	15292	1	-0.52316
MAP1LC3A	4	0.0096934	0.032515	0.694669	835	4	-0.52306	0.99031	0.99039	1	17718	0	-0.52306
REP15	4	0.011298	0.037539	0.730046	917	4	-0.52291	0.9887	0.98884	1	17689	0	-0.52291
TPTE2	3	0.1402	0.25492	1	4937	2	-0.52287	0.73834	0.74324	1	13748	1	-0.52287
LCA5	4	0.079416	0.18626	1	3295	2	-0.52277	0.96121	0.96108	1	17143	0	-0.52277
PRPF3	4	0.0066576	0.022851	0.615716	664	4	-0.52259	0.99334	0.99345	1	17785	0	-0.52259
KIAA0196	4	0.03363	0.10187	0.909547	1990	4	-0.5222	0.96637	0.96627	1	17225	0	-0.5222
PYGM	4	0.042677	0.11984	0.943927	2258	3	-0.52211	0.45063	0.60277	1	10704	1	-0.52211
CHN1	4	0.03317	0.10062	0.905058	1976	3	-0.52204	0.95028	0.95018	1	16926	0	-0.52204
HBM	4	0.049137	0.1316	0.966549	2427	3	-0.52191	0.64654	0.73063	1	12922	1	-0.52191
LCMT1	4	0.06838	0.16668	0.99767	2974	3	-0.52172	0.92574	0.92552	1	16508	0	-0.52172
SIN3B	4	0.017923	0.057731	0.814444	1255	3	-0.52151	0.22088	0.39392	0.993696	7049	1	-0.52151
ANXA5	4	0.05912	0.15002	0.985273	2703	2	-0.52138	0.82642	0.83301	1	14786	1	-0.52138
COG1	4	0.11813	0.25187	1	4369	3	-0.52137	0.049581	0.12835	0.957211	2377	1	-0.52137
C7	4	0.025876	0.080623	0.864635	1661	3	-0.52134	0.88464	0.88416	1	15730	0	-0.52134
MLLT10	3	0.23107	0.36146	1	6996	2	-0.52134	0.057093	0.1352	0.957824	2647	1	-0.52134
MCM10	4	0.02063	0.06566	0.838425	1390	4	-0.52083	0.97937	0.97946	1	17485	0	-0.52083
CXorf48	4	0.051227	0.13557	0.971418	2486	3	-0.52081	0.67241	0.7424	1	13155	1	-0.52081
BNC2	4	0.0044702	0.01563	0.545674	511	4	-0.52066	0.99553	0.99562	1	17846	0	-0.52066
EIF2B5	4	0.029058	0.089381	0.882225	1808	3	-0.52057	0.36542	0.52471	1	9405	1	-0.52057
WNT8A	4	0.1047	0.22947	1	4008	3	-0.52055	0.75383	0.7851	1	13909	1	-0.52055
CDS1	4	0.002456	0.0087885	0.450299	348	4	-0.52052	0.99754	0.99757	1	17920	0	-0.52052
UNC119	4	0.057846	0.14769	0.981928	2672	3	-0.52046	0.82405	0.8313	1	14751	1	-0.52046
DDAH2	4	0.018615	0.059791	0.814444	1299	2	-0.52036	0.40965	0.56522	1	10090	1	-0.52036
RMI1	4	0.082707	0.192	1	3406	3	-0.52032	0.47252	0.62288	1	11054	1	-0.52032
SRPX2	4	0.039202	0.11331	0.936677	2154	3	-0.52026	0.71753	0.76486	1	13549	1	-0.52026
MYH11	4	0.014763	0.048225	0.781615	1092	4	-0.52025	0.96812	0.968	1	17259	0	-0.52025
SLC16A7	4	0.024979	0.078151	0.864635	1609	4	-0.52012	0.97502	0.97501	1	17391	0	-0.52012
CDH13	4	0.073196	0.17525	0.999382	3123	3	-0.51984	0.84956	0.85153	1	15119	1	-0.51984
TSR1	4	0.024569	0.076957	0.863266	1589	3	-0.51977	0.77063	0.79516	1	14088	1	-0.51977
CSNK1A1	4	0.12275	0.25946	1	4484	2	-0.51958	0.29439	0.45997	0.997123	8245	1	-0.51958
GART	4	0.0055695	0.019305	0.58628	586	2	-0.51928	0.093874	0.20835	0.978368	3778	2	-0.51928
DFNB31	4	0.03791	0.11086	0.93312	2114	3	-0.51903	0.57768	0.7019	1	12388	1	-0.51903
MAGOHB	4	0.055707	0.14381	0.976517	2617	3	-0.51892	0.40465	0.56056	1	10013	1	-0.51892
FCRL1	4	0.00499	0.017378	0.56732	548	4	-0.51868	0.99501	0.9951	1	17828	0	-0.51868
DEFA6	4	0.026092	0.081217	0.864635	1675	4	-0.51843	0.97391	0.97385	1	17365	0	-0.51843
KLRG2	4	0.037077	0.10927	0.932211	2088	3	-0.51837	0.84752	0.84983	1	15088	1	-0.51837
PDAP1	4	0.044109	0.12253	0.946922	2300	3	-0.51817	0.80411	0.81703	1	14492	1	-0.51817
C10orf113	4	0.028719	0.088474	0.879674	1791	4	-0.51814	0.97128	0.97123	1	17313	0	-0.51814
NKIRAS2	4	0.03433	0.10378	0.914406	2018	4	-0.51813	0.96567	0.96557	1	17213	0	-0.51813
BTD	4	0.10738	0.23404	1	4076	3	-0.51772	0.95579	0.95565	1	17036	0	-0.51772
KIAA1462	4	0.067698	0.16548	0.997346	2952	3	-0.51724	0.64134	0.72835	1	12883	1	-0.51724
NRIP1	4	0.10581	0.23141	1	4035	3	-0.51706	0.53312	0.67877	1	11977	1	-0.51706
SUPT3H	4	0.079861	0.18701	1	3316	3	-0.51675	0.088174	0.19841	0.978368	3618	1	-0.51675
SMAD9	4	0.024972	0.078132	0.864635	1607	3	-0.51646	0.76202	0.78992	1	13998	1	-0.51646
ITPR1	4	0.0071909	0.024539	0.634791	689	4	-0.51645	0.99281	0.99293	1	17774	0	-0.51645
RFXANK	4	0.058368	0.14862	0.984599	2679	3	-0.51639	0.83307	0.83817	1	14887	1	-0.51639
HDLBP	4	0.032185	0.097928	0.898954	1939	3	-0.5157	0.84537	0.84801	1	15059	1	-0.5157
DEXI	4	0.040973	0.11666	0.9385	2210	3	-0.51558	0.51078	0.65795	1	11636	1	-0.51558
AVL9	4	0.082771	0.1921	1	3409	3	-0.51553	0.37653	0.53485	1	9584	1	-0.51553
MSL3	4	0.008671	0.029306	0.665174	783	2	-0.51552	0.86947	0.86936	1	15479	1	-0.51552
YPEL5	4	0.013292	0.043668	0.769865	1012	4	-0.5155	0.98671	0.98677	1	17646	0	-0.5155
TLK2	4	0.072994	0.1749	0.999382	3116	3	-0.51541	0.69647	0.75406	1	13371	1	-0.51541
TTBK2	4	0.064375	0.15949	0.99321	2852	3	-0.51466	0.54152	0.68662	1	12113	1	-0.51466
SEC16A	4	0.01614	0.052473	0.802164	1158	2	-0.51462	0.46898	0.61962	1	11001	2	-0.51462
NUP107	4	0.10003	0.22163	1	3879	3	-0.51455	0.1105	0.23694	0.978368	4303	1	-0.51455
THUMPD3	4	0.0033915	0.012012	0.516367	416	4	-0.51434	0.99661	0.99667	1	17888	0	-0.51434
ZBTB21	4	0.076075	0.18037	1	3195	3	-0.5142	0.18782	0.3611	0.992039	6460	1	-0.5142
ARHGAP9	4	0.0089299	0.030112	0.671354	798	4	-0.51403	0.99107	0.99118	1	17728	0	-0.51403
ZCCHC18	4	0.0084251	0.028511	0.661076	765	4	-0.5139	0.99157	0.9917	1	17739	0	-0.5139
CLIC2	4	0.010157	0.033971	0.702557	862	4	-0.51368	0.98984	0.98993	1	17709	0	-0.51368
SEPT10	4	0.034858	0.10504	0.917379	2037	3	-0.51368	0.35783	0.51779	0.999967	9289	1	-0.51368
ST14	4	0.037592	0.11024	0.932211	2104	3	-0.51368	0.19058	0.36529	0.992039	6540	1	-0.51368
RAB10	4	0.014389	0.047082	0.781615	1066	2	-0.51356	0.91173	0.91155	1	16230	0	-0.51356
IGF2BP3	4	0.012352	0.04075	0.747781	972	4	-0.51317	0.98765	0.98773	1	17666	0	-0.51317
CDAN1	4	0.014707	0.048058	0.781615	1089	3	-0.51292	0.95053	0.95043	1	16929	0	-0.51292
GSTO1	4	0.066922	0.16409	0.995938	2932	3	-0.51282	0.13434	0.2766	0.989137	4982	1	-0.51282
TRIM7	4	0.040553	0.11589	0.938255	2194	3	-0.51272	0.21886	0.39217	0.993696	7011	1	-0.51272
MRPL3	4	0.030229	0.092595	0.890596	1852	3	-0.51266	0.066828	0.16033	0.95872	2977	1	-0.51266
MT1G	1	0.11654	0.11644	0.9385	4322	1	-0.51261	0.88346	0.88392	1	15702	0	-0.51261
FBXO16	4	0.049552	0.13242	0.966704	2441	3	-0.51256	0.69938	0.75551	1	13402	1	-0.51256
EBP	4	0.083516	0.19341	1	3437	3	-0.51249	0.037878	0.10629	0.933817	2018	1	-0.51249
TLR3	4	0.11427	0.24553	1	4261	2	-0.51211	0.85269	0.85422	1	15181	1	-0.51211
CLEC2D	4	0.042018	0.11859	0.939758	2244	3	-0.51197	0.67672	0.74439	1	13196	1	-0.51197
DYNLT1	4	0.021192	0.067272	0.845947	1410	3	-0.51184	0.90805	0.90778	1	16163	0	-0.51184
TRMT112	4	0.056222	0.14475	0.977245	2632	3	-0.5115	0.76291	0.79045	1	14012	1	-0.5115
CD160	4	0.076186	0.18056	1	3198	3	-0.5115	0.90755	0.90729	1	16153	0	-0.5115
MYZAP	1	0.26995	0.26991	1	7584	1	-0.51122	0.73005	0.73051	1	13669	0	-0.51122
ZNF155	4	0.0098477	0.033011	0.696804	842	3	-0.51088	0.74619	0.78064	1	13838	1	-0.51088
THSD4	4	0.040936	0.11659	0.9385	2208	2	-0.51088	0.46489	0.61589	1	10933	1	-0.51088
ZCWPW2	4	0.051828	0.13669	0.971437	2507	3	-0.51079	0.79467	0.81059	1	14370	1	-0.51079
REG1B	4	0.16127	0.32085	1	5467	3	-0.51065	0.91078	0.91056	1	16213	0	-0.51065
SLC35B4	4	0.073166	0.1752	0.999382	3121	3	-0.51052	0.65959	0.73647	1	13031	1	-0.51052
ZC3H12D	4	0.080069	0.18736	1	3324	3	-0.51038	0.85613	0.85725	1	15235	1	-0.51038
SUZ12	4	0.00076326	0.0027595	0.283652	175	4	-0.5102	0.99114	0.99125	1	17731	0	-0.5102
COX19	4	0.024951	0.078073	0.864635	1606	4	-0.51002	0.97505	0.97504	1	17392	0	-0.51002
CHAF1A	4	0.044531	0.12329	0.948651	2308	2	-0.50998	0.25456	0.4242	0.993696	7608	2	-0.50998
COL6A6	4	0.0097275	0.03263	0.695471	837	4	-0.50995	0.99027	0.99035	1	17717	0	-0.50995
EIF2B4	4	0.010506	0.035037	0.712081	878	3	-0.5099	0.066399	0.15955	0.95872	2963	1	-0.5099
ANKRD52	4	0.039509	0.11389	0.936677	2165	3	-0.50987	0.31786	0.48135	0.997123	8635	1	-0.50987
NIPSNAP3A	4	0.060217	0.15197	0.9892	2731	3	-0.50937	0.21203	0.38601	0.993696	6910	1	-0.50937
SLC25A39	4	0.017235	0.055729	0.814336	1217	4	-0.50936	0.9794	0.97948	1	17486	0	-0.50936
RPL4	4	0.084448	0.19498	1	3464	3	-0.50935	0.54573	0.68986	1	12162	1	-0.50935
TSR2	4	0.095635	0.21417	1	3768	3	-0.50865	0.45052	0.60268	1	10703	1	-0.50865
CLUH	4	0.031268	0.095484	0.895009	1900	3	-0.50842	0.80403	0.81695	1	14489	1	-0.50842
TRIM25	4	0.019734	0.06306	0.825763	1355	4	-0.50818	0.98027	0.98036	1	17504	0	-0.50818
MIEN1	4	0.14314	0.29236	1	5011	3	-0.50793	0.69306	0.75238	1	13340	1	-0.50793
NENF	4	0.030864	0.094323	0.894542	1878	3	-0.50788	0.58246	0.70379	1	12418	1	-0.50788
MAMDC4	4	0.022919	0.072233	0.85574	1501	3	-0.50782	0.91853	0.9183	1	16360	0	-0.50782
KIAA1324	4	0.045771	0.12552	0.954564	2340	3	-0.50737	0.86281	0.86325	1	15360	1	-0.50737
CHMP4B	4	0.036086	0.10737	0.92531	2067	3	-0.50735	0.96261	0.9625	1	17162	0	-0.50735
C8orf49	4	0.040542	0.11587	0.938255	2193	3	-0.50733	0.90001	0.89966	1	16005	0	-0.50733
C6orf136	4	0.0123	0.040587	0.747781	967	4	-0.50702	0.98153	0.9816	1	17534	0	-0.50702
TMEM14A	4	0.18518	0.35746	1	6041	3	-0.50652	0.10255	0.22326	0.978368	4052	1	-0.50652
TWF1	4	0.056637	0.14551	0.978382	2644	3	-0.50633	0.7455	0.78024	1	13829	1	-0.50633
C6	4	0.035749	0.10672	0.922696	2060	3	-0.50629	0.77738	0.79932	1	14155	1	-0.50629
ITGB3BP	2	0.10466	0.17756	1	4006	2	-0.50629	0.89534	0.895	1	15918	0	-0.50629
ATOH1	4	0.13598	0.28095	1	4836	3	-0.50627	0.74712	0.7812	1	13844	1	-0.50627
ISLR	4	0.085797	0.19726	1	3498	3	-0.50606	0.076935	0.17858	0.970651	3274	1	-0.50606
UBA1	4	0.013519	0.044387	0.772448	1023	4	-0.50533	0.98648	0.98655	1	17638	0	-0.50533
MAG	4	0.014227	0.046552	0.778879	1062	3	-0.50533	0.76751	0.79323	1	14061	1	-0.50533
AURKC	4	0.026635	0.082691	0.868422	1699	3	-0.50507	0.88951	0.88907	1	15808	0	-0.50507
TMEM59	4	0.096468	0.21559	1	3789	3	-0.50492	0.02357	0.074127	0.927296	1412	1	-0.50492
DOHH	4	0.040896	0.11651	0.9385	2206	3	-0.50473	0.86551	0.8657	1	15413	1	-0.50473
CCL25	4	0.11093	0.24	1	4171	3	-0.50466	0.81073	0.82165	1	14574	1	-0.50466
PCCA	4	0.063365	0.15764	0.993092	2822	3	-0.50456	0.85835	0.85928	1	15285	1	-0.50456
MTMR4	4	0.037595	0.11025	0.932211	2105	3	-0.50438	0.10103	0.22072	0.978368	4003	1	-0.50438
KRTAP10-7	2	0.13732	0.22706	1	4869	1	-0.50438	0.49616	0.51069	0.998315	11412	1	-0.50438
NUDCD3	4	0.066786	0.16385	0.995938	2929	3	-0.50432	0.8608	0.86142	1	15325	1	-0.50432
MCM5	4	0.0055745	0.019323	0.58628	589	2	-0.50403	0.37067	0.52951	1	9488	2	-0.50403
ZBED4	4	0.046416	0.1267	0.957823	2355	3	-0.50391	0.5349	0.68047	1	12008	1	-0.50391
FAM26D	4	0.062985	0.15697	0.993092	2808	3	-0.50381	0.58626	0.70527	1	12455	1	-0.50381
C16orf59	4	0.021866	0.069211	0.850873	1441	3	-0.50363	0.8792	0.87868	1	15631	1	-0.50363
ADCYAP1R1	4	0.062425	0.15597	0.993092	2791	2	-0.50334	0.46425	0.61531	1	10923	1	-0.50334
C4orf29	4	0.038782	0.11255	0.936677	2138	3	-0.50321	0.32488	0.48766	0.997123	8748	1	-0.50321
NAPEPLD	4	0.028711	0.088451	0.879674	1790	3	-0.50316	0.42668	0.58082	1	10355	1	-0.50316
GPR176	4	0.05673	0.14568	0.978413	2647	3	-0.50311	0.40342	0.5595	1	9993	1	-0.50311
CYTL1	4	0.055129	0.14278	0.974909	2604	3	-0.50292	0.12174	0.25575	0.980469	4648	1	-0.50292
SAP18	4	0.022781	0.071835	0.85574	1494	4	-0.50285	0.97722	0.97729	1	17441	0	-0.50285
BFSP1	4	0.072536	0.17408	0.999382	3095	3	-0.50276	0.81498	0.82473	1	14621	1	-0.50276
UBE2G2	4	0.091025	0.20629	1	3634	3	-0.50268	0.91959	0.91939	1	16387	0	-0.50268
SUV420H2	4	0.047539	0.12871	0.962577	2380	2	-0.50249	0.017668	0.056991	0.909068	1101	1	-0.50249
HIST1H2AA	4	0.043383	0.12116	0.946091	2277	3	-0.5022	0.73245	0.77295	1	13695	1	-0.5022
NANS	4	0.045485	0.125	0.95335	2333	2	-0.50211	0.49746	0.64572	1	11437	2	-0.50211
GTF2F1	4	0.098006	0.21818	1	3830	3	-0.50191	0.93111	0.93082	1	16608	0	-0.50191
SLC4A1AP	4	0.063792	0.15842	0.99321	2832	3	-0.50179	0.27129	0.43932	0.996308	7873	1	-0.50179
SERPINB1	4	0.051746	0.13654	0.971437	2502	3	-0.5017	0.92892	0.92867	1	16566	0	-0.5017
OR11H4	4	0.035493	0.10623	0.92097	2053	2	-0.50156	0.22327	0.3961	0.993696	7096	1	-0.50156
HS1BP3	4	0.14127	0.28937	1	4966	2	-0.50155	0.48525	0.6346	1	11244	1	-0.50155
RAD21	4	0.1247	0.26264	1	4532	3	-0.50153	0.63524	0.72562	1	12835	1	-0.50153
FDXACB1	4	0.089128	0.20301	1	3588	2	-0.50145	0.026566	0.082496	0.927296	1572	1	-0.50145
BSG	4	0.004378	0.015319	0.545674	499	4	-0.50123	0.99562	0.99571	1	17851	0	-0.50123
APOBEC3H	4	0.015205	0.049601	0.787799	1115	3	-0.50076	0.92093	0.92071	1	16414	0	-0.50076
NOD1	4	0.078782	0.18515	1	3277	3	-0.50073	0.82902	0.83499	1	14830	1	-0.50073
TTC1	4	0.026849	0.083292	0.870633	1707	4	-0.50069	0.97315	0.97311	1	17348	0	-0.50069
RASAL1	4	0.072565	0.17414	0.999382	3099	3	-0.50042	0.84928	0.85129	1	15113	1	-0.50042
SCIMP	4	0.069698	0.16908	0.999382	3007	3	-0.50034	0.81508	0.8248	1	14622	1	-0.50034
METTL3	4	0.08069	0.18845	1	3342	3	-0.50031	0.83158	0.83699	1	14871	1	-0.50031
PTAR1	4	0.071274	0.17188	0.999382	3053	3	-0.49992	0.96104	0.96091	1	17139	0	-0.49992
KIAA0020	4	0.10874	0.2363	1	4105	3	-0.49983	0.35511	0.51529	0.999967	9241	1	-0.49983
CDC16	4	0.11685	0.24975	1	4335	2	-0.49973	0.74625	0.78067	1	13839	1	-0.49973
MAML3	4	0.047463	0.12857	0.962577	2378	3	-0.49962	0.9021	0.90171	1	16042	0	-0.49962
GJB2	4	0.14969	0.30266	1	5176	3	-0.49943	0.86381	0.86415	1	15376	1	-0.49943
IL1B	4	0.10689	0.23319	1	4064	3	-0.49942	0.56246	0.6961	1	12280	1	-0.49942
TXN2	4	0.017449	0.056369	0.814444	1231	4	-0.49936	0.98255	0.98262	1	17561	0	-0.49936
OSBPL1A	4	0.085029	0.19597	1	3477	3	-0.4993	0.17061	0.33449	0.992039	5987	1	-0.4993
SIGMAR1	4	0.11133	0.24069	1	4181	3	-0.49915	0.65648	0.73504	1	13005	1	-0.49915
G6PC3	4	0.028996	0.089227	0.881668	1806	4	-0.49909	0.971	0.97094	1	17308	0	-0.49909
[truncated: 16,054 more rows]

## Sheet: TableS5_treat_d14vsd0
id	num	neg.score	neg.p.value	neg.fdr	neg.rank	neg.goodsgrna	neg.lfc	pos.score	pos.p.value	pos.fdr	pos.rank	pos.goodsgrna	pos.lfc
RPS27	1	0.012958	0.012836	0.760899	835	1	-7.1171	0.98704	0.98707	0.999977	17731	0	-7.1171
FAM21B	1	0.015858	0.015734	0.789884	993	1	-7.0608	0.98414	0.9842	0.999977	17678	0	-7.0608
RPS6KA1	4	9.8294e-05	0.00036608	0.367162	18	3	-6.9662	0.63373	0.76906	0.999977	13613	1	-6.9662
PCGF1	3	0.0021483	0.0060611	0.673901	203	3	-6.8946	0.92106	0.92111	0.999977	16482	0	-6.8946
PSMB7	4	0.00074377	0.0026986	0.648292	68	3	-6.5777	0.80164	0.83854	0.999977	14969	1	-6.5777
ATP5O	4	0.0073967	0.025207	0.821416	542	4	-6.3125	0.98569	0.98576	0.999977	17707	0	-6.3125
UQCRB	1	0.10389	0.10383	0.936191	4200	1	-6.3085	0.89611	0.89665	0.999977	16059	0	-6.3085
OPN1LW	1	0.10848	0.10841	0.938506	4326	1	-6.2789	0.89152	0.89202	0.999977	15993	0	-6.2789
TRAPPC1	4	0.0011764	0.004249	0.669698	107	4	-6.2308	0.99882	0.99881	0.999977	18020	0	-6.2308
COX7B	1	0.12146	0.12131	0.944487	4674	1	-6.1976	0.87854	0.87897	0.999977	15808	0	-6.1976
LRR1	4	0.00036052	0.0013006	0.540704	43	4	-6.1173	0.99964	0.99965	0.999977	18038	0	-6.1173
PTGES3L-AARSD1	1	0.1366	0.13645	0.951131	5041	1	-6.0985	0.8634	0.86385	0.999977	15617	0	-6.0985
CARD16	1	0.13736	0.1372	0.951227	5057	1	-6.095	0.86264	0.86309	0.999977	15605	0	-6.095
SKIV2L2	4	0.001439	0.0051913	0.671181	138	4	-6.0745	0.99856	0.99857	0.999977	18008	0	-6.0745
RPS19BP1	4	0.021546	0.068275	0.918302	1306	3	-5.9782	0.91095	0.91118	0.999977	16304	1	-5.9782
RFK	4	0.00043148	0.0015491	0.582611	48	4	-5.9289	0.99957	0.99959	0.999977	18036	0	-5.9289
MED14	4	0.024087	0.075609	0.918302	1451	4	-5.9013	0.97161	0.97156	0.999977	17425	0	-5.9013
DDHD2	4	0.041275	0.12217	0.944487	2283	3	-5.8774	0.91737	0.91723	0.999977	16424	1	-5.8774
NAA38	4	0.021028	0.066761	0.918302	1275	3	-5.8711	0.0014986	0.0054095	0.837452	112	1	-5.8711
PSMA7	3	0.0013786	0.0039298	0.669698	131	3	-5.8651	0.96139	0.96167	0.999977	17240	0	-5.8651
TRAIP	4	0.00099318	0.0035821	0.669698	93	4	-5.8578	0.99867	0.99868	0.999977	18012	0	-5.8578
G6PD	4	0.00080121	0.0029043	0.648292	76	4	-5.7342	0.98786	0.98795	0.999977	17748	0	-5.7342
RFXAP	4	0.049447	0.14272	0.956142	2645	3	-5.6813	0.26789	0.47543	0.999977	8438	1	-5.6813
NKAP	4	0.0020878	0.0074964	0.680399	195	4	-5.6576	0.99791	0.99795	0.999977	17984	0	-5.6576
TRAPPC8	3	0.11299	0.23904	1	4452	2	-5.6503	0.62907	0.69174	0.999977	13549	1	-5.6503
SDHB	4	0.0012428	0.0045046	0.669698	115	3	-5.6313	0.096323	0.22235	0.979128	4000	1	-5.6313
TRRAP	4	0.05136	0.14618	0.958036	2708	3	-5.6275	0.93428	0.93406	0.999977	16724	0	-5.6275
FAM215A	3	0.005105	0.0141	0.783229	387	2	-5.6178	0.18492	0.31976	0.9818	6483	1	-5.6178
AKR1C4	2	0.06965	0.12198	0.944487	3229	2	-5.6064	0.93035	0.93023	0.999977	16662	0	-5.6064
CIAO1	4	0.0079913	0.027155	0.838174	573	3	-5.5168	0.38941	0.57072	0.999977	10149	1	-5.5168
EPT1	3	0.025153	0.064015	0.918302	1516	3	-5.5026	0.97485	0.97504	0.999977	17485	0	-5.5026
POLR2G	4	0.0086799	0.029328	0.839312	616	3	-5.5022	0.26793	0.47546	0.999977	8439	1	-5.5022
KIF23	4	0.00018595	0.00069954	0.394647	32	4	-5.4855	0.99981	0.99982	0.999977	18042	0	-5.4855
CDC7	4	0.013167	0.043274	0.906083	848	4	-5.4822	0.98683	0.9869	0.999977	17726	0	-5.4822
NARFL	4	0.0071632	0.024446	0.821416	523	3	-5.414	0.94134	0.9412	0.999977	16860	0	-5.414
ARF6	4	0.0018422	0.0066287	0.680399	168	4	-5.3989	0.97232	0.97227	0.999977	17436	0	-5.3989
NDUFA6	4	3.3458e-07	8.2266e-07	0.012376	1	3	-5.3896	0.57754	0.72198	0.999977	12862	1	-5.3896
ALG14	4	0.010174	0.034027	0.860353	706	3	-5.3392	0.94632	0.9462	0.999977	16958	0	-5.3392
VARS2	4	1.8255e-05	6.7184e-05	0.193564	5	3	-5.3225	0.01068	0.035587	0.921649	685	1	-5.3225
RPL13	2	0.025308	0.046692	0.910075	1525	2	-5.3161	0.97469	0.97465	0.999977	17483	0	-5.3161
MEAF6	4	0.0083422	0.028265	0.839312	593	3	-5.2923	0.84304	0.86109	0.999977	15377	1	-5.2923
CNGA3	4	0.012972	0.04268	0.906083	836	4	-5.2538	0.98703	0.98711	0.999977	17730	0	-5.2538
BCL2	4	0.091915	0.21549	0.989871	3892	3	-5.2316	0.9336	0.93335	0.999977	16713	0	-5.2316
NUP43	4	0.019054	0.061097	0.918302	1171	4	-5.2105	0.98095	0.98103	0.999977	17618	0	-5.2105
TMEM240	3	0.00082731	0.0024013	0.648292	80	2	-5.1674	0.79894	0.80386	0.999977	14945	1	-5.1674
SNAI3	4	0.0089207	0.03008	0.839312	638	4	-5.122	0.99108	0.9912	0.999977	17816	0	-5.122
MRP63	4	0.020523	0.065361	0.918302	1244	3	-5.1066	0.87621	0.88292	0.999977	15780	1	-5.1066
SMU1	4	0.014846	0.048501	0.910978	949	4	-5.0838	0.98288	0.98297	0.999977	17647	0	-5.0838
MRPL34	4	0.0021974	0.0078715	0.680693	207	4	-5.0713	0.9978	0.99783	0.999977	17980	0	-5.0713
PPIAL4D	1	0.023864	0.023786	0.817997	1440	1	-5.0365	0.97614	0.97623	0.999977	17515	0	-5.0365
NDUFB10	4	0.00080121	0.0029043	0.648292	77	4	-5.0195	0.99622	0.9963	0.999977	17942	0	-5.0195
RPL11	4	0.0027369	0.0097197	0.720074	242	4	-5.0166	0.99726	0.99729	0.999977	17967	0	-5.0166
CHORDC1	4	0.006647	0.022816	0.811446	496	4	-4.9813	0.98416	0.98423	0.999977	17679	0	-4.9813
POLR2L	4	0.019666	0.062859	0.918302	1199	3	-4.9473	0.015162	0.049479	0.924267	940	1	-4.9473
RABGGTB	4	0.00078554	0.0028445	0.648292	75	3	-4.9462	0.92374	0.92359	0.999977	16532	0	-4.9462
GSR	4	0.032553	0.098959	0.936191	1874	4	-4.9434	0.96745	0.96735	0.999977	17333	0	-4.9434
NDUFA11	4	0.00068344	0.0024896	0.648292	65	4	-4.8874	0.99649	0.99654	0.999977	17948	0	-4.8874
VARS	4	0.020468	0.065195	0.918302	1239	4	-4.8853	0.97953	0.97963	0.999977	17588	0	-4.8853
NKX2-1	4	0.11928	0.25987	1	4623	3	-4.8663	0.18218	0.35552	0.986011	6408	1	-4.8663
ANP32A	4	0.01629	0.052921	0.914645	1024	4	-4.8602	0.98371	0.98377	0.999977	17668	0	-4.8602
THAP3	4	0.00021563	0.0007988	0.436994	33	4	-4.8507	0.99503	0.99512	0.999977	17916	0	-4.8507
SSU72	4	0.034569	0.10442	0.936191	1981	3	-4.837	0.94999	0.94989	0.999977	17022	0	-4.837
COPS5	4	0.0051136	0.017802	0.800564	390	3	-4.8181	0.35106	0.54045	0.999977	9622	1	-4.8181
GPN3	4	0.0031931	0.011322	0.745534	269	3	-4.8177	0.83573	0.85681	0.999977	15295	1	-4.8177
ZNF736	1	0.31223	0.31233	1	8901	1	-4.8079	0.68777	0.68797	0.999977	14054	0	-4.8079
COPS3	4	0.022455	0.070901	0.918302	1358	3	-4.8078	0.63389	0.76919	0.999977	13615	1	-4.8078
ALG2	4	0.021905	0.069312	0.918302	1323	4	-4.7573	0.951	0.95089	0.999977	17036	0	-4.7573
TUBGCP5	4	6.6832e-05	0.00025036	0.282488	16	4	-4.7118	0.98092	0.98099	0.999977	17617	0	-4.7118
PSMD12	4	0.072094	0.18225	0.981845	3304	3	-4.6742	0.88871	0.89225	0.999977	15951	1	-4.6742
CEP57	4	0.055443	0.15338	0.962464	2825	3	-4.669	0.81903	0.84756	0.999977	15117	1	-4.669
PRMT1	4	0.0005003	0.0018041	0.600632	53	3	-4.6633	0.90706	0.90763	0.999977	16246	1	-4.6633
ATP5D	4	0.0062565	0.021559	0.808136	469	3	-4.6573	0.92976	0.92949	0.999977	16647	0	-4.6573
KCTD14	4	0.01093	0.036377	0.880319	737	3	-4.6516	0.91208	0.91226	0.999977	16326	1	-4.6516
MFN2	4	0.0092994	0.031283	0.84318	661	3	-4.6414	0.68008	0.78756	0.999977	14005	1	-4.6414
SENP6	4	0.0043181	0.015109	0.787949	338	4	-4.6263	0.99568	0.99577	0.999977	17932	0	-4.6263
TMEM106C	4	0.022765	0.07179	0.918302	1380	3	-4.6148	0.1836	0.35761	0.987439	6446	1	-4.6148
RANGAP1	4	0.098619	0.2265	0.994202	4069	3	-4.6107	0.24065	0.43871	0.999977	7817	1	-4.6107
SCOC	4	0.006952	0.02377	0.817997	510	3	-4.6011	0.24363	0.44276	0.999977	7889	1	-4.6011
OR7G1	4	0.078095	0.19248	0.981937	3495	3	-4.5997	0.5209	0.6757	0.999977	12022	1	-4.5997
TSC2	4	0.01472	0.048101	0.910075	940	4	-4.5847	0.95152	0.95141	0.999977	17048	0	-4.5847
RPLP0	4	0.0016203	0.0058434	0.673901	154	4	-4.5746	0.99838	0.9984	0.999977	18002	0	-4.5746
GPN1	4	0.00053167	0.0019154	0.600632	55	4	-4.5549	0.99947	0.99949	0.999977	18034	0	-4.5549
RPL28	4	0.0059366	0.020526	0.802741	453	4	-4.5523	0.99406	0.99418	0.999977	17885	0	-4.5523
FAM60A	4	0.0021914	0.0078523	0.680693	206	4	-4.5292	0.99781	0.99784	0.999977	17981	0	-4.5292
SNIP1	4	2.5909e-05	9.4606e-05	0.193564	8	4	-4.4915	0.99997	0.99997	0.999977	18051	0	-4.4915
WWC3	4	0.0020771	0.0074519	0.680399	192	4	-4.4828	0.98315	0.98323	0.999977	17653	0	-4.4828
RTDR1	4	0.0047883	0.016717	0.800564	365	3	-4.4584	0.52217	0.67675	0.999977	12041	1	-4.4584
YARS	4	0.0032962	0.011687	0.748889	276	4	-4.4415	0.9967	0.99675	0.999977	17956	0	-4.4415
USP36	4	0.011383	0.037791	0.88444	759	4	-4.438	0.98862	0.98874	0.999977	17766	0	-4.438
POLR2D	3	0.003745	0.010397	0.730304	304	3	-4.4152	0.99427	0.99437	0.999977	17893	0	-4.4152
C3orf27	4	0.068036	0.17526	0.981072	3173	3	-4.3869	0.80872	0.84214	0.999977	15026	1	-4.3869
CDIPT	4	0.0041108	0.01442	0.787188	325	4	-4.3837	0.99363	0.99374	0.999977	17877	0	-4.3837
DNAJC9	4	0.0056445	0.019555	0.801723	429	4	-4.3828	0.97673	0.97677	0.999977	17528	0	-4.3828
GOLGA1	4	0.011076	0.03684	0.883233	744	3	-4.3698	0.51369	0.66982	0.999977	11910	1	-4.3698
NLE1	4	0.0032434	0.011516	0.748889	273	4	-4.3682	0.9967	0.99675	0.999977	17955	0	-4.3682
POP7	4	0.001117	0.0040324	0.669698	100	4	-4.3627	0.99888	0.99887	0.999977	18022	0	-4.3627
C1QBP	4	0.0022027	0.0078918	0.680693	208	3	-4.3586	0.384	0.56644	0.999977	10078	1	-4.3586
HYPK	4	0.013688	0.044902	0.910075	876	3	-4.3505	0.94179	0.94166	0.999977	16868	0	-4.3505
HIST1H2BE	1	0.35288	0.35321	1	9471	1	-4.3363	0.64712	0.6473	0.999977	13761	0	-4.3363
CLNS1A	4	0.020981	0.066622	0.918302	1272	4	-4.3276	0.97902	0.97912	0.999977	17574	0	-4.3276
ZNF860	2	0.012062	0.022835	0.811446	792	2	-4.3269	0.98794	0.98775	0.999977	17750	0	-4.3269
CPSF3	4	0.010984	0.036545	0.882015	739	4	-4.3191	0.98902	0.98915	0.999977	17772	0	-4.3191
CENPI	4	0.066344	0.17235	0.976001	3139	3	-4.3111	0.39382	0.57424	0.999977	10206	1	-4.3111
POLRMT	4	0.0018963	0.0068157	0.680399	172	4	-4.2914	0.99319	0.9933	0.999977	17864	0	-4.2914
IER3IP1	4	2.2403e-05	8.254e-05	0.193564	6	4	-4.2888	0.99998	0.99998	0.999977	18053	0	-4.2888
KRTAP6-1	3	0.0037173	0.010321	0.730304	302	3	-4.2879	0.99001	0.99011	0.999977	17794	0	-4.2879
ZNF217	4	0.019348	0.061969	0.918302	1183	4	-4.2796	0.98031	0.9804	0.999977	17603	0	-4.2796
CDH19	4	0.051762	0.1469	0.958329	2720	3	-4.2773	0.94016	0.94004	0.999977	16839	0	-4.2773
G6PC3	4	0.043246	0.12729	0.945665	2389	3	-4.2721	0.94472	0.94457	0.999977	16925	0	-4.2721
CHCHD4	4	0.016917	0.054778	0.914807	1067	3	-4.2695	0.73863	0.80988	0.999977	14406	1	-4.2695
CIB3	3	0.081454	0.18501	0.981845	3594	2	-4.2672	0.43841	0.59218	0.999977	10828	1	-4.2672
ACTL6A	3	0.29265	0.43827	1	8665	2	-4.2672	0.34565	0.49481	0.999977	9545	1	-4.2672
SDE2	4	0.0051439	0.017891	0.800564	391	4	-4.2533	0.97374	0.97368	0.999977	17461	0	-4.2533
FBXW5	4	0.0063061	0.021714	0.808136	472	4	-4.2449	0.99369	0.9938	0.999977	17881	0	-4.2449
PCED1A	4	0.0047727	0.016662	0.800564	364	3	-4.2328	0.8681	0.87725	0.999977	15679	1	-4.2328
BTN3A2	2	0.027667	0.050863	0.914645	1650	2	-4.2283	0.97233	0.97225	0.999977	17437	0	-4.2283
RPS18	2	0.008461	0.016064	0.792363	604	2	-4.2153	0.99154	0.99136	0.999977	17836	0	-4.2153
LDLR	4	0.017941	0.057788	0.917828	1118	3	-4.2103	0.94848	0.94838	0.999977	16993	0	-4.2103
NUDCD3	4	0.01949	0.06239	0.918302	1189	3	-4.2037	0.68934	0.79092	0.999977	14067	1	-4.2037
RFC5	4	2.8291e-05	0.00010393	0.193564	9	4	-4.2013	0.98814	0.98823	0.999977	17755	0	-4.2013
TNPO3	4	0.026198	0.081494	0.918302	1570	4	-4.1973	0.9738	0.97375	0.999977	17464	0	-4.1973
CDT1	4	0.030363	0.092952	0.931282	1775	3	-4.1869	0.28397	0.48792	0.999977	8669	1	-4.1869
CSNK2B	4	0.076998	0.1906	0.981937	3454	3	-4.1816	0.6112	0.75002	0.999977	13305	1	-4.1816
HIST2H2AC	1	0.044043	0.043967	0.906882	2424	1	-4.1677	0.95596	0.95622	0.999977	17126	0	-4.1677
VPS25	4	0.040199	0.11936	0.944487	2226	4	-4.1627	0.9512	0.9511	0.999977	17042	0	-4.1627
MRPL41	4	0.0054842	0.019023	0.800564	419	4	-4.1613	0.99452	0.99462	0.999977	17903	0	-4.1613
RARA	4	0.013875	0.045478	0.910075	884	3	-4.1611	0.19009	0.36713	0.989803	6605	1	-4.1611
UBE2M	4	0.0088879	0.029992	0.839312	634	4	-4.1603	0.99111	0.99122	0.999977	17818	0	-4.1603
POLR3H	4	0.0060361	0.020838	0.80726	457	4	-4.1556	0.9791	0.97919	0.999977	17579	0	-4.1556
MRPL42	4	0.0018662	0.0067115	0.680399	170	4	-4.1537	0.99813	0.99817	0.999977	17995	0	-4.1537
SRSF3	4	0.04181	0.12356	0.944487	2314	3	-4.1519	0.44247	0.61293	0.999977	10884	1	-4.1519
MED30	4	0.13227	0.2803	1	4932	3	-4.1378	0.43668	0.60832	0.999977	10804	1	-4.1378
SRP68	4	0.014203	0.046484	0.910075	902	3	-4.1315	0.33791	0.52996	0.999977	9446	1	-4.1315
BAG1	4	0.033438	0.10136	0.936191	1922	4	-4.1233	0.96656	0.96647	0.999977	17309	0	-4.1233
MRPS34	4	0.0038987	0.013711	0.7734	314	4	-4.1221	0.9961	0.99619	0.999977	17940	0	-4.1221
CNTD1	4	0.0078851	0.026814	0.834594	569	4	-4.1143	0.99211	0.99224	0.999977	17848	0	-4.1143
FAT2	4	0.0030066	0.010686	0.740401	257	4	-4.1128	0.99699	0.99703	0.999977	17963	0	-4.1128
GBF1	4	0.00033989	0.0012282	0.527935	42	4	-4.1089	0.99966	0.99968	0.999977	18040	0	-4.1089
TRIM23	4	0.013923	0.04563	0.910075	885	3	-4.1054	0.74991	0.8147	0.999977	14504	1	-4.1054
RAD51C	4	0.0029141	0.010371	0.730304	254	3	-4.0968	0.94304	0.94289	0.999977	16894	0	-4.0968
COX7C	4	0.02272	0.071657	0.918302	1374	3	-4.0884	0.93305	0.93277	0.999977	16703	0	-4.0884
VPS4A	4	0.017736	0.057181	0.917828	1108	3	-4.0837	0.0063505	0.021864	0.914844	419	1	-4.0837
PBK	4	0.010356	0.034585	0.863611	714	3	-4.0823	0.6572	0.77971	0.999977	13838	1	-4.0823
CFDP1	4	2.2999e-05	8.6379e-05	0.193564	7	4	-4.073	0.99998	0.99998	0.999977	18052	0	-4.073
FBXW12	4	0.0088459	0.02986	0.839312	629	3	-4.0602	0.71486	0.80039	0.999977	14232	1	-4.0602
DDX46	4	0.0066881	0.022947	0.811446	499	4	-4.0599	0.98228	0.98235	0.999977	17638	0	-4.0599
FAM69C	4	0.0038376	0.013509	0.7734	310	3	-4.0566	0.74957	0.81453	0.999977	14498	1	-4.0566
KLC2	4	0.080898	0.1972	0.982953	3575	3	-4.048	0.45474	0.62278	0.999977	11059	1	-4.048
CALCOCO2	4	0.0053924	0.018714	0.800564	408	4	-4.0389	0.99461	0.99471	0.999977	17907	0	-4.0389
THOC2	4	8.4873e-05	0.00031453	0.334013	17	4	-4.0362	0.99204	0.99217	0.999977	17846	0	-4.0362
DDX55	3	0.00095366	0.0027622	0.648292	90	3	-4.0328	0.99685	0.99688	0.999977	17959	0	-4.0328
MIS12	4	0.028106	0.086793	0.923042	1667	3	-4.032	0.051675	0.14615	0.958693	2704	1	-4.032
INTS8	4	0.0084302	0.028525	0.839312	601	3	-4.0279	0.82272	0.84953	0.999977	15153	1	-4.0279
FAM96B	4	0.0016686	0.006015	0.673901	157	4	-4.0183	0.99833	0.99836	0.999977	18001	0	-4.0183
LAMTOR5	4	0.017211	0.055661	0.917647	1079	3	-4.0183	0.87274	0.88048	0.999977	15746	1	-4.0183
DARS	4	0.0021157	0.0075962	0.680399	197	4	-4.0182	0.97601	0.97603	0.999977	17512	0	-4.0182
KRTAP10-9	1	0.069237	0.069258	0.918302	3214	1	-4.0116	0.93076	0.9311	0.999977	16670	0	-4.0116
MED15	4	0.0018107	0.0065152	0.680399	167	4	-4.0057	0.99819	0.99823	0.999977	17997	0	-4.0057
MIS18A	4	0.040171	0.11929	0.944487	2224	3	-4.0025	0.93963	0.93953	0.999977	16827	0	-4.0025
NSRP1	4	0.00063855	0.0023163	0.648292	62	4	-3.9984	0.99936	0.99938	0.999977	18031	0	-3.9984
CPOX	4	0.014755	0.048207	0.910075	943	3	-3.9927	0.090118	0.21204	0.979128	3821	1	-3.9927
SRSF1	4	0.045025	0.13188	0.948457	2469	3	-3.9917	0.79871	0.83708	0.999977	14943	1	-3.9917
NUFIP2	4	0.001689	0.0060786	0.673901	159	4	-3.9916	0.99831	0.99834	0.999977	18000	0	-3.9916
CTRL	4	0.012505	0.041225	0.900147	816	3	-3.9912	0.80186	0.83864	0.999977	14971	1	-3.9912
NUP133	4	0.01717	0.055542	0.917647	1076	3	-3.9912	0.038612	0.11517	0.949148	2148	1	-3.9912
ENO1	4	0.0027073	0.0096183	0.720074	240	3	-3.9767	0.846	0.86287	0.999977	15417	1	-3.9767
EARS2	4	0.0027884	0.0099046	0.729433	244	3	-3.9624	0.54088	0.69197	0.999977	12304	1	-3.9624
KLHL1	4	0.030599	0.093571	0.932248	1786	3	-3.9584	0.92965	0.92939	0.999977	16645	0	-3.9584
TMEM206	3	0.17237	0.3062	1	5993	2	-3.9541	0.46387	0.61216	0.999977	11199	1	-3.9541
MRPS11	4	0.012769	0.04204	0.906083	825	4	-3.9527	0.98723	0.98731	0.999977	17735	0	-3.9527
RAD23A	4	0.010614	0.035388	0.869906	726	4	-3.95	0.98939	0.9895	0.999977	17779	0	-3.95
XRCC5	4	0.004393	0.015376	0.787949	345	4	-3.9494	0.99561	0.99569	0.999977	17929	0	-3.9494
CENPW	4	0.0023881	0.0085483	0.698289	220	3	-3.9451	0.21643	0.40507	0.996822	7237	1	-3.9451
LUC7L3	4	0.042439	0.12519	0.945277	2347	3	-3.9441	0.21591	0.40438	0.996822	7225	1	-3.9441
MRPL27	4	0.0083126	0.028164	0.839312	590	3	-3.9395	0.56923	0.71522	0.999977	12748	1	-3.9395
CCNA2	4	0.0098726	0.033091	0.856686	687	3	-3.9388	0.17501	0.34494	0.98595	6228	1	-3.9388
ABHD13	4	0.0057901	0.020053	0.802735	441	3	-3.9292	0.83483	0.85631	0.999977	15285	1	-3.9292
RBMX	1	0.006981	0.0069221	0.680399	515	1	-3.9275	0.99302	0.99304	0.999977	17862	0	-3.9275
TAS2R30	1	0.38236	0.38259	1	9888	1	-3.9226	0.61764	0.61752	0.999977	13385	0	-3.9226
ZNF493	3	0.054017	0.12864	0.947716	2791	2	-3.9158	0.62721	0.69074	0.999977	13518	1	-3.9158
PTCD2	4	0.0038931	0.01369	0.7734	313	4	-3.914	0.99057	0.99065	0.999977	17806	0	-3.914
ZNF91	1	0.067186	0.067236	0.918302	3162	1	-3.9131	0.93281	0.93317	0.999977	16696	0	-3.9131
LGALS2	4	0.00067409	0.0024507	0.648292	64	3	-3.9015	0.60532	0.74504	0.999977	13224	1	-3.9015
ERBB2IP	4	0.032342	0.098388	0.936191	1867	3	-3.8998	0.49839	0.65757	0.999977	11699	1	-3.8998
OR4A15	4	0.0048991	0.017086	0.800564	375	4	-3.8965	0.9951	0.99518	0.999977	17917	0	-3.8965
DBF4	4	0.0088331	0.029811	0.839312	628	4	-3.8892	0.99117	0.99128	0.999977	17823	0	-3.8892
DGUOK	4	3.5199e-05	0.00012971	0.212871	11	4	-3.8864	0.99965	0.99966	0.999977	18039	0	-3.8864
LRRD1	4	0.043656	0.12838	0.947716	2401	3	-3.8746	0.88591	0.89009	0.999977	15905	1	-3.8746
RUSC2	4	0.040161	0.11927	0.944487	2223	4	-3.8685	0.95108	0.95099	0.999977	17037	0	-3.8685
HEXDC	4	0.044228	0.12986	0.948043	2432	3	-3.8575	0.74289	0.81169	0.999977	14443	1	-3.8575
CYGB	4	0.036052	0.10836	0.938506	2048	3	-3.8561	0.89759	0.89947	0.999977	16089	1	-3.8561
ALDOA	4	0.0087479	0.029546	0.839312	624	4	-3.8508	0.99125	0.99137	0.999977	17826	0	-3.8508
TEX2	4	0.017517	0.056562	0.917828	1096	3	-3.8501	0.45355	0.62183	0.999977	11042	1	-3.8501
RBM19	4	0.0075325	0.025684	0.82946	547	4	-3.847	0.95246	0.95232	0.999977	17068	0	-3.847
PPCDC	4	0.0043685	0.015285	0.787949	343	3	-3.8333	0.3982	0.57777	0.999977	10258	1	-3.8333
ZZZ3	4	0.027489	0.085069	0.921197	1637	3	-3.8326	0.84066	0.85966	0.999977	15350	1	-3.8326
FANK1	1	0.090816	0.090826	0.925857	3862	1	-3.8283	0.90918	0.90969	0.999977	16271	0	-3.8283
SNRPE	1	0.38873	0.38901	1	9980	1	-3.8236	0.61127	0.61105	0.999977	13306	0	-3.8236
PALB2	4	0.0088892	0.029994	0.839312	635	3	-3.8229	0.36522	0.55158	0.999977	9822	1	-3.8229
RRN3	4	0.0099442	0.033309	0.856686	689	4	-3.8123	0.99006	0.99015	0.999977	17797	0	-3.8123
LILRB1	2	0.040769	0.073634	0.918302	2248	2	-3.8095	0.89661	0.8963	0.999977	16069	0	-3.8095
SLC35E2B	4	0.0079263	0.026945	0.837247	570	3	-3.8018	0.60079	0.74127	0.999977	13165	1	-3.8018
POLE	4	0.00017827	0.00067156	0.394647	30	4	-3.8016	0.99982	0.99983	0.999977	18043	0	-3.8016
PPP2R2A	4	0.058067	0.15798	0.968294	2897	3	-3.7985	0.9099	0.91018	0.999977	16276	1	-3.7985
NAPG	4	0.042058	0.12419	0.944487	2329	3	-3.7963	0.90844	0.90884	0.999977	16259	1	-3.7963
NUS1	4	0.055015	0.15267	0.962008	2815	3	-3.7895	0.22982	0.42381	0.996822	7582	1	-3.7895
STK40	4	0.019666	0.062859	0.918302	1198	3	-3.7883	0.26574	0.47285	0.999977	8391	1	-3.7883
DOT1L	4	0.0076658	0.026108	0.831172	557	4	-3.786	0.99233	0.99245	0.999977	17849	0	-3.786
CCDC18	4	0.00372	0.013113	0.768027	303	4	-3.777	0.99628	0.99636	0.999977	17944	0	-3.777
MNS1	4	0.023976	0.075298	0.918302	1446	3	-3.7761	0.48932	0.65039	0.999977	11552	1	-3.7761
NAGK	4	0.037003	0.11091	0.940229	2095	3	-3.7743	0.82905	0.85295	0.999977	15217	1	-3.7743
COG8	4	0.00013746	0.00052568	0.389505	22	4	-3.7732	0.99986	0.99987	0.999977	18046	0	-3.7732
FSIP1	3	0.0053918	0.014867	0.787949	407	3	-3.7503	0.99461	0.9947	0.999977	17908	0	-3.7503
RERE	4	0.052323	0.14793	0.958751	2739	3	-3.7498	0.82739	0.85205	0.999977	15204	1	-3.7498
C22orf46	4	0.03681	0.11039	0.939523	2085	3	-3.7429	0.4738	0.63803	0.999977	11343	1	-3.7429
TMEM41A	4	0.020448	0.065145	0.918302	1236	4	-3.7393	0.97955	0.97964	0.999977	17590	0	-3.7393
NDOR1	4	0.012411	0.040926	0.900147	808	4	-3.7342	0.98759	0.98768	0.999977	17742	0	-3.7342
MRPS23	4	0.0053364	0.018544	0.800564	405	3	-3.7304	0.90415	0.90501	0.999977	16193	1	-3.7304
EIF6	4	0.043581	0.12818	0.947716	2398	4	-3.7299	0.95642	0.9563	0.999977	17136	0	-3.7299
NELFB	4	0.0095868	0.032165	0.848945	676	4	-3.7234	0.97608	0.97609	0.999977	17514	0	-3.7234
SLC39A9	4	4.6021e-05	0.000167	0.231912	13	4	-3.7202	0.99995	0.99996	0.999977	18049	0	-3.7202
TTC23	4	0.064067	0.16841	0.974694	3076	3	-3.7192	0.88435	0.88889	0.999977	15888	1	-3.7192
GCSH	4	0.013669	0.04484	0.910075	875	4	-3.7188	0.97681	0.97684	0.999977	17530	0	-3.7188
AP3B1	4	0.0087228	0.029467	0.839312	620	4	-3.7109	0.99128	0.99139	0.999977	17829	0	-3.7109
UTP20	4	0.040192	0.11935	0.944487	2225	4	-3.7064	0.95154	0.95143	0.999977	17050	0	-3.7064
MAP3K8	4	0.0016991	0.0061072	0.673901	160	4	-3.7039	0.9983	0.99833	0.999977	17999	0	-3.7039
GTPBP8	4	0.049524	0.14286	0.956142	2647	3	-3.7003	0.78604	0.8309	0.999977	14825	1	-3.7003
TRUB2	4	0.0025262	0.0090007	0.712676	227	4	-3.6987	0.99747	0.99751	0.999977	17973	0	-3.6987
NDUFAF3	4	0.020523	0.065361	0.918302	1243	3	-3.6984	0.89143	0.89444	0.999977	15992	1	-3.6984
ZEB2	4	0.048924	0.14161	0.956142	2624	3	-3.6772	0.93636	0.93618	0.999977	16760	0	-3.6772
MCM2	4	0.0047433	0.016563	0.800564	363	4	-3.6759	0.99526	0.99534	0.999977	17920	0	-3.6759
FXN	4	0.016862	0.054606	0.914645	1063	4	-3.6756	0.98314	0.98322	0.999977	17651	0	-3.6756
DHPS	4	0.026441	0.082159	0.918302	1585	3	-3.6623	0.85172	0.86643	0.999977	15495	1	-3.6623
ENTPD2	4	0.016225	0.052732	0.914645	1022	3	-3.6494	0.32249	0.5179	0.999977	9220	1	-3.6494
AARS	4	0.029699	0.091135	0.925857	1750	4	-3.6488	0.96942	0.96932	0.999977	17377	0	-3.6488
C8orf58	4	0.0048127	0.016797	0.800564	367	3	-3.6461	0.0039268	0.013795	0.914555	263	1	-3.6461
SPC24	3	0.0013044	0.0037302	0.669698	122	2	-3.6406	0.71997	0.74613	0.999977	14274	1	-3.6406
TAF1	4	0.0022668	0.0081101	0.683833	213	4	-3.6385	0.99773	0.99776	0.999977	17979	0	-3.6385
BUB3	4	6.0833e-05	0.00022404	0.269637	15	4	-3.6377	0.99924	0.99924	0.999977	18029	0	-3.6377
RPL27A	4	0.046877	0.13652	0.951131	2546	3	-3.6349	0.77772	0.827	0.999977	14740	1	-3.6349
PKMYT1	4	0.010085	0.033731	0.856686	701	4	-3.6306	0.98992	0.99	0.999977	17790	0	-3.6306
IMPDH2	4	0.0033027	0.011711	0.748889	277	4	-3.6252	0.99148	0.9916	0.999977	17834	0	-3.6252
KDSR	4	0.0087781	0.029651	0.839312	625	3	-3.6239	0.71772	0.80154	0.999977	14257	1	-3.6239
PI4KA	4	0.0088954	0.030009	0.839312	636	3	-3.6223	0.21166	0.39839	0.995759	7121	1	-3.6223
TXNL4A	4	0.025135	0.078599	0.918302	1514	3	-3.622	0.77666	0.82651	0.999977	14726	1	-3.622
MARC1	3	0.35439	0.50432	1	9491	2	-3.6173	0.82122	0.82287	0.999977	15142	1	-3.6173
SFPQ	4	0.0044854	0.015674	0.789884	351	4	-3.6154	0.99551	0.9956	0.999977	17925	0	-3.6154
EEF1A1	3	0.043855	0.10655	0.937834	2412	3	-3.6142	0.93483	0.93501	0.999977	16734	0	-3.6142
NOXRED1	4	0.0011847	0.0042743	0.669698	108	4	-3.5966	0.99882	0.9988	0.999977	18019	0	-3.5966
S1PR1	4	0.066344	0.17235	0.976001	3138	3	-3.5923	0.78935	0.8325	0.999977	14855	1	-3.5923
WRB	4	0.0014367	0.0051819	0.671181	137	4	-3.5921	0.97396	0.9739	0.999977	17467	0	-3.5921
TXNRD3NB	3	0.054304	0.12928	0.947716	2800	2	-3.5914	0.84408	0.8441	0.999977	15396	1	-3.5914
PRSS23	4	0.019711	0.062993	0.918302	1201	3	-3.5912	0.88989	0.89317	0.999977	15968	1	-3.5912
NMBR	4	0.021337	0.067672	0.918302	1295	4	-3.591	0.97866	0.97874	0.999977	17565	0	-3.591
NACA	4	0.045742	0.13366	0.948457	2504	4	-3.5909	0.95426	0.95411	0.999977	17096	0	-3.5909
CALB2	4	0.0038045	0.013398	0.7734	308	3	-3.5902	0.88836	0.89201	0.999977	15944	1	-3.5902
EBP	4	0.011172	0.037154	0.88444	749	3	-3.5848	0.11232	0.24846	0.979128	4480	1	-3.5848
NDUFS2	4	0.0047066	0.016434	0.800564	360	3	-3.5783	0.76685	0.82211	0.999977	14646	1	-3.5783
NUP85	4	0.002661	0.0094526	0.718337	235	3	-3.5754	0.86124	0.87264	0.999977	15587	1	-3.5754
LAS1L	4	0.0072312	0.024665	0.821416	530	4	-3.5731	0.99277	0.99289	0.999977	17856	0	-3.5731
TNFRSF8	4	0.087485	0.2081	0.987695	3761	3	-3.5713	0.29874	0.49929	0.999977	8875	1	-3.5713
DDX49	4	0.11217	0.24862	1	4436	3	-3.5626	0.90685	0.90742	0.999977	16239	1	-3.5626
RAP1GAP2	4	0.064553	0.16928	0.974796	3091	3	-3.5551	0.26945	0.47664	0.999977	8464	1	-3.5551
ATPAF1	4	0.022182	0.070117	0.918302	1343	4	-3.5542	0.97782	0.97791	0.999977	17546	0	-3.5542
ZDHHC15	4	0.0096377	0.032331	0.850843	678	4	-3.553	0.99036	0.99044	0.999977	17802	0	-3.553
PSMA3	4	0.02568	0.08008	0.918302	1544	4	-3.5526	0.95393	0.95379	0.999977	17089	0	-3.5526
TMEM101	4	0.010151	0.033951	0.859643	705	4	-3.5425	0.96885	0.96876	0.999977	17364	0	-3.5425
ZNF66	1	0.058783	0.058722	0.917828	2915	1	-3.5385	0.94122	0.94163	0.999977	16854	0	-3.5385
AKT1	4	0.063748	0.16783	0.974694	3063	3	-3.5354	0.82172	0.84899	0.999977	15145	1	-3.5354
EIF4A3	4	0.0039042	0.013723	0.7734	315	4	-3.5274	0.97393	0.97388	0.999977	17466	0	-3.5274
PCDHA11	4	0.015889	0.051681	0.914645	996	3	-3.5234	0.79973	0.83757	0.999977	14953	1	-3.5234
NUDT8	3	0.06085	0.14308	0.956142	2966	2	-3.5109	0.44112	0.59495	0.999977	10865	1	-3.5109
GLIS2	4	0.06404	0.16835	0.974694	3074	3	-3.5072	0.20857	0.39382	0.995331	7054	1	-3.5072
MARS2	4	0.0016413	0.0059185	0.673901	156	3	-3.5066	0.16413	0.32868	0.9818	5951	1	-3.5066
ACTR2	4	0.093545	0.21819	0.991158	3934	3	-3.506	0.56123	0.70873	0.999977	12620	1	-3.506
GRAMD1B	4	0.0024502	0.0087649	0.70308	223	4	-3.5058	0.96354	0.96344	0.999977	17270	0	-3.5058
ZNF384	4	0.00083665	0.0030304	0.648292	81	3	-3.5057	0.12216	0.26408	0.979128	4754	1	-3.5057
PRICKLE2	4	0.060183	0.16165	0.973412	2946	3	-3.5056	0.60238	0.74258	0.999977	13190	1	-3.5056
PCDH12	4	0.084805	0.20371	0.985049	3691	3	-3.5056	0.89661	0.89866	0.999977	16070	1	-3.5056
GEMIN8	4	0.0058763	0.020331	0.802735	448	4	-3.5045	0.99412	0.99424	0.999977	17887	0	-3.5045
RNPC3	4	0.046343	0.13519	0.949261	2531	2	-3.5009	0.59349	0.73524	0.999977	13069	1	-3.5009
C14orf105	4	0.048544	0.14063	0.956142	2608	3	-3.4974	0.78854	0.83208	0.999977	14848	1	-3.4974
CDC73	4	0.033694	0.10204	0.936191	1937	3	-3.4952	0.91532	0.91526	0.999977	16383	1	-3.4952
WDR20	4	0.038749	0.11554	0.944487	2157	3	-3.4946	0.90302	0.90403	0.999977	16175	1	-3.4946
RAPSN	4	0.04619	0.1348	0.948457	2524	3	-3.4936	0.66874	0.78363	0.999977	13917	1	-3.4936
OR4D2	4	0.10724	0.24062	1	4295	3	-3.4934	0.67741	0.78659	0.999977	13987	1	-3.4934
ISM1	4	0.015442	0.050322	0.914645	973	3	-3.4933	0.5079	0.66517	0.999977	11831	1	-3.4933
SERPINB6	4	0.0090528	0.030506	0.839614	645	4	-3.4932	0.99095	0.99105	0.999977	17815	0	-3.4932
MTRF1L	4	0.023077	0.072683	0.918302	1400	3	-3.4927	0.38612	0.56812	0.999977	10103	1	-3.4927
INTS1	4	0.070225	0.17907	0.981845	3241	3	-3.4893	0.55384	0.70271	0.999977	12489	1	-3.4893
SF3B3	4	0.0023427	0.0083777	0.690797	217	4	-3.4805	0.99766	0.99768	0.999977	17976	0	-3.4805
MAPK1	4	0.043164	0.12709	0.945655	2384	3	-3.4769	0.76131	0.81964	0.999977	14594	1	-3.4769
CXorf56	4	0.0091182	0.030701	0.839614	651	4	-3.4747	0.97569	0.97567	0.999977	17505	0	-3.4747
FIS1	4	0.002355	0.0084183	0.690797	219	4	-3.4742	0.98911	0.98924	0.999977	17774	0	-3.4742
OTOGL	2	0.056132	0.099576	0.936191	2844	2	-3.4702	0.94387	0.94374	0.999977	16914	0	-3.4702
ISCA2	4	0.010016	0.033525	0.856686	696	4	-3.466	0.98998	0.99007	0.999977	17792	0	-3.466
HR	4	0.0057606	0.019953	0.802735	438	4	-3.4654	0.9801	0.98019	0.999977	17598	0	-3.4654
XAB2	3	0.18482	0.32032	1	6319	2	-3.4649	0.54723	0.64994	0.999977	12382	1	-3.4649
APC2	4	0.040451	0.12002	0.944487	2238	3	-3.454	0.88615	0.89028	0.999977	15907	1	-3.454
MPP2	4	0.029745	0.091263	0.925857	1753	3	-3.4482	0.76085	0.81943	0.999977	14588	1	-3.4482
RPL12	4	0.05912	0.15983	0.970509	2926	3	-3.4429	0.87719	0.88361	0.999977	15793	1	-3.4429
MSANTD3	4	0.0012701	0.0045918	0.669698	118	4	-3.4428	0.96873	0.96863	0.999977	17362	0	-3.4428
C16orf92	4	0.065211	0.17043	0.97506	3107	3	-3.4421	0.62034	0.75779	0.999977	13421	1	-3.4421
ZNF131	4	0.046919	0.13663	0.951131	2550	3	-3.4418	0.48079	0.64359	0.999977	11437	1	-3.4418
NFS1	4	0.00014145	0.00053939	0.389505	24	3	-3.4398	0.28454	0.48838	0.999977	8675	1	-3.4398
PLOD1	4	0.022289	0.070438	0.918302	1353	4	-3.4397	0.97771	0.97779	0.999977	17544	0	-3.4397
EFCAB13	4	0.014807	0.048368	0.910525	948	4	-3.4386	0.98519	0.98526	0.999977	17693	0	-3.4386
GSTO2	4	0.03393	0.10267	0.936191	1947	4	-3.4313	0.96275	0.96264	0.999977	17256	0	-3.4313
FLAD1	4	0.0022099	0.0079181	0.680693	209	3	-3.4303	0.70157	0.79537	0.999977	14150	1	-3.4303
ATP2A2	4	0.049537	0.14289	0.956142	2648	3	-3.429	0.90308	0.90409	0.999977	16177	1	-3.429
WDR12	4	0.0091948	0.030941	0.842053	655	4	-3.424	0.99081	0.99092	0.999977	17809	0	-3.424
ZNF678	2	0.083215	0.14393	0.956397	3642	2	-3.4227	0.91679	0.91661	0.999977	16411	0	-3.4227
SLU7	4	0.018626	0.059822	0.918302	1154	4	-3.4216	0.96808	0.96797	0.999977	17344	0	-3.4216
COQ5	4	0.029896	0.091675	0.927379	1759	3	-3.4198	0.86678	0.87635	0.999977	15659	1	-3.4198
NF2	4	0.02228	0.070411	0.918302	1352	3	-3.415	0.054228	0.15073	0.958693	2789	1	-3.415
FABP1	4	0.00542	0.018813	0.800564	412	3	-3.4135	0.54544	0.69579	0.999977	12355	1	-3.4135
ZBTB2	4	0.032641	0.099199	0.936191	1881	4	-3.4088	0.95972	0.9596	0.999977	17204	0	-3.4088
ACO2	4	0.093042	0.21738	0.991158	3920	3	-3.408	0.32296	0.51825	0.999977	9233	1	-3.408
VIPR1	4	0.076483	0.18975	0.981937	3434	3	-3.4009	0.50763	0.66498	0.999977	11828	1	-3.4009
SHMT2	4	0.025296	0.079058	0.918302	1524	4	-3.399	0.9706	0.97053	0.999977	17400	0	-3.399
ARPC2	4	0.025544	0.079713	0.918302	1540	3	-3.3959	0.1727	0.34147	0.984473	6172	1	-3.3959
PDE4A	4	0.0067417	0.023123	0.812488	503	2	-3.3867	0.79339	0.83442	0.999977	14887	1	-3.3867
HTRA2	4	5.4006e-06	1.7276e-05	0.10396	3	4	-3.3865	0.99771	0.99774	0.999977	17978	0	-3.3865
LSM3	4	0.014715	0.048086	0.910075	938	2	-3.3838	0.94027	0.94014	0.999977	16840	0	-3.3838
LIAS	4	0.079875	0.19549	0.982092	3549	3	-3.3804	0.58715	0.72989	0.999977	12992	1	-3.3804
WDR1	4	0.028216	0.087073	0.923042	1675	3	-3.3798	0.87363	0.88108	0.999977	15758	1	-3.3798
PFN1	4	0.017113	0.055377	0.917647	1074	3	-3.3793	0.75218	0.81569	0.999977	14525	1	-3.3793
USP39	4	0.033477	0.10147	0.936191	1923	3	-3.3716	0.93594	0.93572	0.999977	16751	0	-3.3716
HSPB1	4	0.07861	0.19335	0.982092	3509	3	-3.364	0.90425	0.90509	0.999977	16195	1	-3.364
HIBCH	4	0.013411	0.044056	0.906882	862	3	-3.3563	0.48723	0.64873	0.999977	11520	1	-3.3563
RAD1	4	0.00085834	0.0031127	0.648292	83	4	-3.3549	0.99914	0.99913	0.999977	18025	0	-3.3549
SLX4	4	0.00031353	0.0011388	0.513985	40	3	-3.3521	0.8735	0.88098	0.999977	15756	1	-3.3521
DDX39B	4	0.032156	0.097846	0.936191	1859	4	-3.3517	0.96784	0.96775	0.999977	17341	0	-3.3517
SLC35G5	1	0.042423	0.042332	0.906083	2346	1	-3.3464	0.95758	0.9579	0.999977	17158	0	-3.3464
HGS	4	0.01593	0.051809	0.914645	999	4	-3.3443	0.98407	0.98413	0.999977	17675	0	-3.3443
CDK2	4	0.0080378	0.027286	0.839248	575	3	-3.3418	0.84676	0.86334	0.999977	15429	1	-3.3418
PPIA	2	0.051999	0.092571	0.931282	2728	1	-3.3372	0.68803	0.6884	0.999977	14056	1	-3.3372
NOB1	4	0.0020415	0.0073307	0.680399	189	4	-3.3358	0.99796	0.998	0.999977	17986	0	-3.3358
ATF7	4	0.00012488	0.00047522	0.389505	20	4	-3.3353	0.99988	0.99988	0.999977	18048	0	-3.3353
ARF4	4	0.017454	0.056384	0.917828	1092	3	-3.3344	0.32957	0.52348	0.999977	9332	1	-3.3344
PAFAH1B1	4	0.020655	0.065725	0.918302	1251	4	-3.3316	0.96828	0.96817	0.999977	17351	0	-3.3316
FTSJ3	4	0.0007475	0.0027085	0.648292	69	4	-3.3265	0.99094	0.99105	0.999977	17814	0	-3.3265
YRDC	4	0.10298	0.23358	0.999044	4178	3	-3.3259	0.71203	0.7993	0.999977	14212	1	-3.3259
CACNB4	4	0.080182	0.19599	0.982092	3558	3	-3.3219	0.93828	0.93816	0.999977	16797	0	-3.3219
MRPL40	4	0.016392	0.053198	0.914645	1028	4	-3.3217	0.98361	0.98368	0.999977	17666	0	-3.3217
SLC23A3	4	0.039693	0.11802	0.944487	2200	3	-3.3186	0.033382	0.1012	0.949148	1877	1	-3.3186
IRS2	4	0.031276	0.095503	0.933629	1819	4	-3.3173	0.96872	0.96862	0.999977	17361	0	-3.3173
WIBG	4	0.097102	0.22405	0.993818	4023	3	-3.3147	0.92448	0.92429	0.999977	16544	0	-3.3147
PAICS	4	0.037438	0.11207	0.943579	2107	3	-3.3047	0.86211	0.87325	0.999977	15597	1	-3.3047
NAA35	4	0.0056514	0.019577	0.801723	430	4	-3.2995	0.99435	0.99447	0.999977	17898	0	-3.2995
COQ2	4	0.00023171	0.00086297	0.455579	34	3	-3.2969	0.099779	0.22805	0.979128	4105	1	-3.2969
BMP7	4	0.0033112	0.01174	0.748889	279	4	-3.296	0.99117	0.99128	0.999977	17822	0	-3.296
ESPL1	4	0.084192	0.20273	0.985049	3667	3	-3.2892	0.1375	0.28814	0.979128	5218	1	-3.2892
GPX7	4	0.00011955	0.00045274	0.389505	19	4	-3.2818	0.99324	0.99336	0.999977	17867	0	-3.2818
TMEM25	4	0.0013731	0.0049456	0.671181	130	4	-3.2772	0.99863	0.99864	0.999977	18011	0	-3.2772
ERAL1	4	0.02963	0.09094	0.925857	1746	4	-3.2732	0.97037	0.97029	0.999977	17395	0	-3.2732
ABCG2	4	0.058755	0.15916	0.969581	2912	3	-3.2655	0.7489	0.81423	0.999977	14494	1	-3.2655
ZFYVE27	4	0.045613	0.13333	0.948457	2496	4	-3.2653	0.95439	0.95424	0.999977	17097	0	-3.2653
GREM2	4	0.15567	0.3162	1	5518	3	-3.2648	0.17236	0.34097	0.984473	6159	1	-3.2648
RGS1	4	0.084117	0.2026	0.985049	3665	3	-3.2637	0.53211	0.68476	0.999977	12179	1	-3.2637
TMEM54	4	0.030787	0.094091	0.933307	1794	2	-3.2606	0.83244	0.85491	0.999977	15265	1	-3.2606
SLC2A6	4	0.026986	0.083674	0.918302	1614	2	-3.2514	0.83569	0.85679	0.999977	15293	1	-3.2514
BRD1	4	0.0055795	0.019338	0.801723	425	4	-3.2483	0.99442	0.99453	0.999977	17899	0	-3.2483
LCP1	4	0.078801	0.1937	0.982092	3515	3	-3.2481	0.63015	0.7661	0.999977	13566	1	-3.2481
NUP188	4	0.028851	0.088842	0.924467	1709	3	-3.2446	0.45567	0.62355	0.999977	11073	1	-3.2446
SPP2	4	0.051272	0.14603	0.958036	2706	3	-3.2446	0.43421	0.60638	0.999977	10759	1	-3.2446
CDHR4	4	0.10888	0.24327	1	4338	3	-3.2437	0.70807	0.79784	0.999977	14188	1	-3.2437
EEF2	4	0.11598	0.25459	1	4540	3	-3.2403	0.93982	0.9397	0.999977	16832	0	-3.2403
LMNB1	4	0.0035908	0.012656	0.760899	295	3	-3.2337	0.58323	0.72667	0.999977	12944	1	-3.2337
PASD1	4	0.038457	0.11478	0.944487	2146	3	-3.2319	0.31923	0.51538	0.999977	9177	1	-3.2319
ZSCAN16	4	0.030769	0.09404	0.933307	1792	3	-3.226	0.64334	0.77517	0.999977	13742	1	-3.226
DUT	4	0.0056365	0.019532	0.801723	428	4	-3.2229	0.97313	0.97309	0.999977	17453	0	-3.2229
ZNF354B	4	0.0054251	0.018828	0.800564	413	4	-3.2205	0.99457	0.99468	0.999977	17905	0	-3.2205
CHAF1A	4	0.06984	0.17839	0.981845	3234	3	-3.2184	0.47809	0.64146	0.999977	11398	1	-3.2184
PPCS	4	0.020912	0.066438	0.918302	1267	4	-3.2151	0.97909	0.97918	0.999977	17577	0	-3.2151
CNGA2	4	0.015514	0.05054	0.914645	977	3	-3.2147	0.38836	0.56987	0.999977	10138	1	-3.2147
CPN2	4	0.12139	0.26325	1	4672	3	-3.2127	0.92537	0.92514	0.999977	16562	0	-3.2127
SLC7A1	4	0.00078276	0.0028313	0.648292	74	4	-3.2125	0.99627	0.99635	0.999977	17943	0	-3.2125
KIN	4	0.025859	0.080573	0.918302	1552	4	-3.2039	0.95869	0.9586	0.999977	17181	0	-3.2039
C4A	2	0.1617	0.26262	1	5699	2	-3.2037	0.8383	0.83793	0.999977	15326	0	-3.2037
KLHDC10	4	0.11247	0.24909	1	4441	3	-3.2033	0.8955	0.89774	0.999977	16046	1	-3.2033
RNASE7	3	0.073298	0.16856	0.974694	3341	2	-3.1873	0.48397	0.62093	0.999977	11482	1	-3.1873
PSMA1	4	0.10873	0.24303	1	4333	3	-3.1816	0.42342	0.59778	0.999977	10601	1	-3.1816
PSMG2	4	0.017677	0.057012	0.917828	1104	2	-3.1815	0.5876	0.73027	0.999977	12997	2	-3.1815
COLEC11	4	0.052599	0.14843	0.958751	2745	3	-3.1791	0.94307	0.94292	0.999977	16896	0	-3.1791
SLC18A1	4	0.018136	0.058357	0.917828	1127	3	-3.1749	0.81538	0.84562	0.999977	15087	1	-3.1749
GTPBP4	4	0.00052477	0.0018929	0.600632	54	4	-3.1696	0.99948	0.9995	0.999977	18035	0	-3.1696
ORAOV1	4	0.0034672	0.012261	0.756953	288	4	-3.165	0.99653	0.99658	0.999977	17950	0	-3.165
CC2D2B	4	0.021971	0.069494	0.918302	1328	4	-3.1602	0.97803	0.97812	0.999977	17551	0	-3.1602
PPP1R21	4	0.0021439	0.0076927	0.680693	202	4	-3.1545	0.99786	0.99789	0.999977	17983	0	-3.1545
RAD21L1	4	0.030511	0.093336	0.931451	1783	3	-3.1537	0.88743	0.89129	0.999977	15925	1	-3.1537
SMIM4	4	0.0064121	0.022069	0.808136	483	4	-3.1535	0.99073	0.99084	0.999977	17807	0	-3.1535
MYBBP1A	4	0.014715	0.048086	0.910075	939	4	-3.1524	0.98497	0.98504	0.999977	17688	0	-3.1524
MTR	4	0.0068572	0.02348	0.817997	506	3	-3.1461	0.50326	0.66147	0.999977	11768	1	-3.1461
TBCA	4	0.01127	0.037444	0.88444	753	4	-3.1443	0.98873	0.98886	0.999977	17767	0	-3.1443
TEPP	4	0.034549	0.10437	0.936191	1980	4	-3.1428	0.96545	0.96535	0.999977	17289	0	-3.1428
PTPMT1	4	0.001985	0.0071322	0.680399	182	4	-3.1426	0.99801	0.99805	0.999977	17991	0	-3.1426
CWF19L1	1	0.12439	0.12428	0.944487	4748	1	-3.1408	0.87561	0.87614	0.999977	15775	0	-3.1408
BPTF	4	0.0084436	0.02857	0.839312	603	4	-3.1398	0.99156	0.99167	0.999977	17837	0	-3.1398
AKR1C3	4	0.036787	0.11033	0.939523	2083	4	-3.1333	0.96321	0.96309	0.999977	17262	0	-3.1333
POLR2B	4	0.025653	0.080013	0.918302	1543	4	-3.1315	0.97435	0.97431	0.999977	17475	0	-3.1315
COL9A3	4	0.12862	0.27462	1	4855	3	-3.1294	0.61229	0.75092	0.999977	13326	1	-3.1294
DHDDS	4	0.0012384	0.0044876	0.669698	114	4	-3.1284	0.95906	0.95894	0.999977	17193	0	-3.1284
MGEA5	4	0.0016314	0.0058861	0.673901	155	3	-3.125	0.78302	0.82948	0.999977	14794	1	-3.125
IFI16	4	0.047572	0.13823	0.953745	2572	3	-3.1243	0.76692	0.82214	0.999977	14647	1	-3.1243
GAPDH	4	0.025434	0.079429	0.918302	1532	3	-3.1229	0.53651	0.68842	0.999977	12251	1	-3.1229
SMC1A	4	0.0042849	0.015008	0.787949	336	4	-3.1225	0.99572	0.9958	0.999977	17933	0	-3.1225
CNBD2	4	0.061573	0.16405	0.974331	2993	3	-3.1209	0.86608	0.87589	0.999977	15649	1	-3.1209
CDCA5	4	0.018325	0.058949	0.917828	1138	3	-3.1188	0.91117	0.91138	0.999977	16307	1	-3.1188
GYPB	1	0.14913	0.149	0.958751	5350	1	-3.1152	0.85087	0.85133	0.999977	15484	0	-3.1152
POLR2H	4	0.0097812	0.032806	0.856236	683	3	-3.1137	0.8173	0.84664	0.999977	15101	1	-3.1137
STT3B	4	0.0049647	0.017301	0.800564	378	3	-3.1105	0.49198	0.65252	0.999977	11601	1	-3.1105
ZNF440	4	0.0013039	0.004713	0.669698	121	3	-3.1087	0.8869	0.89087	0.999977	15921	1	-3.1087
RAD21	4	0.099361	0.22776	0.996465	4085	3	-3.1086	0.81339	0.84459	0.999977	15067	1	-3.1086
TPI1	4	0.042702	0.12591	0.945277	2360	2	-3.1074	0.60574	0.74539	0.999977	13231	2	-3.1074
MYZAP	1	0.15157	0.15146	0.960068	5420	1	-3.1022	0.84843	0.84889	0.999977	15453	0	-3.1022
C1orf87	4	0.081515	0.19826	0.983068	3596	2	-3.0997	0.92285	0.92269	0.999977	16510	0	-3.0997
WDR92	4	0.017063	0.055225	0.917181	1073	3	-3.0989	0.66332	0.78175	0.999977	13881	1	-3.0989
BCL2L2	3	0.023097	0.059116	0.917828	1402	2	-3.0928	0.28345	0.428	0.998024	8662	1	-3.0928
CARM1	4	0.0010895	0.003937	0.669698	98	4	-3.0858	0.99332	0.99343	0.999977	17869	0	-3.0858
PIFO	4	0.014992	0.04897	0.911396	957	3	-3.0826	0.94423	0.94408	0.999977	16920	0	-3.0826
URB1	4	0.00071174	0.0025911	0.648292	67	3	-3.0818	0.78311	0.82952	0.999977	14796	1	-3.0818
ADAP1	4	0.043895	0.129	0.947716	2416	4	-3.081	0.9561	0.95597	0.999977	17129	0	-3.081
PSMB5	4	0.003588	0.012647	0.760899	293	4	-3.0806	0.99641	0.99648	0.999977	17947	0	-3.0806
TARS2	4	0.00037051	0.0013478	0.540704	45	4	-3.0791	0.95388	0.95374	0.999977	17086	0	-3.0791
PIK3R2	4	0.040369	0.11981	0.944487	2234	3	-3.0788	0.54619	0.69642	0.999977	12368	1	-3.0788
SNRNP200	4	0.015859	0.051588	0.914645	994	4	-3.0756	0.98414	0.98421	0.999977	17677	0	-3.0756
SYPL1	4	0.057457	0.15691	0.965325	2884	3	-3.0755	0.62625	0.7628	0.999977	13503	1	-3.0755
AATF	4	0.0028827	0.010253	0.730304	251	4	-3.0751	0.99341	0.99353	0.999977	17872	0	-3.0751
MRPS31	4	0.0034081	0.012059	0.755463	282	3	-3.075	0.48802	0.64935	0.999977	11528	1	-3.075
NKIRAS2	4	0.0079489	0.027012	0.837884	571	4	-3.0745	0.99205	0.99218	0.999977	17847	0	-3.0745
GINS2	4	0.075316	0.1877	0.981937	3404	3	-3.0667	0.82116	0.84869	0.999977	15141	1	-3.0667
FAM83G	4	0.0013157	0.0047514	0.669698	125	4	-3.0655	0.99868	0.9987	0.999977	18014	0	-3.0655
GFRAL	4	0.0026637	0.0094609	0.718337	236	4	-3.0623	0.96683	0.96673	0.999977	17321	0	-3.0623
SMARCB1	4	0.084321	0.20292	0.985049	3672	3	-3.0592	0.86772	0.87699	0.999977	15673	1	-3.0592
LETM2	4	0.088905	0.2105	0.987767	3805	3	-3.0582	0.65364	0.77848	0.999977	13810	1	-3.0582
MAPKAP1	4	0.017959	0.057832	0.917828	1120	4	-3.058	0.96291	0.96279	0.999977	17258	0	-3.058
TBL3	4	0.0066056	0.022691	0.811446	492	3	-3.0528	0.79776	0.83659	0.999977	14936	1	-3.0528
HIST1H3G	1	0.15476	0.15457	0.96378	5492	1	-3.0525	0.84524	0.84571	0.999977	15409	0	-3.0525
FRRS1L	3	0.041646	0.10165	0.936191	2306	3	-3.0515	0.95835	0.95861	0.999977	17169	0	-3.0515
RPL7	3	0.0012458	0.003575	0.669698	116	3	-3.0492	0.99875	0.99878	0.999977	18017	0	-3.0492
DUSP6	4	0.11166	0.2478	1	4424	2	-3.045	0.68868	0.79068	0.999977	14060	1	-3.045
PAXIP1	4	0.022263	0.070365	0.918302	1351	3	-3.0447	0.81399	0.84491	0.999977	15075	1	-3.0447
RPS13	4	0.091532	0.21487	0.988078	3884	3	-3.0443	0.32325	0.51848	0.999977	9238	1	-3.0443
NSFL1C	4	0.031331	0.095658	0.933629	1824	4	-3.0422	0.96867	0.96857	0.999977	17358	0	-3.0422
RAD51D	4	0.0086736	0.029312	0.839312	615	4	-3.04	0.99133	0.99144	0.999977	17832	0	-3.04
SOHLH2	3	0.066994	0.15579	0.96477	3159	2	-3.0355	0.66525	0.71205	0.999977	13894	1	-3.0355
PARS2	4	0.0020255	0.0072786	0.680399	187	4	-3.0337	0.99797	0.99801	0.999977	17988	0	-3.0337
NYNRIN	4	0.021515	0.068182	0.918302	1303	3	-3.0318	0.48977	0.65075	0.999977	11560	1	-3.0318
RAVER1	4	0.0024591	0.0088016	0.70308	225	3	-3.03	0.93282	0.93253	0.999977	16698	0	-3.03
SLC25A21	4	0.19313	0.37176	1	6533	2	-3.0268	0.94597	0.94585	0.999977	16952	0	-3.0268
DBNL	4	0.10637	0.23921	1	4276	3	-3.0266	0.838	0.85811	0.999977	15320	1	-3.0266
SRRM4	4	0.033955	0.10274	0.936191	1951	3	-3.0254	0.053142	0.14877	0.958693	2750	1	-3.0254
AGAP2	4	0.089327	0.2112	0.987767	3817	3	-3.0154	0.71449	0.80025	0.999977	14227	1	-3.0154
ADSL	4	0.11381	0.2512	1	4476	3	-3.015	0.87369	0.88112	0.999977	15759	1	-3.015
TMEM259	4	0.13829	0.28967	1	5080	3	-3.0117	0.9135	0.91353	0.999977	16348	1	-3.0117
CEP55	4	0.022548	0.071166	0.918302	1363	4	-3.004	0.97745	0.97751	0.999977	17540	0	-3.004
EIF3M	4	0.042912	0.12645	0.945277	2371	3	-3.0021	0.89725	0.89919	0.999977	16084	1	-3.0021
ELFN2	4	2.8947e-05	0.00010722	0.193564	10	4	-2.9946	0.99118	0.99129	0.999977	17824	0	-2.9946
ARHGAP4	4	0.17729	0.34854	1	6127	3	-2.9945	0.14165	0.29454	0.979128	5348	1	-2.9945
C3orf72	4	0.00025356	0.00092933	0.455579	36	4	-2.9928	0.99975	0.99975	0.999977	18041	0	-2.9928
AANAT	4	0.18157	0.35482	1	6229	3	-2.9907	0.25717	0.46133	0.999977	8191	1	-2.9907
ETV1	4	0.10018	0.2291	0.996752	4110	3	-2.9903	0.1882	0.36436	0.989688	6556	1	-2.9903
XRN2	4	0.08155	0.19832	0.983068	3598	3	-2.9901	0.32658	0.52109	0.999977	9285	1	-2.9901
SLC7A7	4	0.016899	0.054718	0.914645	1066	3	-2.9899	0.35774	0.54568	0.999977	9712	1	-2.9899
FAM229B	4	0.022067	0.069773	0.918302	1335	3	-2.9898	0.91898	0.91877	0.999977	16446	1	-2.9898
COQ4	4	0.021969	0.069483	0.918302	1326	4	-2.9896	0.95837	0.95828	0.999977	17170	0	-2.9896
RNF151	4	0.023217	0.07311	0.918302	1409	4	-2.9884	0.97678	0.97682	0.999977	17529	0	-2.9884
E2F3	4	0.077691	0.19178	0.981937	3478	3	-2.9884	0.034761	0.10492	0.949148	1957	1	-2.9884
SOD1	4	0.029132	0.089606	0.924467	1725	4	-2.9859	0.97087	0.9708	0.999977	17406	0	-2.9859
SCAF11	4	0.060885	0.16282	0.973412	2967	3	-2.9851	0.83815	0.85819	0.999977	15321	1	-2.9851
CYC1	4	0.016057	0.052224	0.914645	1008	3	-2.9836	0.94009	0.93997	0.999977	16837	0	-2.9836
ECE2	4	0.025948	0.080834	0.918302	1558	4	-2.9832	0.97405	0.97399	0.999977	17470	0	-2.9832
AQP5	4	0.077773	0.19192	0.981937	3484	3	-2.9748	0.90501	0.90575	0.999977	16213	1	-2.9748
CORT	2	0.088528	0.15239	0.961853	3793	2	-2.9729	0.91147	0.91129	0.999977	16313	0	-2.9729
TAS2R43	1	0.1704	0.17018	0.97506	5938	1	-2.9726	0.8296	0.82999	0.999977	15227	0	-2.9726
RPS15A	2	0.26082	0.36968	1	8122	1	-2.9722	0.71641	0.71595	0.999977	14243	1	-2.9722
MT1G	1	0.0019733	0.0019297	0.600632	180	1	-2.9689	0.99803	0.99806	0.999977	17993	0	-2.9689
NDUFAF6	4	0.015296	0.049887	0.914645	969	3	-2.9684	0.92302	0.92288	0.999977	16513	0	-2.9684
BAG6	4	0.0028773	0.010234	0.730304	250	4	-2.9683	0.99712	0.99715	0.999977	17965	0	-2.9683
NELFA	4	0.0099781	0.033419	0.856686	693	4	-2.9681	0.99002	0.99011	0.999977	17795	0	-2.9681
TMEM214	3	0.087044	0.19586	0.982092	3745	2	-2.9635	0.21912	0.35762	0.987439	7298	1	-2.9635
CDO1	4	0.044864	0.13148	0.948457	2461	3	-2.9627	0.23237	0.42737	0.997781	7643	1	-2.9627
ACTR3C	2	0.011425	0.021647	0.808136	764	1	-2.9623	0.38157	0.44646	0.999977	10037	1	-2.9623
C11orf72	4	0.029988	0.091916	0.928049	1763	4	-2.9614	0.97001	0.96994	0.999977	17388	0	-2.9614
LFNG	4	0.072315	0.18262	0.981845	3313	3	-2.9589	0.69302	0.79224	0.999977	14087	1	-2.9589
WFS1	3	0.027618	0.069801	0.918302	1645	2	-2.9587	0.18503	0.31988	0.9818	6485	1	-2.9587
AK2	4	0.018395	0.059142	0.917828	1142	3	-2.9574	0.6468	0.77632	0.999977	13760	1	-2.9574
POLL	4	0.021935	0.069395	0.918302	1325	4	-2.9543	0.96989	0.9698	0.999977	17387	0	-2.9543
PCNA	4	0.14646	0.30222	1	5293	2	-2.9526	0.34601	0.53641	0.999977	9550	1	-2.9526
RGL2	4	0.0016046	0.0057924	0.673901	151	4	-2.951	0.9984	0.99842	0.999977	18003	0	-2.951
U2AF1	4	0.021028	0.066761	0.918302	1276	3	-2.945	0.91868	0.91848	0.999977	16443	1	-2.945
OSGEP	4	0.065788	0.17138	0.97506	3126	3	-2.9441	0.87825	0.88437	0.999977	15803	1	-2.9441
IQCG	4	0.028675	0.088358	0.924467	1698	3	-2.9432	0.88045	0.88593	0.999977	15836	1	-2.9432
TBP	4	0.0008413	0.0030474	0.648292	82	4	-2.9421	0.99916	0.99915	0.999977	18026	0	-2.9421
CRIPT	2	0.22332	0.34687	1	7271	1	-2.9419	0.64788	0.65139	0.999977	13770	1	-2.9419
PRKCA	4	0.14592	0.30139	1	5277	3	-2.9383	0.60207	0.74232	0.999977	13184	1	-2.9383
H1F0	4	0.0043248	0.01513	0.787949	340	4	-2.938	0.99568	0.99576	0.999977	17931	0	-2.938
SPATA13	4	0.055834	0.15405	0.962663	2839	3	-2.937	0.93419	0.93395	0.999977	16723	0	-2.937
METTL1	4	0.0085409	0.028884	0.839312	607	4	-2.9347	0.98467	0.98474	0.999977	17686	0	-2.9347
RRS1	4	0.015187	0.04955	0.914645	963	3	-2.9346	0.61594	0.75405	0.999977	13367	1	-2.9346
SIGLEC12	4	0.032582	0.099038	0.936191	1878	3	-2.9317	0.74185	0.81124	0.999977	14428	1	-2.9317
B3GALT5	4	0.18119	0.35425	1	6220	2	-2.9315	0.86653	0.87617	0.999977	15655	1	-2.9315
GNB4	4	0.17486	0.34493	1	6066	2	-2.9299	0.62738	0.76376	0.999977	13520	1	-2.9299
NDUFA1	4	0.0056774	0.019673	0.801723	434	3	-2.9239	0.94956	0.94946	0.999977	17010	0	-2.9239
LAGE3	4	0.076407	0.18963	0.981937	3432	3	-2.9238	0.37558	0.55979	0.999977	9959	1	-2.9238
SLC7A5	4	0.0015905	0.0057331	0.673901	149	3	-2.9222	0.87013	0.87867	0.999977	15711	1	-2.9222
SLC38A2	4	0.16882	0.33589	1	5888	3	-2.9218	0.45265	0.6211	0.999977	11029	1	-2.9218
NVL	4	0.0055527	0.019244	0.801723	422	3	-2.9209	0.67456	0.78563	0.999977	13961	1	-2.9209
SCYL1	4	0.0013106	0.0047328	0.669698	124	4	-2.9159	0.99869	0.9987	0.999977	18015	0	-2.9159
MTHFD1	4	0.18119	0.35425	1	6221	2	-2.9146	0.30354	0.50308	0.999977	8955	1	-2.9146
ZNF639	4	0.075527	0.18807	0.981937	3410	3	-2.9108	0.85329	0.86742	0.999977	15509	1	-2.9108
ARG1	3	0.01433	0.03767	0.88444	912	3	-2.9089	0.98567	0.98581	0.999977	17706	0	-2.9089
BORA	4	0.12792	0.27347	1	4833	3	-2.9087	0.88414	0.88873	0.999977	15886	1	-2.9087
DPYS	4	0.070299	0.17919	0.981845	3244	3	-2.908	0.94782	0.94772	0.999977	16978	0	-2.908
SNRPA1	4	0.03717	0.11136	0.9421	2100	2	-2.9073	0.53503	0.68721	0.999977	12224	2	-2.9073
MYCBP2	4	0.020876	0.066342	0.918302	1265	3	-2.9072	0.70459	0.79651	0.999977	14171	1	-2.9072
TRIM50	4	0.0088855	0.029986	0.839312	633	4	-2.9062	0.98566	0.98573	0.999977	17705	0	-2.9062
FEZ1	4	0.016626	0.053898	0.914645	1047	4	-2.9053	0.98337	0.98345	0.999977	17657	0	-2.9053
INHBC	3	0.17282	0.30669	1	6010	2	-2.9047	0.88024	0.88019	0.999977	15833	0	-2.9047
S100G	2	0.22975	0.35072	1	7401	1	-2.9035	0.64801	0.6515	0.999977	13771	1	-2.9035
RAB19	4	0.010084	0.033727	0.856686	700	3	-2.9016	0.55131	0.7006	0.999977	12453	1	-2.9016
IMP3	4	0.0042339	0.014847	0.787949	332	4	-2.9015	0.99577	0.99584	0.999977	17934	0	-2.9015
HSPA9	4	0.0020853	0.0074854	0.680399	194	4	-2.9003	0.98962	0.98972	0.999977	17784	0	-2.9003
NUP50	4	4.013e-05	0.0001489	0.22401	12	4	-2.8962	0.99996	0.99996	0.999977	18050	0	-2.8962
RCBTB1	4	0.00044429	0.0015946	0.587492	49	3	-2.8948	0.41745	0.59305	0.999977	10516	1	-2.8948
MRPS16	4	0.0012725	0.0046017	0.669698	120	3	-2.8947	0.0097812	0.032806	0.914844	626	1	-2.8947
SGSM2	4	0.0022819	0.0081616	0.683833	214	3	-2.8937	0.70698	0.79741	0.999977	14182	1	-2.8937
ANP32D	1	0.026686	0.026623	0.83454	1596	1	-2.8911	0.97331	0.97345	0.999977	17457	0	-2.8911
OR4A47	4	0.01655	0.053685	0.914645	1041	4	-2.8826	0.98345	0.98353	0.999977	17659	0	-2.8826
KCTD2	4	0.0054928	0.019057	0.800564	420	4	-2.8806	0.99451	0.99461	0.999977	17902	0	-2.8806
SCRIB	4	0.061074	0.16317	0.973412	2976	3	-2.8806	0.85708	0.86992	0.999977	15546	1	-2.8806
RNF126	4	0.042883	0.12638	0.945277	2369	3	-2.8794	0.85704	0.86991	0.999977	15545	1	-2.8794
HELB	4	0.22217	0.41327	1	7248	3	-2.8773	0.3925	0.5732	0.999977	10185	1	-2.8773
LALBA	4	0.015486	0.050465	0.914645	974	4	-2.8772	0.98451	0.98458	0.999977	17683	0	-2.8772
KPNB1	4	0.0034282	0.012126	0.755463	285	4	-2.8765	0.99657	0.99663	0.999977	17953	0	-2.8765
OGDH	4	0.0054953	0.019068	0.800564	421	4	-2.8764	0.9932	0.99331	0.999977	17865	0	-2.8764
POLD2	4	0.0168	0.054415	0.914645	1055	4	-2.875	0.98304	0.98312	0.999977	17649	0	-2.875
MTRR	4	0.010017	0.033528	0.856686	697	3	-2.872	0.2996	0.49998	0.999977	8889	1	-2.872
ANKH	4	0.025528	0.07967	0.918302	1538	3	-2.8714	0.93866	0.93852	0.999977	16807	0	-2.8714
YTHDC2	4	0.026833	0.083248	0.918302	1604	3	-2.8707	0.67595	0.78609	0.999977	13976	1	-2.8707
CTCF	4	0.014197	0.04647	0.910075	901	4	-2.8648	0.97147	0.97144	0.999977	17422	0	-2.8648
C11orf96	4	0.0019763	0.007102	0.680399	181	4	-2.8644	0.99802	0.99805	0.999977	17992	0	-2.8644
DLG4	4	0.024838	0.077722	0.918302	1496	4	-2.8634	0.97516	0.97514	0.999977	17493	0	-2.8634
COPE	4	0.0026894	0.0095497	0.718337	239	4	-2.8621	0.99731	0.99734	0.999977	17968	0	-2.8621
RLN1	4	0.019217	0.06157	0.918302	1177	4	-2.8612	0.98078	0.98086	0.999977	17614	0	-2.8612
SART3	4	0.090303	0.21282	0.987767	3847	3	-2.8608	0.12108	0.26238	0.979128	4726	1	-2.8608
SLC35B1	4	0.027317	0.084584	0.919877	1634	4	-2.8529	0.97268	0.97264	0.999977	17444	0	-2.8529
GLRX3	4	0.21322	0.40071	1	7031	2	-2.847	0.61602	0.7541	0.999977	13368	2	-2.847
BCL2A1	3	0.086269	0.1944	0.982092	3719	2	-2.846	0.34296	0.49192	0.999977	9503	1	-2.846
GALNT10	4	0.071322	0.18093	0.981845	3281	2	-2.8452	0.38988	0.5711	0.999977	10155	2	-2.8452
MLLT10	3	0.16143	0.29379	1	5693	2	-2.8437	0.055285	0.13141	0.954231	2820	1	-2.8437
OR52W1	4	0.091532	0.21487	0.988078	3885	2	-2.8431	0.54987	0.69944	0.999977	12423	2	-2.8431
NAGA	4	0.14989	0.30736	1	5374	3	-2.8385	0.85178	0.86648	0.999977	15496	1	-2.8385
ACTN2	4	0.044958	0.13172	0.948457	2465	4	-2.8346	0.95504	0.95488	0.999977	17110	0	-2.8346
TOPAZ1	4	0.065376	0.17071	0.97506	3109	3	-2.8337	0.83732	0.85771	0.999977	15309	1	-2.8337
TTC14	4	0.1027	0.2331	0.999044	4173	3	-2.8326	0.69797	0.79404	0.999977	14124	1	-2.8326
SMARCD2	4	0.026591	0.082568	0.918302	1592	4	-2.8317	0.97127	0.97123	0.999977	17417	0	-2.8317
FAM83D	4	0.0043551	0.01524	0.787949	342	3	-2.8314	0.91573	0.91566	0.999977	16393	1	-2.8314
MRPL53	4	0.00013831	0.00052733	0.389505	23	3	-2.8309	0.67226	0.78486	0.999977	13947	1	-2.8309
CDC25A	4	0.018811	0.060361	0.918302	1160	4	-2.8291	0.97909	0.97918	0.999977	17578	0	-2.8291
HDAC3	4	0.024026	0.075437	0.918302	1448	3	-2.8271	0.87294	0.88061	0.999977	15748	1	-2.8271
MARS	4	0.00063199	0.0022889	0.648292	61	4	-2.827	0.99937	0.99939	0.999977	18032	0	-2.827
CWC25	4	0.05713	0.15635	0.96477	2872	2	-2.827	0.39928	0.57865	0.999977	10279	2	-2.827
GANC	4	0.24395	0.44326	1	7753	3	-2.8244	0.72944	0.8062	0.999977	14335	1	-2.8244
GZF1	4	0.017334	0.056037	0.917828	1088	3	-2.8227	0.70491	0.79663	0.999977	14175	1	-2.8227
ABHD14B	4	0.034411	0.10401	0.936191	1970	3	-2.8219	0.13801	0.28892	0.979128	5228	1	-2.8219
RIPPLY3	4	0.00017168	0.00065018	0.394647	29	4	-2.8199	0.99582	0.9959	0.999977	17935	0	-2.8199
PDXK	4	1.0478e-05	3.5923e-05	0.162129	4	4	-2.8173	0.98548	0.98555	0.999977	17700	0	-2.8173
GYS2	4	0.0010464	0.0037796	0.669698	96	3	-2.817	0.37136	0.55641	0.999977	9915	1	-2.817
ATP4B	4	0.024412	0.076518	0.918302	1475	2	-2.8165	0.096113	0.22199	0.979128	3991	2	-2.8165
KCNJ1	4	0.069636	0.17803	0.981845	3228	3	-2.8161	0.32211	0.5176	0.999977	9216	1	-2.8161
CHMP6	3	0.036903	0.091001	0.925857	2089	2	-2.8158	0.14885	0.2789	0.979128	5562	1	-2.8158
NAPB	4	0.014257	0.046665	0.910075	907	4	-2.8141	0.98574	0.98581	0.999977	17708	0	-2.8141
IFNK	4	0.075595	0.1882	0.981937	3413	3	-2.8125	0.81006	0.84285	0.999977	15038	1	-2.8125
LMOD2	4	0.0062052	0.021392	0.808136	465	3	-2.8087	0.71757	0.80148	0.999977	14256	1	-2.8087
GMCL1	4	0.0099662	0.033375	0.856686	692	3	-2.8083	0.87693	0.88343	0.999977	15790	1	-2.8083
DAZAP2	4	0.031287	0.095529	0.933629	1821	3	-2.8041	0.4785	0.64178	0.999977	11408	1	-2.8041
CPLX3	4	0.058439	0.15859	0.968741	2906	3	-2.804	0.91691	0.91678	0.999977	16414	1	-2.804
PRSS3	4	0.17524	0.3455	1	6077	3	-2.8036	0.41162	0.58838	0.999977	10434	1	-2.8036
FAM98A	4	0.19004	0.36723	1	6448	2	-2.8017	0.67902	0.78718	0.999977	13994	1	-2.8017
DDX52	4	0.0096918	0.032506	0.851205	680	4	-2.8004	0.99031	0.99039	0.999977	17801	0	-2.8004
KIAA1841	4	0.023183	0.073	0.918302	1406	3	-2.8	0.92942	0.92915	0.999977	16641	0	-2.8
MYEF2	4	0.070225	0.17907	0.981845	3240	3	-2.7985	0.95044	0.95034	0.999977	17030	0	-2.7985
DPP7	4	0.0083822	0.028384	0.839312	599	3	-2.7937	0.65028	0.77741	0.999977	13786	1	-2.7937
L3MBTL4	4	0.11495	0.25297	1	4509	3	-2.7936	0.10312	0.2334	0.979128	4207	1	-2.7936
ATP6V1G1	4	0.019686	0.062911	0.918302	1200	2	-2.7927	0.63474	0.7699	0.999977	13631	2	-2.7927
FKBP1C	3	0.060925	0.14323	0.956142	2969	2	-2.7924	0.88766	0.88765	0.999977	15932	0	-2.7924
NAA25	4	0.009107	0.030667	0.839614	650	3	-2.7915	0.83237	0.85487	0.999977	15262	1	-2.7915
U2AF2	4	0.12892	0.27506	1	4863	3	-2.79	0.94297	0.94283	0.999977	16892	0	-2.79
PRC1	4	0.020416	0.065049	0.918302	1235	3	-2.7886	0.46684	0.63247	0.999977	11250	1	-2.7886
SRP72	4	0.046627	0.13588	0.95085	2538	3	-2.787	0.57837	0.72269	0.999977	12883	1	-2.787
MBD3	4	0.0070407	0.024054	0.819326	519	3	-2.7854	0.9429	0.94275	0.999977	16889	0	-2.7854
DHX15	4	0.0026083	0.0092771	0.718337	230	4	-2.7825	0.983	0.98309	0.999977	17648	0	-2.7825
PSMA4	4	0.03892	0.11598	0.944487	2165	3	-2.7774	0.95027	0.95016	0.999977	17026	0	-2.7774
NOP16	4	0.0083493	0.028287	0.839312	595	3	-2.7771	0.35343	0.5423	0.999977	9659	1	-2.7771
KDM2B	4	0.0072116	0.024601	0.821416	527	4	-2.7766	0.99279	0.99291	0.999977	17859	0	-2.7766
DEFB116	4	0.042124	0.12436	0.944487	2335	2	-2.7751	0.30406	0.50348	0.999977	8961	2	-2.7751
FEN1	4	0.021701	0.068743	0.918302	1314	3	-2.7743	0.52295	0.67737	0.999977	12049	1	-2.7743
CCDC94	4	0.0017273	0.0062179	0.67622	163	4	-2.7719	0.99827	0.9983	0.999977	17998	0	-2.7719
FANCA	4	0.0045465	0.015882	0.789884	355	4	-2.7707	0.99545	0.99555	0.999977	17922	0	-2.7707
VEZF1	4	0.012848	0.042297	0.906083	828	3	-2.7697	0.32759	0.52188	0.999977	9302	1	-2.7697
TAZ	4	0.0069724	0.023837	0.817997	514	4	-2.7696	0.99303	0.99314	0.999977	17863	0	-2.7696
SPINT4	2	0.0099556	0.01887	0.800564	691	2	-2.7681	0.99004	0.98987	0.999977	17796	0	-2.7681
RAD9A	4	0.0038487	0.013553	0.7734	311	4	-2.7658	0.99615	0.99623	0.999977	17941	0	-2.7658
PROCA1	4	0.00081958	0.0029756	0.648292	78	4	-2.7656	0.99918	0.99917	0.999977	18027	0	-2.7656
GPR174	4	0.02222	0.070244	0.918302	1346	3	-2.7655	0.77925	0.8277	0.999977	14755	1	-2.7655
RRM2	4	0.1384	0.28984	1	5082	2	-2.765	0.53805	0.68971	0.999977	12267	2	-2.765
C3orf83	4	0.06561	0.17108	0.97506	3121	3	-2.7644	0.11252	0.24879	0.979128	4487	1	-2.7644
XRCC6	4	0.0059237	0.020477	0.802741	452	3	-2.7614	0.41359	0.58993	0.999977	10458	1	-2.7614
MRPS30	4	0.026364	0.081957	0.918302	1580	4	-2.7604	0.97364	0.97359	0.999977	17459	0	-2.7604
MAPT	4	0.041236	0.12207	0.944487	2280	3	-2.7603	0.47784	0.64126	0.999977	11391	1	-2.7603
DIDO1	4	0.00038683	0.0013982	0.548752	46	4	-2.7589	0.99961	0.99963	0.999977	18037	0	-2.7589
CPNE9	4	0.0025899	0.0092168	0.718337	229	4	-2.7586	0.99741	0.99744	0.999977	17971	0	-2.7586
RBAK	4	0.10044	0.2295	0.997149	4116	3	-2.7573	0.93013	0.92986	0.999977	16656	0	-2.7573
POLG2	4	0.038162	0.11397	0.944487	2132	3	-2.7517	0.62813	0.7644	0.999977	13532	1	-2.7517
NXPE3	4	0.008269	0.028023	0.839312	589	3	-2.7515	0.634	0.76927	0.999977	13618	1	-2.7515
KCNIP4	4	0.25363	0.45654	1	7981	3	-2.7509	0.93845	0.93831	0.999977	16801	0	-2.7509
ELL	4	0.036399	0.10928	0.938506	2068	3	-2.7501	0.9074	0.90794	0.999977	16250	1	-2.7501
C9orf170	4	0.0091647	0.03085	0.841293	653	3	-2.7492	0.33621	0.52862	0.999977	9422	1	-2.7492
SNAPC3	4	0.0069715	0.023835	0.817997	513	4	-2.7491	0.98091	0.98098	0.999977	17616	0	-2.7491
GFI1	4	0.013471	0.044225	0.907641	865	4	-2.7463	0.98653	0.9866	0.999977	17722	0	-2.7463
SERPINB2	4	0.014736	0.04815	0.910075	941	4	-2.7462	0.98526	0.98533	0.999977	17695	0	-2.7462
TAF1C	4	0.0048041	0.016773	0.800564	366	3	-2.745	0.57127	0.71689	0.999977	12774	1	-2.745
CSRP2	4	0.0012708	0.0045951	0.669698	119	4	-2.7431	0.99428	0.9944	0.999977	17894	0	-2.7431
TMED10	4	0.15668	0.31775	1	5548	2	-2.743	0.49052	0.65134	0.999977	11571	2	-2.743
CDC16	4	0.075195	0.18751	0.981937	3400	3	-2.7428	0.63655	0.77143	0.999977	13660	1	-2.7428
CPSF3L	4	0.00098984	0.0035706	0.669698	92	3	-2.7366	0.32025	0.51614	0.999977	9187	1	-2.7366
VPS18	4	0.12955	0.27606	1	4879	3	-2.7339	0.42283	0.5973	0.999977	10592	1	-2.7339
POP5	4	0.00091132	0.0033013	0.660157	88	3	-2.7301	0.071849	0.1813	0.973071	3318	1	-2.7301
GAS2	4	0.020282	0.064648	0.918302	1231	3	-2.7262	0.7694	0.82324	0.999977	14671	1	-2.7262
CBLN3	4	0.10143	0.23111	0.998272	4140	2	-2.7242	0.45825	0.6256	0.999977	11116	2	-2.7242
FAM168B	4	0.00070711	0.0025763	0.648292	66	4	-2.7213	0.98343	0.98351	0.999977	17658	0	-2.7213
HIST1H3E	2	0.069247	0.12129	0.944487	3215	2	-2.7175	0.84654	0.84621	0.999977	15424	0	-2.7175
RPL39	1	0.20668	0.20636	0.987695	6867	1	-2.7143	0.79332	0.79389	0.999977	14886	0	-2.7143
NDUFC1	4	0.038196	0.11407	0.944487	2135	3	-2.7135	0.34494	0.53556	0.999977	9537	1	-2.7135
PKD1L1	4	0.016554	0.053698	0.914645	1042	4	-2.7133	0.97606	0.97608	0.999977	17513	0	-2.7133
PKD2L1	4	0.0084731	0.028675	0.839312	605	3	-2.711	0.69209	0.79191	0.999977	14079	1	-2.711
CNTNAP3	1	0.12399	0.1239	0.944487	4737	1	-2.7084	0.87601	0.87654	0.999977	15778	0	-2.7084
DPY30	4	0.23747	0.43445	1	7590	2	-2.7072	0.87969	0.88539	0.999977	15827	1	-2.7072
C10orf137	4	0.011865	0.039272	0.892916	783	3	-2.7041	0.38243	0.56521	0.999977	10053	1	-2.7041
RPP21	4	0.012347	0.040735	0.900147	805	4	-2.7041	0.98765	0.98773	0.999977	17743	0	-2.7041
CAMSAP1	4	0.0030238	0.010745	0.740401	259	3	-2.7038	0.86213	0.87326	0.999977	15598	1	-2.7038
AP3M2	4	0.042952	0.12655	0.945277	2374	3	-2.7035	0.62608	0.76267	0.999977	13501	1	-2.7035
PRPF8	4	0.050587	0.14478	0.957749	2681	2	-2.7003	0.59956	0.74022	0.999977	13148	2	-2.7003
NAALAD2	4	0.004821	0.016825	0.800564	368	4	-2.7	0.99518	0.99526	0.999977	17919	0	-2.7
LRRC47	4	0.073332	0.18435	0.981845	3342	3	-2.6993	0.70394	0.79627	0.999977	14165	1	-2.6993
DTNBP1	4	0.012867	0.042349	0.906083	830	3	-2.6922	0.68487	0.78928	0.999977	14032	1	-2.6922
PF4	2	0.40225	0.46139	1	10172	1	-2.6908	0.70209	0.70189	0.999977	14154	1	-2.6908
RDH12	4	0.11928	0.25987	1	4622	3	-2.6886	0.88321	0.88802	0.999977	15871	1	-2.6886
CALY	4	0.0066078	0.022698	0.811446	493	4	-2.688	0.97499	0.97499	0.999977	17488	0	-2.688
TAPBPL	4	0.076767	0.19021	0.981937	3449	3	-2.6879	0.59562	0.737	0.999977	13102	1	-2.6879
ANKRD24	4	0.023935	0.075174	0.918302	1444	3	-2.6869	0.82341	0.84989	0.999977	15162	1	-2.6869
F13B	4	0.17933	0.35154	1	6180	2	-2.6868	0.46762	0.63309	0.999977	11258	1	-2.6868
ESRRB	4	0.0063818	0.02197	0.808136	481	4	-2.6852	0.99362	0.99372	0.999977	17876	0	-2.6852
ORC3	4	0.087294	0.20778	0.987695	3754	3	-2.6844	0.17251	0.34119	0.984473	6163	1	-2.6844
KBTBD6	4	0.043921	0.12906	0.947716	2418	3	-2.6841	0.66325	0.78173	0.999977	13878	1	-2.6841
CCT2	4	0.26702	0.47456	1	8270	3	-2.6827	0.92156	0.92136	0.999977	16485	0	-2.6827
MRPL14	4	0.073079	0.18392	0.981845	3334	2	-2.6811	0.011746	0.038892	0.921649	741	2	-2.6811
C19orf60	4	0.00304	0.010803	0.740479	260	3	-2.681	0.92658	0.92632	0.999977	16590	0	-2.681
ATP5I	4	0.20155	0.38391	1	6758	3	-2.6777	0.92836	0.92811	0.999977	16623	0	-2.6777
GNB1	4	0.0016144	0.0058242	0.673901	153	4	-2.6769	0.98849	0.98861	0.999977	17760	0	-2.6769
CXADR	4	0.049099	0.14205	0.956142	2630	4	-2.6766	0.9509	0.95079	0.999977	17035	0	-2.6766
PON2	4	0.00053336	0.0019215	0.600632	57	4	-2.6756	0.98168	0.98175	0.999977	17629	0	-2.6756
TIMELESS	4	0.093545	0.21819	0.991158	3930	2	-2.6737	0.40868	0.58605	0.999977	10396	2	-2.6737
NUDT4	4	0.012211	0.040323	0.900147	798	4	-2.6736	0.98779	0.98787	0.999977	17746	0	-2.6736
MRPS22	4	0.032009	0.097464	0.936191	1852	3	-2.6712	0.91359	0.91362	0.999977	16350	1	-2.6712
FAM122A	4	0.085751	0.20525	0.987187	3710	3	-2.6711	0.52223	0.6768	0.999977	12042	1	-2.6711
NUDT21	4	0.0059985	0.020709	0.805725	455	4	-2.6698	0.98225	0.98232	0.999977	17637	0	-2.6698
CLUH	4	0.0019133	0.006881	0.680399	174	4	-2.6667	0.99183	0.99197	0.999977	17843	0	-2.6667
FAHD2B	3	0.019734	0.050857	0.914645	1203	2	-2.6662	0.67383	0.71707	0.999977	13954	1	-2.6662
HDLBP	4	0.058973	0.15954	0.969589	2923	3	-2.6662	0.82325	0.84981	0.999977	15161	1	-2.6662
RPF1	4	0.029861	0.091573	0.927181	1758	4	-2.6655	0.97014	0.97006	0.999977	17390	0	-2.6655
CHAF1B	4	0.12172	0.26371	1	4682	3	-2.6652	0.42387	0.59812	0.999977	10606	1	-2.6652
DDAH2	4	0.00078051	0.0028242	0.648292	73	2	-2.6637	0.28176	0.48623	0.999977	8634	1	-2.6637
CENPE	4	0.015645	0.050951	0.914645	983	4	-2.6632	0.98435	0.98442	0.999977	17680	0	-2.6632
MBD5	4	0.018185	0.0585	0.917828	1130	3	-2.6629	0.78085	0.82844	0.999977	14771	1	-2.6629
TCEB2	4	0.025257	0.078943	0.918302	1521	3	-2.6612	0.92455	0.92434	0.999977	16547	0	-2.6612
TOP2A	4	0.0021384	0.0076773	0.680693	201	3	-2.6558	0.71232	0.79941	0.999977	14216	1	-2.6558
EHBP1	4	0.13772	0.28878	1	5065	3	-2.6548	0.86684	0.87639	0.999977	15660	1	-2.6548
NXF1	4	0.070478	0.17949	0.981845	3251	3	-2.6536	0.36887	0.55449	0.999977	9872	1	-2.6536
TMEM126A	4	0.066512	0.17264	0.976001	3145	3	-2.6531	0.68674	0.78997	0.999977	14047	1	-2.6531
SEL1L	4	0.000285	0.0010467	0.497264	38	3	-2.6522	0.26466	0.47144	0.999977	8367	1	-2.6522
TMPRSS9	4	4.185e-07	1.3711e-06	0.012376	2	4	-2.6511	0.99234	0.99246	0.999977	17850	0	-2.6511
CDC45	4	0.0030508	0.010837	0.740479	261	4	-2.6505	0.99695	0.99699	0.999977	17962	0	-2.6505
UQCRC1	4	0.0014228	0.0051249	0.671181	134	3	-2.6455	0.63259	0.76811	0.999977	13593	1	-2.6455
FHAD1	4	0.0085409	0.028884	0.839312	608	4	-2.643	0.96915	0.96904	0.999977	17373	0	-2.643
RHBDF1	4	0.0078641	0.026744	0.834594	567	3	-2.6394	0.92326	0.92311	0.999977	16522	0	-2.6394
HNRNPL	4	0.048278	0.13995	0.956142	2597	4	-2.6372	0.95172	0.9516	0.999977	17053	0	-2.6372
MCL1	4	0.28834	0.49268	1	8600	2	-2.6325	0.85444	0.86819	0.999977	15521	1	-2.6325
CACNA1A	4	0.040051	0.11897	0.944487	2217	4	-2.6315	0.95111	0.95101	0.999977	17039	0	-2.6315
SLC22A31	4	0.23702	0.43386	1	7579	3	-2.6312	0.92651	0.92626	0.999977	16586	0	-2.6312
SP1	4	0.040896	0.12117	0.944487	2258	3	-2.6307	0.78766	0.83167	0.999977	14840	1	-2.6307
TLR3	4	0.023661	0.074396	0.918302	1430	4	-2.6265	0.97634	0.97636	0.999977	17520	0	-2.6265
MLXIPL	4	0.023212	0.073095	0.918302	1408	3	-2.6245	0.87609	0.88283	0.999977	15779	1	-2.6245
NICN1	4	0.022851	0.072029	0.918302	1384	4	-2.6214	0.97715	0.97722	0.999977	17535	0	-2.6214
MFF	4	0.050945	0.14544	0.958036	2693	3	-2.6207	0.93835	0.93823	0.999977	16798	0	-2.6207
TICRR	4	0.036501	0.10958	0.938658	2071	4	-2.6188	0.95922	0.95911	0.999977	17200	0	-2.6188
TMSB4Y	2	0.16648	0.26939	1	5821	1	-2.6162	0.44058	0.48734	0.999977	10856	1	-2.6162
HINFP	4	0.016108	0.052369	0.914645	1012	3	-2.6143	0.29352	0.49526	0.999977	8796	1	-2.6143
DNAJC11	3	0.020024	0.051583	0.914645	1219	3	-2.6138	0.97998	0.9801	0.999977	17596	0	-2.6138
RTFDC1	4	0.063138	0.16677	0.974694	3042	3	-2.6127	0.77971	0.82791	0.999977	14759	1	-2.6127
POLR2E	4	0.021239	0.067389	0.918302	1287	3	-2.6125	0.0059562	0.020577	0.914844	389	1	-2.6125
ZC3H13	3	0.056224	0.13339	0.948457	2849	3	-2.6088	0.91073	0.91082	0.999977	16300	0	-2.6088
PPP2R3A	4	0.023467	0.073811	0.918302	1418	3	-2.6032	0.76003	0.81908	0.999977	14580	1	-2.6032
RNF113A	4	0.021546	0.068275	0.918302	1308	3	-2.6028	0.19836	0.37916	0.993823	6798	1	-2.6028
TXN2	4	0.021977	0.06951	0.918302	1329	4	-2.6013	0.97802	0.97811	0.999977	17550	0	-2.6013
OR10H1	2	0.17401	0.27997	1	6043	2	-2.5975	0.82599	0.82553	0.999977	15187	0	-2.5975
WDR82	4	0.0022356	0.0080135	0.682398	211	3	-2.5967	0.58099	0.72487	0.999977	12911	1	-2.5967
INTS2	4	0.014114	0.046211	0.910075	897	4	-2.5953	0.98543	0.98549	0.999977	17697	0	-2.5953
AP2M1	4	0.028863	0.08887	0.924467	1710	3	-2.5953	0.29099	0.49336	0.999977	8754	1	-2.5953
SF3A3	4	0.041237	0.12207	0.944487	2281	3	-2.5928	0.94754	0.94745	0.999977	16973	0	-2.5928
GLT1D1	4	0.053534	0.15007	0.959226	2776	3	-2.5904	0.44268	0.61308	0.999977	10886	1	-2.5904
MYOD1	4	0.0032715	0.011609	0.748889	275	3	-2.5903	0.044203	0.1298	0.954231	2410	1	-2.5903
CMYA5	4	0.068497	0.17604	0.981072	3192	3	-2.5902	0.83517	0.8565	0.999977	15290	1	-2.5902
PFKM	4	0.27198	0.48005	1	8360	2	-2.5868	0.52331	0.67769	0.999977	12060	1	-2.5868
RPN2	4	0.0036796	0.012978	0.76566	300	4	-2.584	0.98072	0.9808	0.999977	17612	0	-2.584
GCLM	4	0.020936	0.066505	0.918302	1268	3	-2.5835	0.48507	0.647	0.999977	11496	1	-2.5835
RPL35A	3	0.14673	0.27731	1	5301	2	-2.583	0.052135	0.12461	0.949237	2716	1	-2.583
MAP6D1	4	0.022025	0.069652	0.918302	1332	3	-2.581	0.5353	0.68742	0.999977	12232	1	-2.581
KATNBL1	2	0.38949	0.45278	1	9998	1	-2.5776	0.65094	0.65419	0.999977	13792	1	-2.5776
CLRN2	4	0.0022307	0.0079938	0.682398	210	3	-2.5775	0.06342	0.16669	0.964455	3068	1	-2.5775
FN3KRP	4	0.0052236	0.018159	0.800564	397	3	-2.5769	0.94448	0.94434	0.999977	16923	0	-2.5769
CLIC1	4	0.050313	0.14429	0.957338	2672	3	-2.5765	0.61837	0.75612	0.999977	13399	1	-2.5765
SELP	4	0.038754	0.11555	0.944487	2158	3	-2.5763	0.81806	0.84703	0.999977	15107	1	-2.5763
MAEA	4	0.026893	0.083418	0.918302	1609	4	-2.5734	0.96195	0.96182	0.999977	17247	0	-2.5734
[truncated: 17,327 more rows]

## Sheet: TableS6_treatd14_vs_contrd14
id	neg|rank	neg|score	neg|lfc	neg|p-value	neg|fdr	num	neg|goodsgrna	pos|score	pos|p-value	pos|fdr	pos|rank	pos|goodsgrna	pos|lfc
[truncated: 18,052 more rows]
